# Supplementary material for: Clarifying the structures of imidines: using crystallographic characterization to identify tautomers and localized systems of π-bonding
Source: Acta Crystallogr C Struct Chem. 2023 Mar 15;79(Pt 4):133–41. doi: 10.1107/S2053229623002036 (PMC10074040; doi:10.1107/S2053229623002036)
Supplement: Supplementary file 1 [file c-79-00133-sup1.cif]

##############################################################################
#                                                                            #
# This CIF contains the data in a paper accepted for publication in          #
# Acta Crystallographica Section C. It conforms to the requirements of       #
# Notes for Authors for Acta Crystallographica Section C, and has been       #
# peer reviewed under the auspices of the IUCr Commission on Journals.       #
#                                                                            #
# Full details of the Crystallographic Information File format               #
# are given in the paper "The Crystallographic Information File (CIF):       #
# a New Standard Archive File for Crystallography" by S. R. Hall, F. H.      #
# Allen and I. D. Brown [Acta Cryst. (1991), A47, 655-685].                  #
#                                                                            #
# The current version of the core CIF dictionary is obtainable from          #
# ftp://ftp.iucr.org/pub/cif_core.dic.                                       #
#                                                                            #
# Software is freely available for graphical display of the structure(s)     #
# in this CIF. For information consult the CIF software page                 #
# http://www.iucr.org/resources/cif/software.                                #
#                                                                            #
# This file may be used for bona fide research purposes within the           #
# scientific community so long as proper attribution is given to the journal # 
# article from which it was obtained.                                        #
#                                                                            #
##############################################################################
data_1HCl
_audit_creation_method
;
Olex2 1.5
(compiled 2021.12.09 svn.r5202d8cf for OlexSys, GUI svn.r6439)
;
_chemical_name_systematic
;
5-Amino-3,4-dihydro-2<i>H</i>-pyrrol-2-iminium chloride;
2-imino-3,4-dihydro-2<i>H</i>-pyrrol-5-amine monohydrate
;
_chemical_name_common     ?
_chemical_formula_moiety     'C4 H8 N3 +, Cl -, C4 H7 N3, H2 O'
_chemical_formula_sum     'C8 H17 Cl N6 O'
_chemical_formula_iupac     'C4 H8 N3 +, Cl -, C4 H7 N3, H2 O'
_chemical_formula_weight     248.72
_chemical_melting_point     ?
_space_group_crystal_system     monoclinic
_space_group_name_H-M_alt     'C 1 2/c 1'
_space_group_name_Hall     '-C 2yc'
loop_
    _space_group_symop_operation_xyz
    'x, y, z'
    '-x, y, -z+1/2'
    'x+1/2, y+1/2, z'
    '-x+1/2, y+1/2, -z+1/2'
    '-x, -y, -z'
    'x, -y, z-1/2'
    '-x+1/2, -y+1/2, -z'
    'x+1/2, -y+1/2, z-1/2'
_cell_length_a     19.294(3)
_cell_length_b     9.4173(8)
_cell_length_c     13.7430(12)
_cell_angle_alpha     90
_cell_angle_beta     108.570(5)
_cell_angle_gamma     90
_cell_volume     2367.0(5)
_cell_formula_units_Z     8
_cell_measurement_reflns_used     3499
_cell_measurement_theta_min     5.283
_cell_measurement_theta_max     72.641
_cell_measurement_temperature     99.99
_exptl_crystal_description     plate
_exptl_crystal_colour     yellow
_exptl_crystal_size_max     0.09
_exptl_crystal_size_mid     0.04
_exptl_crystal_size_min     0.04
_exptl_crystal_density_diffrn     1.396
_exptl_crystal_density_meas     ?
_exptl_crystal_density_method     'not measured'
_exptl_crystal_F_000     1056
_exptl_absorpt_coefficient_mu     2.809
_exptl_absorpt_correction_type     multi-scan
_exptl_absorpt_process_details
;
(SADABS; Bruker, 2016)
;
_exptl_absorpt_correction_T_min     0.8524
_exptl_absorpt_correction_T_max     0.9465
_diffrn_ambient_temperature     99.99
_diffrn_source     'sealed X-ray tube'
_diffrn_source_power     1.28
_diffrn_source_voltage     40.0
_diffrn_source_current     32.0
_diffrn_radiation_type     'Cu K\a'
_diffrn_radiation_wavelength     1.54178
_diffrn_radiation_monochromator     'equatorially mounted graphite'
_diffrn_measurement_device_type     'Bruker SMART APEXII'
_diffrn_measurement_device     'three-circle diffractometer'
_diffrn_measurement_method     '0.5\ \w and 0.5\ \f scans'
_diffrn_detector     'charge-coupled device (CCD) area detector'
_diffrn_detector_area_resol_mean     7.9
_diffrn_reflns_number     19987
_diffrn_reflns_av_R_equivalents     0.0507
_diffrn_reflns_av_unetI/netI     0.0265
_diffrn_reflns_theta_min     4.836
_diffrn_reflns_theta_max     73.376
_diffrn_reflns_theta_full     67.000
_diffrn_measured_fraction_theta_max     0.972
_diffrn_measured_fraction_theta_full     0.985
_diffrn_reflns_limit_h_min     -19
_diffrn_reflns_limit_h_max     22
_diffrn_reflns_limit_k_min     -11
_diffrn_reflns_limit_k_max     11
_diffrn_reflns_limit_l_min     -17
_diffrn_reflns_limit_l_max     17
_diffrn_standards_number     0
_diffrn_radiation_probe     x-ray
_refine_special_details     ?
_reflns_number_total     2322
_reflns_number_gt     1934
_reflns_threshold_expression     'I > 2\s(I)'
_refine_ls_structure_factor_coef     Fsqd
_refine_ls_matrix_type     full
_refine_ls_R_factor_all     0.0551
_refine_ls_R_factor_gt     0.0435
_refine_ls_wR_factor_gt     0.1082
_refine_ls_wR_factor_ref     0.1160
_refine_ls_goodness_of_fit_ref     1.028
_refine_ls_restrained_S_all     1.028
_refine_ls_number_reflns     2322
_refine_ls_number_parameters     151
_refine_ls_number_restraints     0
_refine_ls_hydrogen_treatment     mixed
_refine_ls_weighting_scheme     calc
_refine_ls_weighting_details
              'w=1/[\s^2^(Fo^2^)+(0.0607P)^2^+3.8293P] where P=(Fo^2^+2Fc^2^)/3'
_atom_sites_solution_hydrogens     mixed
_atom_sites_solution_primary     dual
_atom_sites_solution_secondary     ?
_refine_ls_shift/su_max     0.000
_refine_ls_shift/su_mean     0.000
_refine_diff_density_max     0.440
_refine_diff_density_min     -0.239
_refine_ls_extinction_method     none
_refine_ls_extinction_coef     .
loop_
    _atom_type_symbol
    _atom_type_description
    _atom_type_scat_dispersion_real
    _atom_type_scat_dispersion_imag
    _atom_type_scat_source
    'C' 'C' 0.0181 0.0091
                         'International Tables Vol C Tables 4.2.6.8 and 6.1.1.4'
    'H' 'H' 0.0000 0.0000
                         'International Tables Vol C Tables 4.2.6.8 and 6.1.1.4'
    'Cl' 'Cl' 0.3639 0.7018
                         'International Tables Vol C Tables 4.2.6.8 and 6.1.1.4'
    'N' 'N' 0.0311 0.0180
                         'International Tables Vol C Tables 4.2.6.8 and 6.1.1.4'
    'O' 'O' 0.0492 0.0322
                         'International Tables Vol C Tables 4.2.6.8 and 6.1.1.4'
_computing_data_collection
;
APEX3 (Bruker, 2016)
;
_computing_cell_refinement
;
SAINT-Plus (Bruker, 2016)
;
_computing_data_reduction
;
SAINT-Plus (Bruker, 2016)
;
_computing_structure_solution
;
SHELXT2014 (Sheldrick, 2015<i>a</i>)
;
_computing_structure_refinement
;
SHELXL2018 (Sheldrick, 2015<i>b</i>)
;
_computing_molecular_graphics
;
OLEX2 (Dolomanov <i>et al.</i>, 2009)
;
_computing_publication_material
;
OLEX2 (Dolomanov <i>et al.</i>, 2009)
;
loop_
    _atom_site_type_symbol
    _atom_site_label
    _atom_site_fract_x
    _atom_site_fract_y
    _atom_site_fract_z
    _atom_site_U_iso_or_equiv
    _atom_site_adp_type
    _atom_site_calc_flag
    _atom_site_occupancy
    _atom_site_disorder_assembly
    _atom_site_disorder_group
    Cl Cl1 0.37230(3) 0.13946(5) 0.64679(4) 0.02616(18) Uani d 1 . .
    O O1 0.52636(10) 0.20000(19) 0.62586(13) 0.0323(4) Uani d 1 . .
    H H1C 0.554123 0.178738 0.687537 0.048 Uiso d 1 . .
    H H1D 0.482073 0.195192 0.628768 0.048 Uiso d 1 . .
    N N1 0.89152(10) -0.01953(19) 0.63459(14) 0.0213(4) Uani d 1 . .
    H H1A 0.933610 0.020351 0.638718 0.026 Uiso calc 1 . .
    H H1B 0.887512 -0.112645 0.633330 0.026 Uiso calc 1 . .
    N N2 0.83658(9) 0.20054(18) 0.63183(13) 0.0177(4) Uani d 1 . .
    N N3 0.74838(10) 0.3797(2) 0.62504(15) 0.0209(4) Uani d 1 . .
    H H3 0.7811(15) 0.432(3) 0.6270(19) 0.025 Uiso d 1 . .
    C C1 0.83466(11) 0.0600(2) 0.63030(16) 0.0181(4) Uani d 1 . .
    C C2 0.76165(11) -0.0043(2) 0.62353(17) 0.0216(5) Uani d 1 . .
    H H2A 0.765060 -0.063498 0.684413 0.026 Uiso calc 1 . .
    H H2B 0.742135 -0.062511 0.560730 0.026 Uiso calc 1 . .
    C C3 0.71463(12) 0.1278(2) 0.61988(18) 0.0227(5) Uani d 1 . .
    H H3A 0.672930 0.131175 0.555355 0.027 Uiso calc 1 . .
    H H3B 0.695671 0.129967 0.678861 0.027 Uiso calc 1 . .
    C C4 0.76720(11) 0.2500(2) 0.62531(16) 0.0186(4) Uani d 1 . .
    N N4 0.60620(10) 0.45993(19) 0.61180(14) 0.0203(4) Uani d 1 . .
    H H4A 0.574901 0.392743 0.613477 0.024 Uiso calc 1 . .
    H H4B 0.649751 0.437282 0.608902 0.024 Uiso calc 1 . .
    N N5 0.52247(9) 0.63443(18) 0.61803(14) 0.0187(4) Uani d 1 . .
    N N6 0.46620(10) 0.84956(19) 0.62318(14) 0.0212(4) Uani d 1 . .
    H H6A 0.426125 0.805334 0.623645 0.025 Uiso calc 1 . .
    H H6B 0.467938 0.942936 0.624638 0.025 Uiso calc 1 . .
    C C5 0.58819(11) 0.5920(2) 0.61361(16) 0.0180(4) Uani d 1 . .
    C C6 0.63821(12) 0.7130(2) 0.60916(17) 0.0211(5) Uani d 1 . .
    H H6C 0.648152 0.714642 0.542801 0.025 Uiso calc 1 . .
    H H6D 0.685130 0.707256 0.665851 0.025 Uiso calc 1 . .
    C C7 0.59372(12) 0.8428(2) 0.62085(17) 0.0218(5) Uani d 1 . .
    H H7A 0.617624 0.893340 0.686113 0.026 Uiso calc 1 . .
    H H7B 0.586458 0.909687 0.562868 0.026 Uiso calc 1 . .
    C C8 0.52279(11) 0.7770(2) 0.62033(16) 0.0181(4) Uani d 1 . .
loop_
    _atom_site_aniso_label
    _atom_site_aniso_U_11
    _atom_site_aniso_U_22
    _atom_site_aniso_U_33
    _atom_site_aniso_U_12
    _atom_site_aniso_U_13
    _atom_site_aniso_U_23
    Cl1 0.0235(3) 0.0165(3) 0.0389(3) -0.0026(2) 0.0105(2) 0.0008(2)
    O1 0.0272(9) 0.0335(10) 0.0368(10) 0.0017(7) 0.0111(8) 0.0031(8)
    N1 0.0191(9) 0.0132(9) 0.0347(11) -0.0021(7) 0.0131(8) -0.0006(7)
    N2 0.0132(9) 0.0168(9) 0.0249(9) -0.0006(7) 0.0084(7) -0.0009(7)
    N3 0.0139(9) 0.0185(10) 0.0321(11) -0.0006(7) 0.0099(8) -0.0003(7)
    C1 0.0179(11) 0.0175(10) 0.0201(10) -0.0023(8) 0.0079(8) -0.0007(8)
    C2 0.0174(11) 0.0193(11) 0.0287(12) -0.0040(8) 0.0083(9) -0.0007(9)
    C3 0.0148(11) 0.0217(12) 0.0324(12) -0.0029(8) 0.0086(9) 0.0013(9)
    C4 0.0142(10) 0.0209(11) 0.0209(11) -0.0016(8) 0.0062(8) -0.0003(9)
    N4 0.0124(9) 0.0194(9) 0.0311(10) -0.0001(7) 0.0096(7) 0.0004(7)
    N5 0.0141(9) 0.0173(9) 0.0253(10) 0.0008(7) 0.0072(7) 0.0012(7)
    N6 0.0179(9) 0.0147(9) 0.0320(11) -0.0009(7) 0.0091(8) 0.0003(7)
    C5 0.0146(10) 0.0206(11) 0.0181(10) -0.0010(8) 0.0042(8) 0.0009(8)
    C6 0.0166(11) 0.0211(11) 0.0262(12) -0.0045(8) 0.0076(9) 0.0003(9)
    C7 0.0199(11) 0.0185(11) 0.0268(12) -0.0048(8) 0.0072(9) 0.0005(9)
    C8 0.0168(10) 0.0178(10) 0.0186(10) -0.0024(8) 0.0041(8) -0.0001(8)
_geom_special_details
;
 All esds (except the esd in the dihedral angle between two l.s. planes)
 are estimated using the full covariance matrix.  The cell esds are taken
 into account individually in the estimation of esds in distances, angles
 and torsion angles; correlations between esds in cell parameters are only
 used when they are defined by crystal symmetry.  An approximate (isotropic)
 treatment of cell esds is used for estimating esds involving l.s. planes.
;
loop_
    _geom_bond_atom_site_label_1
    _geom_bond_atom_site_label_2
    _geom_bond_site_symmetry_2
    _geom_bond_distance
    _geom_bond_publ_flag
    O1 H1C . 0.8697 ?
    O1 H1D . 0.8693 ?
    N1 H1A . 0.8800 ?
    N1 H1B . 0.8800 ?
    N1 C1 . 1.314(3) ?
    N2 C1 . 1.324(3) ?
    N2 C4 . 1.393(3) ?
    N3 H3 . 0.79(3) ?
    N3 C4 . 1.274(3) ?
    C1 C2 . 1.508(3) ?
    C2 H2A . 0.9900 ?
    C2 H2B . 0.9900 ?
    C2 C3 . 1.531(3) ?
    C3 H3A . 0.9900 ?
    C3 H3B . 0.9900 ?
    C3 C4 . 1.520(3) ?
    N4 H4A . 0.8800 ?
    N4 H4B . 0.8800 ?
    N4 C5 . 1.294(3) ?
    N5 C5 . 1.349(3) ?
    N5 C8 . 1.343(3) ?
    N6 H6A . 0.8800 ?
    N6 H6B . 0.8800 ?
    N6 C8 . 1.299(3) ?
    C5 C6 . 1.507(3) ?
    C6 H6C . 0.9900 ?
    C6 H6D . 0.9900 ?
    C6 C7 . 1.531(3) ?
    C7 H7A . 0.9900 ?
    C7 H7B . 0.9900 ?
    C7 C8 . 1.500(3) ?
loop_
    _geom_angle_atom_site_label_1
    _geom_angle_atom_site_label_2
    _geom_angle_atom_site_label_3
    _geom_angle_site_symmetry_1
    _geom_angle_site_symmetry_3
    _geom_angle
    _geom_angle_publ_flag
    H1C O1 H1D . . 104.6 ?
    H1A N1 H1B . . 120.0 ?
    C1 N1 H1A . . 120.0 ?
    C1 N1 H1B . . 120.0 ?
    C1 N2 C4 . . 108.14(17) ?
    C4 N3 H3 . . 112(2) ?
    N1 C1 N2 . . 123.37(19) ?
    N1 C1 C2 . . 121.61(19) ?
    N2 C1 C2 . . 115.02(18) ?
    C1 C2 H2A . . 111.4 ?
    C1 C2 H2B . . 111.4 ?
    C1 C2 C3 . . 102.00(17) ?
    H2A C2 H2B . . 109.2 ?
    C3 C2 H2A . . 111.4 ?
    C3 C2 H2B . . 111.4 ?
    C2 C3 H3A . . 111.1 ?
    C2 C3 H3B . . 111.1 ?
    H3A C3 H3B . . 109.0 ?
    C4 C3 C2 . . 103.54(17) ?
    C4 C3 H3A . . 111.1 ?
    C4 C3 H3B . . 111.1 ?
    N2 C4 C3 . . 111.29(18) ?
    N3 C4 N2 . . 125.99(19) ?
    N3 C4 C3 . . 122.71(19) ?
    H4A N4 H4B . . 120.0 ?
    C5 N4 H4A . . 120.0 ?
    C5 N4 H4B . . 120.0 ?
    C8 N5 C5 . . 107.43(18) ?
    H6A N6 H6B . . 120.0 ?
    C8 N6 H6A . . 120.0 ?
    C8 N6 H6B . . 120.0 ?
    N4 C5 N5 . . 123.19(19) ?
    N4 C5 C6 . . 123.14(19) ?
    N5 C5 C6 . . 113.67(19) ?
    C5 C6 H6C . . 111.3 ?
    C5 C6 H6D . . 111.3 ?
    C5 C6 C7 . . 102.22(17) ?
    H6C C6 H6D . . 109.2 ?
    C7 C6 H6C . . 111.3 ?
    C7 C6 H6D . . 111.3 ?
    C6 C7 H7A . . 111.3 ?
    C6 C7 H7B . . 111.3 ?
    H7A C7 H7B . . 109.2 ?
    C8 C7 C6 . . 102.16(17) ?
    C8 C7 H7A . . 111.3 ?
    C8 C7 H7B . . 111.3 ?
    N5 C8 C7 . . 114.24(19) ?
    N6 C8 N5 . . 121.94(19) ?
    N6 C8 C7 . . 123.82(19) ?
loop_
    _geom_torsion_atom_site_label_1
    _geom_torsion_atom_site_label_2
    _geom_torsion_atom_site_label_3
    _geom_torsion_atom_site_label_4
    _geom_torsion_site_symmetry_1
    _geom_torsion_site_symmetry_2
    _geom_torsion_site_symmetry_3
    _geom_torsion_site_symmetry_4
    _geom_torsion
    _geom_torsion_publ_flag
    N1 C1 C2 C3 . . . . -179.69(19) ?
    N2 C1 C2 C3 . . . . 0.5(2) ?
    C1 N2 C4 N3 . . . . 179.7(2) ?
    C1 N2 C4 C3 . . . . 0.6(2) ?
    C1 C2 C3 C4 . . . . -0.1(2) ?
    C2 C3 C4 N2 . . . . -0.2(2) ?
    C2 C3 C4 N3 . . . . -179.4(2) ?
    C4 N2 C1 N1 . . . . 179.5(2) ?
    C4 N2 C1 C2 . . . . -0.7(3) ?
    N4 C5 C6 C7 . . . . -176.4(2) ?
    N5 C5 C6 C7 . . . . 4.6(2) ?
    C5 N5 C8 N6 . . . . 179.0(2) ?
    C5 N5 C8 C7 . . . . -1.9(2) ?
    C5 C6 C7 C8 . . . . -5.0(2) ?
    C6 C7 C8 N5 . . . . 4.6(2) ?
    C6 C7 C8 N6 . . . . -176.2(2) ?
    C8 N5 C5 N4 . . . . 179.1(2) ?
    C8 N5 C5 C6 . . . . -1.9(2) ?
loop_
    _geom_hbond_atom_site_label_D
    _geom_hbond_atom_site_label_H
    _geom_hbond_atom_site_label_A
    _geom_hbond_site_symmetry_A
    _geom_hbond_distance_DH
    _geom_hbond_distance_HA
    _geom_hbond_distance_DA
    _geom_hbond_angle_DHA
    _geom_hbond_publ_flag
    N1 H1A N5 3_545 0.88 2.12 2.984(3) 167.9 yes
    N1 H1B Cl1 3_545 0.88 2.37 3.2432(18) 173.4 yes
    N3 H3 Cl1 3 0.79(3) 2.59(3) 3.367(2) 168(3) yes
    N4 H4A O1 . 0.88 2.07 2.931(3) 164.3 yes
    N4 H4B N3 . 0.88 1.92 2.795(3) 170.9 yes
    N6 H6A N2 3_455 0.88 2.02 2.903(3) 177.2 yes
_shelx_space_group_comment
;
The symmetry employed for this shelxl refinement is uniquely defined
by the following loop, which should always be used as a source of
symmetry information in preference to the above space-group names.
They are only intended as comments.
;
_shelx_estimated_absorpt_T_min     0.786
_shelx_estimated_absorpt_T_max     0.896
_shelx_hkl_file
;
   2   0   0    6.70    0.70
  -2   0   0    6.90    0.50
  -2   0   0    5.60    0.50
   2   0   0    4.10    0.50
   2   0   0    6.30    0.70
  -4   0   0   48.80    1.50
   4   0   0   48.50    1.80
   4   0   0   47.50    2.10
   4   0   0   45.10    2.00
  -4   0   0   45.60    1.60
  -4   0   0   45.90    2.00
  -6   0   0   29.90    2.00
  -6   0   0   31.00    1.50
  -6   0   0   29.10    1.50
  -6   0   0   29.90    2.00
   6   0   0   30.20    2.00
  -6   0   0   28.60    1.80
  -8   0   0  884.51   16.20
  -8   0   0  898.11   16.50
  -8   0   0  878.31   14.80
  -8   0   0  891.21   14.50
  -8   0   0  883.01   15.40
  -8   0   0  891.41   16.50
  10   0   0   12.50    1.60
 -10   0   0   15.20    2.20
 -10   0   0   12.70    2.10
 -10   0   0   13.80    2.30
 -10   0   0   12.30    1.80
  12   0   0    8.70    1.50
  12   0   0    9.50    1.40
 -12   0   0    5.70    1.90
 -12   0   0    7.40    2.00
 -12   0   0    7.70    2.00
  14   0   0  111.99    4.70
 -14   0   0  104.19    6.00
  14   0   0  110.99    4.30
  16   0   0   22.10    2.30
  16   0   0   18.20    2.20
  16   0   0   22.20    1.50
  16   0   0   20.80    2.40
  16   0   0   26.30    2.80
 -18   0   0   22.70    2.80
  18   0   0   24.90    2.50
  18   0   0   21.50    2.30
  18   0   0   17.40    2.20
  20   0   0   39.60    2.50
  20   0   0   41.50    2.60
  20   0   0   36.90    2.90
  22   0   0    6.80    1.20
  22   0   0    7.60    1.20
  -1  -1   0   32.70    1.10
  -1  -1   0   32.50    1.20
   1  -1   0   29.70    0.90
  -1  -1   0   30.50    1.00
  -1  -1   0   31.40    1.10
   1  -1   0   32.00    1.20
  -1   1   0   32.60    1.10
  -1   1   0   31.90    1.10
   1   1   0   30.40    0.90
   1   1   0   31.70    0.90
  -1   1   0   30.60    0.90
   1   1   0   30.70    1.20
   3  -1   0   60.49    2.10
   3  -1   0   56.19    2.10
   3  -1   0   59.19    1.20
  -3  -1   0   58.39    1.00
  -3  -1   0   57.99    2.00
  -3  -1   0   59.29    2.00
  -3  -1   0   57.99    1.10
  -3  -1   0   58.99    2.00
   3  -1   0   57.09    2.10
  -3   1   0   59.79    2.00
  -3   1   0   62.99    2.00
  -3   1   0   56.79    1.30
   3   1   0   57.19    2.10
   3   1   0   56.89    1.00
  -5  -1   0   57.09    1.30
   5  -1   0   55.29    2.50
  -5  -1   0   58.49    2.50
  -5  -1   0   60.89    2.40
  -5  -1   0   54.19    2.30
   5  -1   0   52.49    2.40
   5  -1   0   53.69    2.60
  -5   1   0   54.19    2.40
  -5   1   0   53.99    2.10
   5   1   0   53.09    2.50
  -5   1   0   54.29    1.50
  -7  -1   0    3.90    1.10
  -7  -1   0    4.50    1.30
   7  -1   0    1.70    1.00
  -7  -1   0    5.00    0.90
   7  -1   0    6.20    1.50
  -7  -1   0    2.80    0.90
  -7  -1   0    5.30    0.60
  -7   1   0    4.90    1.20
   7   1   0    4.60    1.30
  -7   1   0    2.50    1.00
  -7   1   0    3.50    0.90
  -7   1   0    4.10    0.70
  -9  -1   0    1.20    1.00
  -9  -1   0    1.90    0.90
  -9  -1   0    0.80    0.50
  -9  -1   0    2.10    1.10
   9  -1   0    0.20    1.20
  -9   1   0    0.80    1.00
  -9   1   0   -0.20    0.90
   9   1   0   -1.20    0.80
   9   1   0    0.70    1.10
  -9   1   0   -0.60    0.80
  -9   1   0   -0.60    0.90
  11  -1   0   84.89    3.50
 -11  -1   0   97.99    4.90
 -11  -1   0   93.19    4.60
 -11  -1   0   91.59    2.80
 -11  -1   0   89.09    4.80
 -11   1   0   94.29    4.80
 -11   1   0   89.69    4.70
  11   1   0   90.29    3.80
  11   1   0   87.89    3.50
 -11   1   0   91.29    4.30
 -11   1   0   83.89    4.80
 -13  -1   0   19.90    1.90
  13  -1   0   25.40    2.30
  13  -1   0   22.80    2.30
 -13  -1   0   18.80    3.00
 -13  -1   0   24.30    3.50
 -13  -1   0   17.80    2.80
 -13   1   0   25.70    3.40
 -13   1   0   27.20    3.30
  13   1   0   23.20    2.30
 -13   1   0   22.00    3.50
 -13   1   0   19.00    3.10
  13   1   0   20.60    2.10
 -15  -1   0   71.29    7.10
  15  -1   0   83.09    3.80
  15  -1   0   81.69    3.80
  15  -1   0   81.99    4.00
  15  -1   0   77.09    2.80
  15   1   0   84.59    3.90
  15   1   0   81.99    3.80
  15   1   0   78.29    2.90
  15   1   0   89.49    4.40
  15   1   0   78.99    3.70
  17  -1   0    2.70    1.30
  17  -1   0    4.40    1.40
  17  -1   0    5.50    0.90
  17  -1   0    5.20    1.50
  17   1   0    2.60    1.20
  17   1   0    6.10    1.80
  17   1   0    4.80    1.40
  17   1   0    7.00    1.00
  17   1   0    1.80    1.20
  19  -1   0   15.50    2.00
  19  -1   0   19.30    2.20
  19  -1   0   16.70    2.20
  19   1   0   16.10    2.10
  19   1   0   16.30    2.10
  19   1   0   15.40    2.00
  21  -1   0    2.80    1.10
  21  -1   0    3.00    1.20
  21  -1   0    4.30    1.20
  21   1   0    2.80    1.30
  21   1   0    5.60    1.10
  21   1   0    6.50    1.20
   0  -2   0  113.49    3.00
   0  -2   0  110.99    2.80
   0  -2   0  112.79    2.60
   0  -2   0  104.09    3.00
   0   2   0  109.59    2.60
   0   2   0  115.69    2.90
   0   2   0  111.59    2.80
   2  -2   0  111.79    3.20
   2  -2   0  113.89    2.50
  -2  -2   0  112.19    3.10
   2  -2   0  110.09    3.10
  -2  -2   0  113.89    3.00
  -2  -2   0  110.89    3.20
  -2  -2   0  112.79    2.70
   2  -2   0  111.99    3.30
   2   2   0  113.49    2.40
  -2   2   0  108.89    3.10
  -2   2   0  111.39    3.00
   2   2   0  109.69    2.30
  -2   2   0  110.89    2.70
   2   2   0  111.89    3.10
   4  -2   0  110.89    3.60
  -4  -2   0  112.19    2.70
  -4  -2   0  110.79    3.30
   4  -2   0  104.09    3.50
  -4  -2   0  113.09    3.50
   4  -2   0  111.09    3.60
  -4  -2   0  110.49    3.40
   4  -2   0  110.89    2.00
  -4   2   0  110.79    3.40
  -4   2   0  113.09    3.40
  -4   2   0  111.49    2.50
   4   2   0  108.69    1.80
   4   2   0  107.09    3.50
  -6  -2   0  345.67    7.80
  -6  -2   0  355.96    7.80
   6  -2   0  360.36    8.20
  -6  -2   0  354.26    7.80
   6  -2   0  351.06    8.30
  -6  -2   0  348.97    6.30
   6  -2   0  360.36    8.30
  -6   2   0  357.36    7.80
  -6   2   0  348.97    7.50
  -6   2   0  371.16    7.80
  -6   2   0  346.27    5.90
   6   2   0  339.07    8.10
  -8  -2   0   -0.40    0.60
  -8  -2   0    0.10    0.90
   8  -2   0   -1.00    0.90
  -8  -2   0   -0.40    0.80
   8  -2   0   -1.10    0.80
  -8  -2   0    1.00    0.90
  -8   2   0    0.60    0.50
   8   2   0   -1.50    0.80
   8   2   0   -0.70    0.90
  -8   2   0    0.10    0.90
  -8   2   0    0.40    0.90
  -8   2   0   -1.70    0.80
  -8   2   0    0.00    0.90
 -10  -2   0   58.89    2.40
 -10  -2   0   62.29    3.70
 -10  -2   0   62.09    3.50
 -10  -2   0   62.69    3.60
 -10  -2   0   58.39    3.50
  10  -2   0   54.59    4.00
  10   2   0   59.79    3.00
 -10   2   0   67.79    3.60
  10   2   0   70.79    4.10
 -10   2   0   58.59    3.70
 -10   2   0   60.29    2.30
 -10   2   0   63.59    3.90
 -12  -2   0   12.90    2.40
 -12  -2   0    8.70    2.10
  12  -2   0   16.80    1.80
  12  -2   0   15.60    2.80
 -12  -2   0   14.20    2.60
 -12  -2   0   17.20    1.80
 -12  -2   0   20.80    2.80
  12   2   0   14.20    1.90
  12   2   0   12.60    1.60
 -12   2   0   17.80    2.90
 -12   2   0   14.90    2.50
 -12   2   0   18.20    3.00
 -12   2   0   16.60    1.80
  14  -2   0   14.50    2.10
 -14  -2   0   16.00    3.40
  14  -2   0   14.70    2.00
  14  -2   0   13.20    1.90
 -14  -2   0   14.60    2.20
  14   2   0   14.40    1.70
  14   2   0   15.20    2.30
  14   2   0   15.20    1.90
 -14   2   0   20.20    3.40
  14   2   0   13.00    1.90
  14   2   0   11.00    1.90
 -14   2   0   15.70    3.10
 -14   2   0   14.30    2.10
  16  -2   0    6.90    1.60
  16  -2   0    5.80    1.00
  16  -2   0    3.10    1.40
  16  -2   0    7.00    1.70
  16   2   0    5.70    1.10
  16   2   0    3.00    1.40
  16   2   0    2.50    1.30
  16   2   0    5.70    1.60
  16   2   0    4.00    1.50
  16   2   0    3.00    1.30
  18  -2   0   29.50    2.70
  18  -2   0   34.10    2.80
  18  -2   0   31.30    2.80
  18  -2   0   29.60    1.40
  18   2   0   33.80    3.30
  18   2   0   34.30    2.90
  18   2   0   26.40    2.50
  18   2   0   28.60    1.60
  18   2   0   33.60    2.70
  18   2   0   27.60    2.70
  20  -2   0   28.90    2.40
  20  -2   0   30.20    2.40
  20  -2   0   27.30    2.30
  20   2   0   24.40    2.20
  20   2   0   24.50    2.40
  22  -2   0    0.00    0.90
  22   2   0    0.90    0.80
  -1  -3   0  789.22   13.30
   1  -3   0  750.42   12.20
  -1  -3   0  785.02   13.40
   1  -3   0  769.82   13.50
  -1  -3   0  761.32   13.50
   1  -3   0  771.02   13.60
   1  -3   0  786.62   13.10
   1  -3   0  792.42   12.80
  -1  -3   0  774.02   12.60
  -1   3   0  773.12   13.20
  -1   3   0  782.62   13.90
  -1   3   0  780.72   13.20
   1   3   0  745.83   12.40
   1   3   0  769.72   13.20
  -1   3   0  776.42   12.80
   1   3   0  734.73   13.70
   3  -3   0   25.40    1.90
   3  -3   0   27.00    2.10
  -3  -3   0   23.10    1.60
  -3  -3   0   23.20    1.80
  -3  -3   0   23.90    1.80
   3  -3   0   25.40    1.90
  -3  -3   0   23.60    2.10
   3  -3   0   26.00    1.30
   3   3   0   24.70    1.70
  -3   3   0   20.00    1.80
   3   3   0   22.70    1.20
  -3   3   0   19.30    1.90
  -3   3   0   27.10    1.60
   3   3   0   21.60    1.90
  -3   3   0   24.50    1.80
   5  -3   0  121.09    4.50
  -5  -3   0  117.89    4.20
  -5  -3   0  112.49    4.00
   5  -3   0  120.99    4.40
  -5  -3   0  124.19    4.20
   5  -3   0  117.09    4.30
   5   3   0  120.19    4.20
  -5   3   0  120.19    3.40
   5   3   0  110.99    4.20
  -5   3   0  125.09    4.30
  -5   3   0  123.09    4.30
   5   3   0  113.79    3.60
  -5   3   0  108.89    3.90
  -7  -3   0   -0.30    0.80
   7  -3   0   -0.30    1.20
  -7  -3   0    1.90    1.00
  -7  -3   0    1.70    1.10
   7  -3   0   -0.10    0.90
  -7  -3   0    0.30    0.70
  -7   3   0   -0.40    1.00
  -7   3   0   -0.10    0.90
  -7   3   0    0.50    0.90
   7   3   0    1.30    1.10
  -7   3   0    0.80    0.70
  -7   3   0    0.20    1.00
  -9  -3   0  228.68    5.60
   9  -3   0  242.18    7.90
  -9  -3   0  217.28    7.00
  -9  -3   0  211.48    6.90
   9  -3   0  219.98    7.40
  -9  -3   0  215.38    7.00
  -9  -3   0  216.28    6.90
  -9   3   0  219.18    6.80
   9   3   0  222.48    7.40
  -9   3   0  227.08    6.80
  -9   3   0  224.88    5.40
  -9   3   0  215.58    7.00
   9   3   0  218.08    6.10
  -9   3   0  221.08    7.30
 -11  -3   0   33.30    3.50
  11  -3   0   40.10    2.70
 -11  -3   0   40.20    4.10
 -11  -3   0   37.60    3.60
  11  -3   0   42.10    4.50
 -11  -3   0   38.90    2.60
 -11  -3   0   40.70    3.90
  11  -3   0   26.20    3.20
 -11   3   0   37.80    2.40
  11   3   0   40.60    4.30
 -11   3   0   46.00    4.30
 -11   3   0   38.80    3.90
  11   3   0   35.30    2.70
 -11   3   0   42.10    4.10
  11   3   0   34.40    2.40
  13  -3   0   69.99    3.60
  13  -3   0   65.59    5.30
 -13  -3   0   62.49    4.40
 -13  -3   0   69.09    5.00
  13  -3   0   72.09    3.70
  13  -3   0   67.99    4.50
 -13  -3   0   68.99    3.70
 -13   3   0   70.89    3.50
 -13   3   0   65.49    4.80
  13   3   0   71.39    3.90
  13   3   0   67.49    3.50
  13   3   0   73.99    3.80
  15  -3   0    6.60    3.00
  15  -3   0    3.20    1.40
  15  -3   0    3.20    1.30
  15  -3   0    6.30    1.20
  15  -3   0    6.90    1.60
  15   3   0    5.90    1.20
  15   3   0    2.60    1.30
  15   3   0    4.30    1.30
 -15   3   0    5.30    2.50
  15   3   0    5.30    1.70
  15   3   0    4.80    1.50
  17  -3   0    1.20    1.30
  17  -3   0    3.80    0.90
  17  -3   0    4.90    1.50
  17  -3   0    3.20    1.30
  17   3   0    2.10    1.30
  17   3   0    2.80    1.40
  17   3   0    1.60    1.10
  17   3   0    4.00    1.60
  17   3   0    4.80    1.10
  19  -3   0    9.60    1.70
  19  -3   0    7.10    1.50
  19  -3   0    7.10    1.50
  19   3   0    6.70    1.50
  19   3   0    8.60    1.90
  19   3   0   10.50    1.80
  19   3   0    9.10    0.80
  19   3   0    5.50    1.40
  21  -3   0    0.80    0.90
  21  -3   0    1.80    0.90
  21   3   0    0.80    0.90
   0  -4   0  169.78    4.50
   0  -4   0  176.48    4.30
   0  -4   0  169.98    5.10
   0  -4   0  175.38    5.30
   0  -4   0  173.98    4.90
   0  -4   0  163.28    4.60
   0   4   0  164.38    5.00
   0   4   0  171.28    4.50
   0   4   0  172.28    5.00
   0   4   0  169.78    5.50
   0   4   0  172.38    4.90
  -2  -4   0   17.90    2.00
   2  -4   0   17.90    2.10
   2  -4   0   13.40    1.90
  -2  -4   0   17.70    1.70
   2  -4   0   20.10    1.80
  -2  -4   0   17.00    1.90
   2  -4   0   18.00    2.00
  -2  -4   0   14.20    1.80
  -2  -4   0   15.20    1.80
  -2  -4   0   17.20    2.00
  -2   4   0   15.20    2.20
   2   4   0   14.30    1.80
   2   4   0   15.50    1.50
  -2   4   0   17.10    1.70
   2   4   0   16.60    1.70
   2   4   0   14.50    1.80
  -2   4   0   15.10    1.80
  -2   4   0   20.60    2.40
  -2   4   0   14.90    1.70
  -4  -4   0    8.90    1.60
  -4  -4   0   10.60    1.80
   4  -4   0   12.70    2.10
   4  -4   0    9.30    1.60
  -4  -4   0   10.50    1.70
  -4  -4   0   13.40    2.10
  -4  -4   0   10.90    1.50
   4  -4   0    9.70    1.60
  -4  -4   0   11.20    1.80
   4   4   0   10.50    1.70
  -4   4   0   13.60    2.20
  -4   4   0   11.50    1.90
  -4   4   0   12.10    1.70
  -4   4   0    9.70    1.40
   4   4   0   10.70    1.60
  -4   4   0   11.10    1.90
  -6  -4   0   -0.70    1.10
  -6  -4   0   -0.10    0.80
   6  -4   0    0.70    1.00
  -6  -4   0   -1.40    0.90
   6  -4   0   -1.80    1.00
  -6  -4   0    0.00    0.90
  -6  -4   0    1.00    1.30
  -6  -4   0    1.80    1.20
   6   4   0    0.30    1.00
  -6   4   0    0.40    0.80
  -6   4   0    1.00    1.00
  -6   4   0    0.10    1.20
  -6   4   0    1.10    1.20
  -6   4   0   -0.80    0.90
  -8  -4   0   13.20    2.30
  -8  -4   0    8.50    1.80
  -8  -4   0   13.20    1.70
   8  -4   0    8.60    2.00
  -8  -4   0    8.30    1.80
  -8  -4   0   12.80    2.20
   8  -4   0   11.90    2.40
   8   4   0   13.40    2.40
   8   4   0   11.40    1.70
   8   4   0   13.40    1.70
  -8   4   0   10.40    1.60
  -8   4   0   11.70    2.30
  -8   4   0   10.60    2.20
  -8   4   0    7.90    1.90
  -8   4   0   13.50    2.20
 -10  -4   0    0.60    1.40
 -10  -4   0    0.40    1.20
 -10  -4   0    1.30    1.50
  10  -4   0   -0.20    0.80
 -10  -4   0    0.80    1.00
  10  -4   0    0.90    1.50
 -10  -4   0   -1.00    1.40
  10  -4   0   -0.40    1.30
  10   4   0    0.50    1.40
 -10   4   0    0.80    1.50
  10   4   0    1.00    0.80
 -10   4   0   -0.80    1.50
 -10   4   0   -0.40    0.90
  10   4   0   -0.20    0.80
 -12  -4   0   48.60    4.70
  12  -4   0   35.80    4.70
  12  -4   0   38.70    2.90
  12  -4   0   37.20    2.30
  12  -4   0   25.20    3.00
 -12  -4   0   40.30    3.50
  12   4   0   37.30    2.70
 -12   4   0   34.00    4.00
  12   4   0   49.50    4.30
  12   4   0   40.60    3.90
 -12   4   0   33.50    3.10
  12   4   0   39.80    3.70
  12   4   0   35.80    3.00
  14  -4   0    2.90    1.30
  14  -4   0    4.10    1.40
  14  -4   0    4.60    1.10
  14  -4   0    3.40    1.50
  14  -4   0    2.70    1.20
 -14  -4   0    1.50    2.00
  14   4   0    5.60    1.50
  14   4   0    4.50    1.40
  14   4   0    4.90    1.30
 -14   4   0   -2.00    1.80
  14   4   0    2.00    1.50
  14   4   0    4.20    1.40
  16  -4   0    7.40    1.60
  16  -4   0    8.30    1.80
  16  -4   0    9.90    2.00
  16  -4   0    8.30    1.80
  16  -4   0    8.90    1.30
  16   4   0   11.40    1.60
  16   4   0   10.20    1.80
  16   4   0    8.00    1.80
  16   4   0    9.10    1.70
  16   4   0    9.50    1.80
  18  -4   0   34.50    2.60
  18  -4   0   30.50    1.30
  18  -4   0   32.40    2.70
  18  -4   0   25.70    2.50
  18   4   0   28.50    1.70
  18   4   0   31.30    2.70
  18   4   0   27.70    2.60
  18   4   0   34.60    3.20
  18   4   0   29.50    2.60
  20  -4   0   11.00    1.50
  20   4   0   12.90    1.50
  20   4   0   13.60    1.70
  -1  -5   0    4.00    1.40
   1  -5   0    3.40    1.20
   1  -5   0    1.80    1.10
   1  -5   0    3.50    1.10
  -1  -5   0    2.80    1.30
  -1  -5   0    2.60    1.20
   1  -5   0    2.90    1.40
  -1  -5   0    3.50    1.30
  -1  -5   0    2.00    1.10
  -1   5   0    3.80    1.50
  -1   5   0    3.40    1.40
   1   5   0    3.70    1.20
  -1   5   0    1.40    1.20
   1   5   0    3.90    1.50
  -1   5   0    2.30    1.10
  -1   5   0    4.10    1.30
   1   5   0    3.30    1.10
  -1   5   0    3.50    1.30
   1   5   0    2.30    1.10
  -3  -5   0  376.36    9.40
   3  -5   0  377.36    9.80
  -3  -5   0  377.66    8.30
  -3  -5   0  350.56    8.50
   3  -5   0  374.26    9.60
  -3  -5   0  358.96    9.30
  -3  -5   0  367.66    9.20
  -3  -5   0  393.56    9.60
  -3   5   0  369.86    8.40
  -3   5   0  369.16    9.20
  -3   5   0  362.56    9.30
   3   5   0  367.66    9.20
  -3   5   0  365.86    9.40
  -3   5   0  364.26   10.00
   3   5   0  369.66    9.00
  -3   5   0  362.56    8.70
  -5  -5   0   30.70    3.20
   5  -5   0   33.50    3.50
   5  -5   0   31.40    3.30
  -5  -5   0   31.50    3.00
  -5  -5   0   29.90    2.30
  -5  -5   0   26.90    2.80
  -5  -5   0   30.00    2.90
  -5  -5   0   26.20    2.90
  -5   5   0   29.10    2.30
  -5   5   0   30.10    3.20
   5   5   0   29.20    2.90
  -5   5   0   37.70    3.80
  -5   5   0   35.60    3.60
  -5   5   0   29.70    3.20
   5   5   0   28.20    3.00
   5   5   0   26.30    2.10
   7  -5   0    2.80    1.60
  -7  -5   0    3.70    1.50
   7  -5   0    7.60    1.30
  -7  -5   0    4.30    1.70
  -7  -5   0    5.90    1.50
  -7  -5   0    4.60    1.90
  -7  -5   0    7.20    2.00
   7  -5   0    8.00    2.30
  -7  -5   0    6.10    1.80
  -7   5   0    4.80    1.90
  -7   5   0    5.10    2.00
   7   5   0    5.80    1.30
  -7   5   0    6.30    1.90
  -7   5   0    4.20    1.30
   7   5   0    6.80    1.30
  -7   5   0    6.60    2.00
   7   5   0    7.60    2.00
   9  -5   0    6.80    2.40
  -9  -5   0    8.10    2.10
  -9  -5   0   10.80    2.00
   9  -5   0   11.60    1.70
   9  -5   0    8.40    2.50
  -9  -5   0   12.40    2.60
  -9  -5   0    6.50    2.30
  -9   5   0    5.20    2.20
   9   5   0   10.40    1.60
   9   5   0    6.90    1.40
  -9   5   0    9.90    2.70
   9   5   0   11.40    2.50
  -9   5   0   10.40    1.90
  -9   5   0   11.40    2.70
  11  -5   0   26.60    4.20
  11  -5   0   27.10    2.70
 -11  -5   0   21.10    3.30
  11  -5   0   21.90    2.30
  11  -5   0   23.90    2.40
 -11  -5   0   27.30    3.10
  11  -5   0   30.90    3.50
 -11  -5   0   27.20    3.70
  11  -5   0   27.00    2.20
  11   5   0   29.00    2.70
  11   5   0   24.90    2.70
  11   5   0   22.50    2.30
 -11   5   0   28.50    4.20
  11   5   0   22.50    2.60
 -11   5   0   25.30    2.90
  11   5   0   33.70    3.00
 -13  -5   0    1.00    2.00
  13  -5   0    1.50    1.30
  13  -5   0   -0.30    0.90
  13  -5   0    0.70    1.40
  13  -5   0    0.90    1.10
  13  -5   0    0.10    0.80
  13   5   0   -0.20    1.00
  13   5   0    1.50    1.10
  13   5   0    2.80    1.50
 -13   5   0    3.20    2.20
  13   5   0   -0.20    1.00
  13   5   0   -1.40    0.90
  15  -5   0    3.30    1.50
  15  -5   0    7.00    1.50
  15  -5   0    5.30    1.50
 -15  -5   0   10.40    2.60
  15  -5   0    4.20    1.40
  15  -5   0    5.70    1.10
  15   5   0    3.10    1.20
  15   5   0    3.90    1.30
  15   5   0    5.10    1.70
  15   5   0    3.40    1.30
  15   5   0    5.30    1.60
  17  -5   0   31.60    2.60
  17  -5   0   29.30    1.60
  17  -5   0   29.50    2.60
  17  -5   0   27.50    2.30
  17   5   0   29.30    2.60
  17   5   0   28.10    2.60
  17   5   0   25.10    2.30
  17   5   0   29.10    3.00
  17   5   0   30.20    2.00
  19  -5   0    9.30    1.40
  19   5   0    8.00    0.70
  19   5   0    6.80    1.40
  19   5   0    6.90    1.30
  19   5   0    8.00    1.50
   0  -6   0   76.69    4.30
   0  -6   0   81.89    4.70
   0  -6   0   82.59    3.40
   0   6   0   79.49    3.80
   0   6   0   84.39    4.60
   0   6   0   77.79    3.30
   0   6   0   80.49    4.00
  -2  -6   0   17.10    2.50
  -2  -6   0   18.30    2.40
  -2  -6   0   16.20    2.50
  -2  -6   0   21.40    2.80
  -2  -6   0   18.80    2.60
   2  -6   0   18.00    2.80
   2  -6   0   16.90    2.50
  -2   6   0   23.40    2.60
  -2   6   0   22.30    2.90
  -2   6   0   20.70    2.00
   2   6   0   20.20    1.90
  -2   6   0   18.10    2.50
  -2   6   0   16.80    2.80
   2   6   0   22.90    3.00
   4  -6   0   18.20    2.80
  -4  -6   0   22.50    3.00
   4  -6   0   25.90    3.40
  -4  -6   0   22.00    3.50
  -4  -6   0   20.80    2.70
  -4  -6   0   17.80    2.70
  -4   6   0   21.00    2.90
  -4   6   0   18.40    3.00
   4   6   0   17.50    2.60
  -4   6   0   24.80    3.10
  -4   6   0   17.90    2.20
   4   6   0   18.10    2.00
  -4   6   0   20.80    3.00
   4   6   0   17.20    2.60
  -4   6   0   21.10    2.10
  -6  -6   0    0.50    1.40
  -6  -6   0    0.50    1.50
  -6  -6   0    1.80    1.40
   6  -6   0   -1.00    1.40
   6  -6   0    0.60    1.40
  -6  -6   0    1.40    1.60
  -6   6   0    1.40    1.70
  -6   6   0    0.20    1.00
  -6   6   0    0.80    1.60
   6   6   0    1.10    0.90
  -6   6   0    0.40    1.00
  -6   6   0    0.30    1.60
  -6   6   0    1.60    1.60
   6   6   0    1.40    1.50
  -8  -6   0   26.80    3.10
  -8  -6   0   30.90    3.80
  -8  -6   0   26.10    3.40
   8  -6   0   26.40    3.90
  -8   6   0   23.40    3.50
   8   6   0   22.20    2.20
  -8   6   0   25.60    3.80
  -8   6   0   21.20    2.20
  -8   6   0   24.00    3.50
  -8   6   0   21.30    2.70
   8   6   0   21.40    2.30
  10  -6   0    0.40    1.10
 -10  -6   0   -0.80    1.70
  10  -6   0    0.90    1.10
  10  -6   0    1.20    1.00
 -10  -6   0    0.10    1.80
  10   6   0    1.40    1.30
 -10   6   0   -0.60    1.90
  10   6   0   -1.20    1.00
 -10   6   0    1.40    1.20
  10   6   0    0.40    1.00
 -10   6   0    0.10    2.30
  10   6   0   -0.90    1.20
 -10   6   0    0.60    2.00
  10   6   0    1.10    1.00
  12  -6   0   38.30    3.30
 -12  -6   0   35.60    4.20
  12  -6   0   31.40    2.80
 -12  -6   0   28.00    3.80
  12  -6   0   34.30    2.40
  12   6   0   24.80    2.70
  12   6   0   27.10    2.60
 -12   6   0   31.20    2.80
  12   6   0   27.50    2.80
  12   6   0   25.80    2.70
  12   6   0   25.20    2.60
 -14  -6   0    0.20    1.80
 -14  -6   0    6.80    2.70
  14  -6   0    4.40    1.40
  14  -6   0    5.80    1.30
  14  -6   0    4.60    1.60
 -14   6   0    4.10    1.50
  14   6   0    5.90    1.60
  14   6   0    7.00    1.80
  14   6   0    9.20    1.70
  14   6   0    6.80    1.50
  14   6   0    8.20    1.70
  16  -6   0    3.60    1.30
  16  -6   0    1.90    1.20
  16  -6   0    2.60    0.80
  16   6   0    4.50    1.30
  16   6   0    1.50    1.20
 -16   6   0    1.50    1.20
  16   6   0    1.70    1.20
  16   6   0    2.40    1.00
  16   6   0    2.70    1.40
  18  -6   0    0.90    1.00
  18  -6   0    0.10    1.10
  18   6   0    1.30    0.90
  18   6   0    0.40    0.90
  18   6   0    0.80    0.60
   1  -7   0   36.40    5.30
   1   7   0   41.20    4.30
  -1   7   0   39.30    3.10
  -1   7   0   38.30    4.20
  -1   7   0   32.90    2.50
   1   7   0   32.00    2.50
  -3  -7   0  241.58    7.20
   3  -7   0  247.38    9.10
  -3  -7   0  248.68    8.60
  -3   7   0  237.78    6.50
   3   7   0  245.48    8.60
  -3   7   0  244.68    8.00
   3   7   0  226.18    6.50
  -3   7   0  237.38    8.70
   5  -7   0   49.90    2.50
  -5  -7   0   59.89    3.90
  -5  -7   0   45.80    3.00
   5  -7   0   49.60    5.10
  -5  -7   0   57.09    5.00
  -5   7   0   50.99    4.00
   5   7   0   48.40    3.00
   5   7   0   47.80    3.00
  -5   7   0   49.20    3.00
  -5   7   0   52.89    5.00
   7  -7   0   23.80    2.50
  -7  -7   0   23.20    3.40
   7  -7   0   27.10    2.70
  -7  -7   0   22.60    3.10
  -7  -7   0   28.30    2.70
  -7   7   0   29.20    4.00
   7   7   0   24.60    1.90
   7   7   0   25.50    2.50
  -7   7   0   24.40    2.40
  -7   7   0   30.40    3.90
  -7   7   0   25.90    3.90
   7   7   0   18.40    2.20
   9  -7   0    2.60    1.30
   9  -7   0    0.90    1.10
  -9  -7   0   -0.50    1.20
   9  -7   0    1.00    1.30
  -9  -7   0   -0.70    1.60
  -9  -7   0    2.20    1.90
   9   7   0    0.00    0.90
  -9   7   0    0.90    1.90
   9   7   0   -0.40    1.30
  -9   7   0    1.00    2.40
   9   7   0    0.80    1.00
  -9   7   0    1.50    2.40
  -9   7   0    2.20    1.30
  11  -7   0   15.20    2.10
 -11  -7   0   18.80    3.20
 -11  -7   0   17.80    3.30
  11  -7   0   13.50    2.00
  11  -7   0   18.20    2.10
 -11   7   0   19.60    3.60
  11   7   0   13.40    2.30
  11   7   0   13.70    2.10
  11   7   0   13.50    1.90
  11   7   0   19.10    2.30
 -11   7   0   15.60    2.10
  13  -7   0    1.10    1.10
  13  -7   0    3.60    1.30
 -13  -7   0    1.80    2.10
 -13  -7   0    0.20    1.70
  13  -7   0    0.50    0.90
  13   7   0    1.20    1.10
  13   7   0    0.50    1.10
  13   7   0    0.80    1.20
  13   7   0   -0.60    1.00
  13   7   0    1.10    1.00
 -13   7   0    3.00    2.20
 -13   7   0    0.20    1.10
  15  -7   0   20.30    2.10
  15  -7   0   22.90    1.70
  15  -7   0   24.20    2.30
 -15   7   0   19.50    2.00
  15   7   0   23.10    2.10
  15   7   0   20.30    2.20
  15   7   0   23.40    2.20
  15   7   0   22.40    2.20
  17  -7   0    0.60    0.90
  17  -7   0    0.30    0.40
  17  -7   0   -0.30    1.00
  17   7   0    1.20    1.00
  17   7   0    0.50    0.70
  17   7   0   -0.20    0.60
   0  -8   0   73.89    3.60
   0  -8   0   75.59    3.80
   0   8   0   77.09    4.80
   0   8   0   79.09    5.40
   0   8   0   74.89    3.60
   2  -8   0   16.90    2.00
  -2  -8   0   16.50    2.60
  -2  -8   0   14.10    2.00
   2  -8   0   16.00    2.30
  -2   8   0   13.70    1.90
  -2   8   0   17.00    2.70
   2   8   0   15.10    2.00
   2   8   0   13.10    2.20
   2   8   0   13.70    3.00
  -2   8   0   21.50    3.70
   2   8   0   15.10    2.50
   4  -8   0    9.60    1.50
  -4  -8   0    6.60    2.30
   4  -8   0    7.50    1.70
  -4  -8   0    7.80    1.70
   4   8   0    7.40    1.70
   4   8   0    4.00    1.40
  -4   8   0    6.80    2.40
  -4   8   0    8.70    2.30
   4   8   0    6.50    1.70
  -4   8   0    7.30    1.50
  -6  -8   0   41.40    3.70
   6  -8   0   37.30    2.90
  -6  -8   0   41.00    3.00
  -6  -8   0   44.40    4.50
   6  -8   0   41.70    3.10
   6   8   0   38.70    2.30
  -6   8   0   45.60    4.50
  -6   8   0   42.60    3.00
   6   8   0   40.10    3.00
  -6   8   0   39.80    4.60
   6   8   0   44.30    3.10
   8  -8   0   79.69    3.80
   8  -8   0   80.39    4.00
  -8  -8   0   80.89    3.80
   8  -8   0   82.79    3.90
  -8  -8   0   74.89    5.20
  -8  -8   0   85.69    4.90
   8   8   0   83.49    4.00
   8   8   0   81.39    3.70
  -8   8   0   78.19    3.80
  -8   8   0   71.59    5.80
  -8   8   0   80.19    5.10
 -10  -8   0    1.20    1.20
 -10  -8   0    0.70    1.60
  10  -8   0    0.50    1.20
 -10  -8   0   -0.70    1.80
  10  -8   0    0.30    1.10
  10  -8   0    1.50    1.00
  10   8   0    1.40    1.10
  10   8   0    0.00    1.00
 -10   8   0    1.30    1.70
 -10   8   0    1.50    1.10
  12  -8   0   29.50    2.20
  12  -8   0   30.60    2.60
  12  -8   0   30.20    2.50
  12   8   0   36.90    2.70
  12   8   0   32.40    2.70
  12   8   0   32.10    2.30
 -12   8   0   31.90    2.50
  12   8   0   32.70    2.70
  14  -8   0    0.90    0.70
  14  -8   0   -0.30    1.00
  14  -8   0   -1.20    0.80
  14   8   0    0.80    1.00
  14   8   0    0.40    1.10
  14   8   0    0.20    0.80
  14   8   0   -0.70    0.90
  16  -8   0   21.40    0.90
  16  -8   0   20.90    1.60
  16  -8   0   26.90    1.70
  16   8   0   25.10    1.90
  16   8   0   20.80    1.40
  16   8   0   23.40    1.50
   1  -9   0    1.90    1.20
   1  -9   0    5.00    1.60
  -1  -9   0    3.00    1.60
  -1  -9   0    4.90    1.40
   1   9   0    3.80    2.20
   1   9   0    4.50    1.30
  -1   9   0    4.60    2.20
   1   9   0    4.80    1.80
  -1   9   0    4.60    1.40
  -1   9   0    3.80    2.30
  -3  -9   0    0.60    1.00
   3  -9   0    2.20    1.10
   3  -9   0    1.90    1.20
  -3  -9   0    1.40    1.60
  -3   9   0    1.90    1.00
   3   9   0    2.30    1.10
  -3   9   0    4.70    2.30
   3   9   0    1.20    1.30
   5  -9   0    6.70    1.60
  -5  -9   0    7.80    1.60
  -5  -9   0   10.10    2.50
  -5   9   0    6.50    1.60
   5   9   0   10.60    1.60
   5   9   0    9.10    1.70
   5   9   0    8.80    1.40
  -5   9   0    8.90    2.20
  -7  -9   0    1.20    1.10
  -7  -9   0    0.20    1.80
   7   9   0   -0.40    0.90
   7   9   0    0.90    1.00
  -7   9   0    1.30    1.10
  -7   9   0    0.10    1.60
  -9  -9   0    2.00    1.00
   9  -9   0   -0.40    1.20
   9  -9   0    4.00    1.30
   9  -9   0    2.70    1.10
  -9   9   0   -1.30    1.00
   9   9   0    0.60    0.90
   9   9   0    1.10    1.10
  11  -9   0    3.20    1.00
  11  -9   0    2.30    1.20
  11  -9   0    1.10    1.00
  11   9   0    2.20    1.10
  11   9   0    2.20    0.90
  13  -9   0    2.10    0.90
  13  -9   0    1.90    0.90
  13  -9   0    0.80    0.70
  13   9   0    1.70    1.00
  13   9   0    1.90    0.80
   0 -10   0   25.90    2.00
   0 -10   0   14.90    1.90
   0  10   0   21.10    2.20
   0  10   0   24.30    2.60
   2 -10   0    0.50    0.90
  -2 -10   0    1.20    1.20
  -2 -10   0    1.60    1.00
   2  10   0    1.30    1.20
   2  10   0    1.40    1.10
  -2  10   0    0.60    1.00
  -2  10   0    1.50    1.60
   4 -10   0   16.10    1.80
  -4 -10   0   15.60    1.90
  -4 -10   0   17.00    2.10
  -4  10   0   18.60    2.80
   4  10   0   19.90    2.00
  -4  10   0   17.80    2.00
  -6 -10   0    2.10    1.30
  -6 -10   0   -0.20    0.80
   6  10   0    1.00    0.90
  -6  10   0   -2.30    2.00
  -6  10   0    2.00    1.10
  -8 -10   0    9.50    1.40
  -8 -10   0   15.30    1.90
   8  10   0   10.40    1.60
 -10 -10   0   -0.40    1.30
  10 -10   0    1.10    0.80
  -1 -11   0   16.20    1.70
   1 -11   0   12.70    1.50
  -1  11   0   16.80    1.60
  -3 -11   0   12.50    1.00
   3 -11   0   11.40    1.30
  -3 -11   0   12.40    1.50
  -3  11   0   13.50    1.70
  -5 -11   0    6.80    1.00
  -5 -11   0    5.30    1.00
  -5  11   0    6.80    1.40
  -7 -11   0    0.20    0.60
  -7 -11   0   -0.90    0.80
  -7  11   0    1.80    1.10
  22   0  -1    0.60    0.90
  20   0  -1    0.00    1.00
  20   0  -1   -1.50    1.00
  20   0  -1    1.00    1.00
  18   0  -1    2.10    1.20
  18   0  -1   -1.10    1.00
  18   0  -1   -0.20    1.10
  16   0  -1    0.90    0.50
  16   0  -1    1.80    1.20
  16   0  -1    2.10    1.30
  16   0  -1    1.30    1.10
  16   0  -1    1.70    1.10
 -14   0   1   -1.20    2.30
  14   0  -1   -0.80    0.70
 -14   0   1   -0.50    1.50
 -14   0   1   -1.30    1.40
  14   0  -1    0.80    1.00
  12   0  -1   -0.10    0.80
 -12   0   1    0.10    1.20
  12   0  -1    1.20    0.90
 -12   0   1   -0.10    1.00
 -12   0   1   -0.30    1.20
 -10   0   1   -0.50    1.00
 -10   0   1   -0.20    0.90
 -10   0   1   -0.10    0.90
 -10   0   1   -0.60    0.70
 -10   0   1   -0.60    0.90
  -8   0   1   -0.50    0.50
  -8   0   1   -0.60    0.70
   8   0  -1    0.10    0.70
   8   0  -1   -0.60    0.80
  -8   0   1    0.30    0.60
   8   0  -1   -0.10    0.90
  -6   0   1    0.80    0.60
   6   0  -1   -0.30    0.70
  -6   0   1   -1.00    0.50
   6   0  -1    0.30    0.70
   6   0  -1   -0.40    0.60
   6   0  -1   -0.60    0.70
   4   0  -1   -0.10    0.60
   4   0  -1    0.00    0.50
   4   0  -1    0.10    0.60
   4   0  -1    0.00    0.40
   4   0  -1    0.00    0.60
   2   0  -1    0.10    0.30
   2   0  -1   -0.40    0.40
   2   0  -1   -0.40    0.30
   2   0  -1   -0.90    0.10
   2   0  -1   -1.00    0.10
   0   0  -1    0.30    0.20
   0   0  -1    0.20    0.30
   0   0  -1    0.00    0.10
   0   0  -1    0.10    0.20
   0   0   1    0.20    0.20
   0   0   1    0.00    0.20
   0   0  -1   -0.20    0.20
  -2   0  -1    0.10    0.50
  -2   0  -1   -0.50    0.50
  -2   0  -1   -0.60    0.30
  -2   0  -1   -0.40    0.60
  -2   0  -1    0.10    0.30
  -2   0  -1   -0.10    0.30
  -4   0  -1    0.20    0.50
  -4   0  -1    0.30    0.60
  -4   0  -1   -0.10    0.70
  -4   0  -1   -0.30    0.70
  -4   0  -1   -0.10    0.30
  -4   0  -1    0.40    0.50
  -4   0  -1    1.00    0.70
  -6   0  -1   -0.30    0.70
  -6   0  -1    0.00    0.50
  -6   0  -1    0.50    0.90
  -6   0  -1   -0.80    0.80
  -6   0  -1    0.10    0.30
  -6   0  -1   -0.70    0.80
  -6   0  -1   -0.10    0.50
  -8   0  -1   -0.40    0.40
  -8   0  -1   -0.10    0.90
  -8   0  -1    0.40    1.00
  -8   0  -1    0.10    1.00
  -8   0  -1    0.00    0.70
  -8   0  -1   -0.20    0.60
  -8   0  -1    0.10    0.80
 -10   0  -1   -0.20    1.20
  10   0   1    0.30    0.80
 -10   0  -1    0.80    0.90
 -10   0  -1    1.10    1.10
 -10   0  -1   -0.60    1.00
 -10   0  -1    0.10    0.60
 -12   0  -1   -1.50    0.80
  12   0   1    0.10    0.80
 -12   0  -1    0.10    1.50
 -12   0  -1   -1.20    1.30
  12   0   1    0.20    0.70
 -12   0  -1   -0.10    1.30
  14   0   1   -0.80    0.90
  14   0   1    0.10    0.70
 -14   0  -1    0.90    1.80
 -14   0  -1   -0.50    1.20
  14   0   1   -0.20    1.10
  14   0   1    1.10    1.20
  14   0   1    0.00    1.00
  16   0   1    0.70    1.20
  16   0   1    0.10    1.20
  16   0   1    0.00    1.00
  16   0   1    0.80    1.10
  16   0   1    0.30    0.70
  18   0   1   -0.20    1.10
  18   0   1    0.90    1.20
 -18   0  -1    1.00    1.50
  18   0   1    1.20    1.00
  18   0   1    0.10    0.60
  20   0   1    0.60    0.90
  20   0   1    0.30    1.10
  20   0   1   -1.30    0.90
  22   0   1    1.00    0.80
  21  -1  -1   15.90    1.80
  21  -1  -1   14.30    1.90
  21  -1  -1   17.10    1.90
  21   1  -1   16.40    1.80
  21   1  -1   13.20    1.80
  19  -1  -1   -1.00    1.10
  19  -1  -1    0.50    1.10
  19  -1  -1    0.60    1.00
  19   1  -1    0.30    1.30
  19   1  -1    0.40    1.20
  19   1  -1    1.00    1.10
  19   1  -1    1.00    1.30
  17  -1  -1   87.59    3.90
  17  -1  -1   88.79    2.40
  17  -1  -1   78.79    3.90
  17  -1  -1   96.59    4.30
  17   1  -1   93.29    4.20
  17   1  -1   90.89    4.60
  17   1  -1   86.49    3.90
  17   1  -1   83.39    2.50
  17   1  -1   90.09    4.10
 -15  -1   1   70.99    5.40
  15  -1  -1   74.79    3.70
  15  -1  -1   78.19    2.50
  15  -1  -1   74.39    3.70
  15  -1  -1   74.29    3.70
 -15   1   1   71.09    5.50
  15   1  -1   86.29    4.20
  15   1  -1   76.69    2.60
  15   1  -1   77.29    3.60
  15   1  -1   78.49    3.80
  15   1  -1   83.49    3.80
 -13  -1   1  102.99    5.60
 -13  -1   1   86.39    5.00
 -13  -1   1  103.39    5.40
  13  -1  -1  101.39    3.90
  13   1  -1   97.09    3.90
 -13   1   1  103.59    5.50
 -13   1   1   99.09    4.90
 -13   1   1  102.09    5.50
 -13   1   1   98.59    5.60
  13   1  -1  104.59    4.40
  11  -1  -1    3.60    1.40
 -11  -1   1    2.80    1.20
 -11  -1   1    2.00    1.30
 -11  -1   1    1.00    1.10
 -11  -1   1    1.10    1.10
  11   1  -1    1.40    1.00
 -11   1   1    1.20    1.10
  11   1  -1    1.50    1.70
 -11   1   1    2.90    1.40
 -11   1   1    2.30    1.30
  -9  -1   1   63.79    3.30
   9  -1  -1   56.09    3.30
  -9  -1   1   55.19    3.00
   9  -1  -1   51.89    3.00
   9  -1  -1   58.99    3.30
  -9  -1   1   62.99    3.00
  -9   1   1   57.19    2.70
  -9   1   1   60.49    3.10
   9   1  -1   53.79    3.10
   9   1  -1   60.89    3.40
  -7  -1   1   57.69    2.10
   7  -1  -1   58.89    2.90
   7  -1  -1   59.59    2.90
  -7  -1   1   57.49    2.60
   7  -1  -1   57.29    2.70
  -7  -1   1   58.49    2.70
  -7  -1   1   56.19    2.70
  -7  -1   1   60.19    1.90
  -7   1   1   57.59    2.70
  -7   1   1   58.39    2.10
   7   1  -1   60.39    2.90
  -7   1   1   60.99    2.50
  -5  -1   1  396.26    7.50
   5  -1  -1  400.46    8.10
   5  -1  -1  395.46    7.90
  -5  -1   1  400.06    7.40
   5  -1  -1  394.26    7.80
   5  -1  -1  389.26    6.80
  -5  -1   1  390.56    7.60
  -5   1   1  407.56    7.50
   5   1  -1  395.96    7.90
  -5   1   1  393.26    7.40
   5   1  -1  400.36    6.60
   3  -1  -1  299.67    6.00
   3  -1  -1  306.07    5.20
  -3  -1   1  303.37    5.30
   3  -1  -1  306.77    5.90
   3  -1  -1  311.17    5.90
   3  -1  -1  304.67    5.70
  -3  -1   1  298.67    5.70
  -3  -1   1  308.87    5.30
  -3   1   1  299.07    5.20
   3   1  -1  302.47    5.90
   3   1  -1  311.67    5.10
   1  -1  -1  129.19    2.70
   1  -1  -1  127.49    2.90
   1  -1  -1  128.89    2.10
  -1  -1   1  125.89    2.20
   1  -1  -1  128.49    2.90
  -1  -1   1  129.19    2.40
   1  -1  -1  129.59    2.70
  -1   1   1  125.49    2.30
   1   1  -1  129.99    2.60
  -1   1   1  121.09    2.10
   1   1  -1  128.09    2.70
   1   1  -1  129.29    2.30
  -1  -1  -1    7.60    0.50
   1  -1   1    8.60    0.80
  -1  -1  -1    8.20    0.90
  -1  -1  -1    7.30    0.80
   1  -1   1    6.10    0.60
  -1  -1  -1    6.70    0.60
   1  -1   1    6.80    0.50
   1  -1   1    6.40    0.70
  -1  -1  -1    6.70    0.80
  -1   1  -1    7.90    0.90
  -1   1  -1    7.00    0.50
  -1   1  -1    7.40    0.80
   1   1   1    8.30    0.70
  -1   1  -1    8.50    0.70
   1   1   1    7.60    0.70
   3  -1   1  512.85    9.00
  -3  -1  -1  524.35    9.10
  -3  -1  -1  481.85    8.00
  -3  -1  -1  503.65    8.80
  -3  -1  -1  507.55    9.10
   3  -1   1  518.75    9.20
  -3   1  -1  505.85    8.00
   3   1   1  499.55    9.00
  -3   1  -1  497.75    9.00
  -3   1  -1  525.15    9.20
  -3   1  -1  515.35    8.80
  -5  -1  -1   36.30    1.40
  -5  -1  -1   36.10    1.60
   5  -1   1   36.40    2.30
  -5  -1  -1   37.60    2.10
  -5  -1  -1   37.60    2.30
   5  -1   1   38.50    2.20
  -5  -1  -1   39.20    2.00
  -5   1  -1   37.30    2.20
  -5   1  -1   35.00    1.30
  -5   1  -1   41.00    2.20
  -5   1  -1   37.00    1.00
  -5   1  -1   40.80    2.00
   5   1   1   35.80    2.20
  -7  -1  -1   91.59    3.00
  -7  -1  -1   92.59    3.90
  -7  -1  -1   90.49    3.70
  -7  -1  -1   87.39    2.40
  -7  -1  -1   96.09    3.40
  -7  -1  -1   97.89    4.00
   7  -1   1   94.99    3.90
  -7   1  -1   90.39    3.80
  -7   1  -1   93.39    3.40
  -7   1  -1   88.19    2.30
  -7   1  -1   87.29    3.50
  -9  -1  -1   35.20    3.30
   9  -1   1   34.10    3.30
  -9  -1  -1   33.90    3.30
  -9  -1  -1   36.70    2.80
  -9  -1  -1   37.90    2.40
  -9  -1  -1   33.50    1.70
  -9   1  -1   37.00    3.40
   9   1   1   33.00    2.20
  -9   1  -1   31.70    3.20
  -9   1  -1   32.20    2.40
  -9   1  -1   33.20    2.60
  -9   1  -1   35.70    1.70
 -11  -1  -1  104.39    3.60
 -11  -1  -1  111.89    5.40
 -11  -1  -1  105.29    5.30
  11  -1   1   98.29    3.90
 -11  -1  -1  103.09    5.10
  11  -1   1  105.69    3.90
  11   1   1  103.19    4.10
 -11   1  -1  103.79    5.30
 -11   1  -1  107.09    3.50
  11   1   1  108.59    3.80
 -11   1  -1  112.79    5.60
 -11   1  -1  101.39    4.70
 -11   1  -1  106.99    5.30
  13  -1   1    2.50    1.20
  13  -1   1    3.00    1.10
 -13  -1  -1    1.60    1.20
 -13  -1  -1    3.20    1.90
 -13   1  -1    0.20    1.70
 -13   1  -1    3.10    1.20
  13   1   1    1.50    1.00
 -13   1  -1    2.70    1.70
  13   1   1    1.80    1.00
  15  -1   1   35.00    2.10
  15  -1   1   41.70    3.00
  15  -1   1   44.70    3.10
  15  -1   1   27.80    2.50
  15   1   1   38.80    2.80
  15   1   1   35.10    3.10
  15   1   1   42.10    3.30
  15   1   1   35.10    2.20
 -15   1  -1   36.90    3.10
  15   1   1   36.50    2.90
  17  -1   1    6.70    1.60
  17  -1   1    6.30    1.60
  17  -1   1    8.90    1.80
  17   1   1    9.30    2.00
  17   1   1    7.50    1.60
  17   1   1    9.40    1.30
  17   1   1    6.60    1.70
  17   1   1    7.70    1.60
  19  -1   1    1.90    1.20
 -19  -1  -1    0.10    1.40
  19  -1   1    0.70    1.00
  19  -1   1    0.30    1.00
  19   1   1    1.00    1.00
  19   1   1    1.20    1.00
  19   1   1   -1.10    0.90
  21  -1   1   -0.40    0.90
  21  -1   1   -0.20    0.80
  21   1   1    0.90    0.80
  21   1   1    1.40    1.00
  22  -2  -1   -1.20    0.80
  22   2  -1    0.20    0.80
  20  -2  -1   36.00    2.60
  20  -2  -1   36.20    2.80
  20  -2  -1   36.00    2.60
  20   2  -1   34.60    2.70
  20   2  -1   37.90    3.10
  20   2  -1   37.30    2.60
  18  -2  -1    9.90    1.80
  18  -2  -1    6.00    1.50
  18  -2  -1   11.90    1.90
  18   2  -1    9.70    1.70
  18   2  -1    9.20    1.70
  18   2  -1    8.30    0.90
  18   2  -1   10.00    1.90
  18   2  -1   10.50    2.00
  16  -2  -1    0.60    1.10
  16  -2  -1    0.80    1.20
  16  -2  -1    1.10    0.70
  16  -2  -1    1.00    1.20
  16   2  -1    1.80    1.20
  16   2  -1   -0.20    1.30
  16   2  -1    2.60    1.40
  16   2  -1    1.50    0.80
  16   2  -1    2.50    1.30
 -14  -2   1    4.50    1.40
 -14  -2   1    5.60    2.60
  14  -2  -1    2.90    1.10
 -14   2   1    1.50    1.80
  14   2  -1    6.10    1.60
 -14   2   1    2.40    2.00
  14   2  -1    4.30    1.30
 -12  -2   1   85.59    4.50
 -12  -2   1   91.79    4.80
  12  -2  -1   83.39    5.00
 -12  -2   1   85.49    4.70
  12  -2  -1   86.29    3.60
 -12  -2   1   89.69    3.10
 -12   2   1   97.99    5.10
  12   2  -1   92.59    4.00
 -12   2   1   84.39    4.80
 -12   2   1   86.69    5.10
  12   2  -1   85.69    3.60
  12   2  -1   89.39    5.00
 -10  -2   1   21.90    1.40
  10  -2  -1   18.30    2.50
 -10  -2   1   21.80    2.60
 -10  -2   1   20.20    2.50
  10  -2  -1   19.90    2.80
 -10  -2   1   22.70    2.60
  10   2  -1   21.00    2.10
  10   2  -1   20.00    2.60
  10   2  -1   25.50    2.80
 -10   2   1   20.80    2.60
 -10   2   1   18.40    2.30
   8  -2  -1    1.30    1.30
  -8  -2   1    0.60    0.80
   8  -2  -1    0.40    0.90
  -8  -2   1    0.00    0.80
   8  -2  -1    0.00    0.90
  -8  -2   1   -0.10    0.90
  -8  -2   1    0.00    0.50
  -8   2   1    0.50    0.90
   8   2  -1    0.10    0.90
   8   2  -1    0.20    1.00
  -8   2   1    0.30    0.80
  -8   2   1    0.50    0.80
  -6  -2   1   16.90    1.00
   6  -2  -1   18.30    2.00
   6  -2  -1   20.50    2.20
   6  -2  -1   25.00    2.10
   6  -2  -1   17.10    1.10
  -6  -2   1   14.20    1.50
   6  -2  -1   20.10    2.00
  -6  -2   1   15.40    1.70
  -6  -2   1   18.90    1.80
  -6   2   1   17.90    1.80
   6   2  -1   15.80    1.90
   6   2  -1   18.50    0.90
  -6   2   1   17.60    1.70
   4  -2  -1  334.07    7.20
  -4  -2   1  340.67    7.00
  -4  -2   1  329.67    5.80
   4  -2  -1  337.57    7.10
   4  -2  -1  334.27    7.40
  -4  -2   1  336.67    6.50
  -4  -2   1  327.17    6.40
   4  -2  -1  332.47    7.00
   4  -2  -1  341.47    6.00
  -4   2   1  325.47    5.40
  -4   2   1  335.27    6.40
   4   2  -1  332.67    7.10
   4   2  -1  334.67    5.70
  -4   2   1  339.17    6.90
  -2  -2   1   59.69    2.20
  -2  -2   1   61.69    2.00
  -2  -2   1   60.79    1.90
   2  -2  -1   64.29    2.60
   2  -2  -1   61.29    2.00
   2  -2  -1   60.09    2.40
  -2  -2   1   64.09    2.00
   2  -2  -1   61.89    2.30
  -2   2   1   60.29    1.80
  -2   2   1   58.69    1.80
  -2   2   1   62.69    2.30
   2   2  -1   60.89    2.40
   0  -2  -1  271.37    5.80
   0  -2   1  271.97    5.30
   0  -2   1  272.67    5.00
   0  -2   1  272.67    5.10
   0  -2   1  274.47    5.20
   0  -2  -1  268.67    4.90
   0  -2  -1  263.27    5.40
   0  -2  -1  274.27    5.70
   0   2  -1  268.67    5.10
   0   2   1  268.97    5.00
   0   2   1  273.17    5.00
   0   2  -1  269.37    5.60
   0   2  -1  275.87    5.40
   0   2   1  269.27    5.00
   2  -2   1   57.59    1.40
  -2  -2  -1   57.59    2.00
  -2  -2  -1   61.19    2.50
  -2  -2  -1   58.49    2.40
  -2  -2  -1   60.09    2.50
   2  -2   1   61.69    2.30
   2  -2   1   61.49    2.40
   2   2   1   59.99    1.70
  -2   2  -1   64.39    2.10
   2   2   1   61.89    2.20
  -2   2  -1   58.39    2.50
   2   2   1   62.19    1.50
  -2   2  -1   62.69    2.50
  -2   2  -1   59.29    2.40
  -4  -2  -1   36.40    2.10
   4  -2   1   36.10    2.20
  -4  -2  -1   34.90    2.10
  -4  -2  -1   33.90    1.60
   4  -2   1   33.70    2.20
  -4  -2  -1   36.80    2.20
  -4   2  -1   34.60    2.20
  -4   2  -1   34.70    2.00
   4   2   1   33.60    2.10
  -4   2  -1   34.10    1.60
  -4   2  -1   34.00    2.20
  -6  -2  -1 1047.10   18.40
   6  -2   1 1082.29   19.20
  -6  -2  -1 1090.89   18.80
  -6  -2  -1 1101.09   17.10
  -6  -2  -1 1076.69   19.00
   6  -2   1 1087.99   19.10
  -6   2  -1 1063.69   18.90
  -6   2  -1 1056.49   18.30
   6   2   1 1087.09   18.90
  -6   2  -1 1081.09   16.90
  -6   2  -1 1096.49   18.90
  -6   2  -1 1091.79   18.10
   8  -2   1   30.80    3.10
  -8  -2  -1   30.70    1.90
  -8  -2  -1   31.80    2.80
  -8  -2  -1   29.60    2.70
  -8  -2  -1   35.10    2.80
  -8  -2  -1   30.70    2.50
   8  -2   1   28.50    2.90
  -8   2  -1   33.90    2.80
  -8   2  -1   29.80    2.70
  -8   2  -1   29.70    2.90
   8   2   1   28.20    2.80
  -8   2  -1   30.70    1.70
   8   2   1   28.00    2.10
 -10  -2  -1    8.10    1.40
 -10  -2  -1    9.70    2.00
 -10  -2  -1    8.00    2.00
 -10  -2  -1    9.90    1.80
 -10  -2  -1    8.30    1.90
 -10  -2  -1    6.00    1.70
  10  -2   1    8.70    2.10
  10  -2   1    6.00    1.20
 -10   2  -1    9.80    2.10
 -10   2  -1    9.60    2.10
 -10   2  -1    6.50    1.20
 -10   2  -1    8.30    2.10
  10   2   1    7.30    1.40
  10   2   1    5.60    1.10
 -10   2  -1    7.90    1.80
 -12  -2  -1    7.40    1.40
 -12  -2  -1    5.90    2.00
 -12  -2  -1    9.70    2.40
  12  -2   1    9.70    1.50
 -12  -2  -1   10.50    2.40
 -12   2  -1    9.60    2.20
 -12   2  -1   13.70    2.90
 -12   2  -1    6.50    2.20
 -12   2  -1   11.00    2.50
 -12   2  -1   12.60    1.90
  12   2   1    8.90    1.60
  12   2   1    9.30    1.50
  14  -2   1   89.29    4.20
  14  -2   1   90.89    3.20
  14  -2   1   87.29    3.90
 -14  -2  -1   81.39    6.00
 -14   2  -1   85.39    5.60
  14   2   1   91.99    4.50
  14   2   1   96.79    4.20
  14   2   1   84.99    3.90
  14   2   1   91.49    4.00
  14   2   1   83.19    4.20
  14   2   1   87.49    3.40
  16  -2   1   18.40    2.30
  16  -2   1   19.00    1.80
  16  -2   1   17.70    2.20
  16  -2   1   15.30    2.00
  16   2   1   19.80    1.90
  16   2   1   18.70    2.60
  16   2   1   13.30    2.00
  16   2   1   14.10    2.10
  16   2   1   14.30    1.90
  16   2   1   14.20    2.00
  18  -2   1   13.10    1.90
  18  -2   1    8.40    1.10
  18  -2   1   10.40    1.80
  18  -2   1   11.40    1.80
  18   2   1    9.00    1.60
  18   2   1    9.10    1.90
  18   2   1   11.80    2.10
  18   2   1   11.50    1.30
  18   2   1   12.20    1.90
  18   2   1    9.30    1.80
  20  -2   1   51.69    2.80
  20  -2   1   49.10    2.70
  20  -2   1   50.39    2.70
  20   2   1   50.79    2.60
  20   2   1   49.00    2.60
  20   2   1   47.00    2.70
  21  -3  -1    9.70    1.50
  21   3  -1   13.20    1.60
  21   3  -1   10.20    1.70
  19  -3  -1   -1.40    1.00
  19  -3  -1   -0.40    1.00
  19  -3  -1   -0.40    1.10
  19   3  -1    2.00    1.30
  19   3  -1   -1.00    1.20
  19   3  -1    0.50    0.40
  19   3  -1   -0.30    0.90
  19   3  -1    0.70    1.10
  17  -3  -1   25.70    2.60
  17  -3  -1   24.40    2.40
  17  -3  -1   24.60    1.30
  17  -3  -1   25.10    2.70
  17   3  -1   22.10    2.50
  17   3  -1   25.10    1.80
  17   3  -1   21.20    2.40
  17   3  -1   22.80    2.40
  17   3  -1   20.80    2.60
  15  -3  -1   10.40    2.10
  15  -3  -1    8.70    1.60
  15  -3  -1    8.30    1.20
  15  -3  -1   10.60    1.90
  15  -3  -1    9.30    1.80
  15   3  -1    9.60    1.40
  15   3  -1    9.60    1.90
  15   3  -1    8.10    1.60
  15   3  -1   10.20    2.00
  15   3  -1    8.30    1.80
 -15   3   1   10.10    2.80
  13  -3  -1   -1.50    0.90
 -13  -3   1   -0.50    2.10
 -13  -3   1   -0.10    1.50
 -13  -3   1    0.00    1.20
  13  -3  -1    1.00    1.90
  13   3  -1    0.70    0.90
  13   3  -1    1.30    1.00
 -13   3   1    1.30    1.60
 -13   3   1    1.40    1.10
  11  -3  -1   30.00    3.70
  11  -3  -1   22.90    3.20
 -11  -3   1   24.10    3.00
 -11  -3   1   29.80    3.30
 -11  -3   1   28.60    3.20
 -11  -3   1   28.10    2.10
 -11  -3   1   29.00    4.20
  11  -3  -1   25.90    2.30
 -11   3   1   31.00    3.70
  11   3  -1   29.60    2.50
  11   3  -1   23.60    2.10
 -11   3   1   23.50    3.00
  11   3  -1   27.50    3.60
 -11   3   1   26.90    1.90
   9  -3  -1   47.60    3.50
   9  -3  -1   40.50    3.50
  -9  -3   1   47.60    3.10
   9  -3  -1   49.60    3.50
  -9  -3   1   46.40    2.30
  -9  -3   1   44.00    3.00
  -9  -3   1   48.90    3.30
   9   3  -1   39.50    2.50
  -9   3   1   46.10    3.10
   9   3  -1   42.50    3.20
   9   3  -1   45.60    3.30
  -9   3   1   49.90    3.20
  -9   3   1   42.60    3.10
  -9   3   1   46.70    2.00
  -7  -3   1    2.90    1.20
   7  -3  -1    2.60    1.20
  -7  -3   1    2.30    0.90
  -7  -3   1    2.90    1.00
   7  -3  -1    0.80    0.90
  -7  -3   1    2.60    1.10
   7  -3  -1    4.00    1.50
   7   3  -1    2.10    1.10
  -7   3   1    3.10    1.20
   7   3  -1    2.60    1.30
  -7   3   1    1.80    1.00
  -7   3   1    2.50    1.00
  -7   3   1    2.70    0.80
   5  -3  -1    6.30    0.90
   5  -3  -1    5.40    1.30
  -5  -3   1    4.10    1.10
  -5  -3   1    5.70    1.10
   5  -3  -1    3.60    1.30
   5  -3  -1    4.50    1.30
  -5  -3   1    5.20    1.10
  -5  -3   1    5.30    1.00
   5   3  -1    3.60    1.10
   5   3  -1    4.70    1.20
  -5   3   1    4.80    1.20
   5   3  -1    4.70    0.70
   5   3  -1    5.90    1.10
  -5   3   1    4.60    0.90
  -5   3   1    5.70    1.10
  -5   3   1    5.00    1.20
  -3  -3   1   67.49    2.90
  -3  -3   1   68.49    2.60
   3  -3  -1   70.99    3.20
   3  -3  -1   70.39    3.00
   3  -3  -1   67.69    3.10
  -3  -3   1   67.29    2.60
  -3  -3   1   69.59    2.50
   3  -3  -1   66.49    2.40
  -3   3   1   68.89    2.80
  -3   3   1   66.69    2.40
   3   3  -1   68.49    2.30
  -3   3   1   67.99    2.40
   3   3  -1   67.99    2.80
  -3   3   1   69.69    3.10
   3   3  -1   64.99    2.90
   1  -3  -1    4.00    1.20
  -1  -3   1    3.60    1.00
   1  -3  -1    4.10    1.10
  -1  -3   1    5.30    1.00
  -1  -3   1    4.80    1.00
  -1  -3   1    4.70    1.00
   1  -3  -1    2.80    0.70
   1  -3  -1    3.50    0.90
   1  -3  -1    4.00    0.90
  -1   3   1    4.00    1.10
   1   3  -1    5.10    1.10
  -1   3   1    3.90    0.90
  -1   3   1    3.70    0.90
   1   3  -1    4.90    0.90
   1   3  -1    3.00    1.10
  -1   3   1    4.30    0.80
   1   3  -1    5.50    0.90
   1   3  -1    5.50    0.90
   1  -3   1   14.10    1.50
  -1  -3  -1   13.20    1.70
   1  -3   1   13.90    1.20
   1  -3   1   11.70    1.50
  -1  -3  -1   12.00    1.30
   1  -3   1   14.10    1.20
  -1  -3  -1   10.60    1.50
  -1  -3  -1   11.40    1.10
  -1  -3  -1   10.70    1.50
   1   3   1   10.90    1.30
   1   3   1   10.10    1.10
  -1   3  -1   12.70    1.60
  -1   3  -1   14.30    1.70
   1   3   1   10.50    1.50
   1   3   1   11.60    1.20
  -1   3  -1   12.80    1.40
  -1   3  -1   12.20    1.70
  -1   3  -1   11.70    1.30
  -3  -3  -1  365.36    8.00
  -3  -3  -1  364.26    8.20
  -3  -3  -1  376.46    8.10
   3  -3   1  363.86    6.00
   3  -3   1  378.96    8.10
  -3  -3  -1  366.26    7.20
   3  -3   1  372.46    8.10
  -3   3  -1  378.06    7.40
  -3   3  -1  366.66    8.00
  -3   3  -1  367.86    8.10
  -3   3  -1  371.86    8.20
   3   3   1  364.16    6.10
  -3   3  -1  359.16    8.30
   3   3   1  375.86    7.90
   5  -3   1   21.10    2.30
  -5  -3  -1   18.40    2.10
  -5  -3  -1   20.00    2.20
  -5  -3  -1   20.70    1.80
  -5  -3  -1   15.20    1.80
   5  -3   1   25.30    2.60
  -5  -3  -1   18.90    2.10
  -5   3  -1   18.80    2.20
  -5   3  -1   18.30    2.10
  -5   3  -1   21.70    2.20
   5   3   1   21.30    2.30
  -5   3  -1   22.10    1.70
  -5   3  -1   22.80    2.30
  -7  -3  -1   30.90    2.90
   7  -3   1   29.90    3.00
  -7  -3  -1   30.70    2.50
   7  -3   1   33.30    3.20
  -7  -3  -1   36.60    2.20
  -7  -3  -1   36.50    2.70
  -7  -3  -1   31.60    2.70
  -7   3  -1   32.80    2.60
  -7   3  -1   34.10    3.30
  -7   3  -1   34.40    3.10
  -7   3  -1   33.30    2.00
   7   3   1   39.00    3.40
  -7   3  -1   35.90    2.80
   7   3   1   31.10    2.20
   9  -3   1   55.39    3.10
   9  -3   1   66.39    4.30
  -9  -3  -1   50.19    3.50
  -9  -3  -1   53.79    3.50
  -9  -3  -1   48.80    3.60
  -9  -3  -1   55.69    2.80
  -9  -3  -1   54.99    3.70
   9  -3   1   52.09    3.70
   9   3   1   56.69    3.10
   9   3   1   58.49    3.90
  -9   3  -1   52.79    3.80
   9   3   1   53.19    3.10
  -9   3  -1   58.89    2.80
  -9   3  -1   56.79    3.70
  -9   3  -1   62.89    3.90
 -11  -3  -1   55.69    4.20
 -11  -3  -1   52.69    3.90
 -11  -3  -1   51.49    3.10
  11  -3   1   50.19    4.30
  11  -3   1   53.19    3.10
 -11  -3  -1   49.20    3.80
 -11  -3  -1   47.80    4.40
 -11  -3  -1   43.80    4.30
  11   3   1   51.69    2.80
  11   3   1   53.29    3.20
 -11   3  -1   53.39    4.40
 -11   3  -1   51.69    4.40
 -11   3  -1   57.19    4.20
 -11   3  -1   51.09    4.70
 -11   3  -1   50.79    2.90
  13  -3   1    1.90    0.90
 -13  -3  -1    1.60    1.40
  13  -3   1    1.60    1.50
  13  -3   1    1.30    1.30
 -13  -3  -1    1.20    2.10
  13  -3   1    0.00    1.10
 -13  -3  -1   -2.20    2.50
  13  -3   1   -1.30    0.90
  13   3   1    1.30    1.20
 -13   3  -1    0.50    2.10
  13   3   1    0.90    0.90
  13   3   1    0.70    1.00
 -13   3  -1    0.40    1.20
  13   3   1    1.40    1.10
 -13   3  -1    0.50    1.90
  13   3   1   -0.10    1.00
  13   3   1    0.40    1.40
  15  -3   1    3.30    1.10
  15  -3   1    1.80    1.10
  15  -3   1    3.40    1.40
  15  -3   1    2.10    1.10
  15   3   1    3.70    1.10
  15   3   1    2.10    1.10
  15   3   1    1.90    1.30
  15   3   1    1.70    1.30
  15   3   1    5.10    1.50
 -15   3  -1    3.90    4.10
  15   3   1    3.30    1.30
  17  -3   1    8.80    1.20
  17  -3   1   10.10    1.80
  17  -3   1    8.40    1.70
  17  -3   1    6.90    1.60
  17   3   1    7.50    1.60
  17   3   1   10.10    1.80
  17   3   1    7.40    1.30
  17   3   1    4.70    1.60
  17   3   1    7.10    1.80
  17   3   1    9.10    1.70
  19  -3   1    2.20    1.30
  19  -3   1    4.40    1.30
  19  -3   1    2.80    1.20
 -19  -3  -1    3.20    1.50
  19   3   1    2.90    1.50
  19   3   1    3.60    1.20
  19   3   1    4.00    0.70
  19   3   1    2.60    1.20
  21  -3   1    7.90    1.20
  21  -3   1    6.20    1.10
  21   3   1    8.60    1.20
  20  -4  -1    3.00    1.10
  20   4  -1   -0.10    0.90
  20   4  -1    2.50    1.20
  20   4  -1    1.80    1.00
  18  -4  -1    2.00    1.20
  18  -4  -1    2.30    1.90
  18  -4  -1    0.80    1.20
  18   4  -1    1.70    0.70
  18   4  -1    2.80    1.40
  18   4  -1    1.40    1.20
  18   4  -1    3.10    1.30
  18   4  -1    0.70    1.10
  16  -4  -1    5.60    1.60
  16  -4  -1    6.90    1.90
  16  -4  -1    2.90    1.30
  16  -4  -1    5.20    1.00
  16   4  -1    6.00    1.50
  16   4  -1    3.80    1.60
  16   4  -1    3.40    1.40
  16   4  -1    5.90    1.50
  16   4  -1    7.00    1.30
  14  -4  -1    0.00    0.70
  14  -4  -1   -0.20    1.10
  14  -4  -1    0.80    1.30
 -14  -4   1    1.10    1.70
  14  -4  -1    0.50    1.00
 -14   4   1   -0.80    1.90
  14   4  -1    1.20    1.20
  14   4  -1    0.40    1.00
  14   4  -1   -0.20    0.80
  14   4  -1    0.20    1.00
  14   4  -1    1.00    1.40
 -12  -4   1   25.00    2.70
  12  -4  -1   25.90    4.10
 -12  -4   1   28.60    3.50
  12  -4  -1   23.70    2.30
 -12   4   1   22.20    3.60
  12   4  -1   24.80    2.50
  12   4  -1   24.10    2.50
 -12   4   1   23.80    2.60
  10  -4  -1   12.50    2.70
 -10  -4   1   14.80    2.60
 -10  -4   1   14.30    2.00
  10  -4  -1   12.40    1.60
  10  -4  -1    7.30    2.30
 -10  -4   1   11.40    2.20
 -10   4   1   12.50    2.30
  10   4  -1   11.70    1.50
  10   4  -1   17.30    2.90
  10   4  -1   12.00    1.70
 -10   4   1   17.70    2.90
 -10   4   1   12.60    2.50
 -10   4   1   13.00    1.80
   8  -4  -1    4.10    1.80
  -8  -4   1    4.50    1.60
   8  -4  -1    3.60    1.60
  -8  -4   1    3.30    1.40
  -8  -4   1    3.80    1.20
   8  -4  -1    2.90    1.40
  -8  -4   1    3.90    1.40
   8   4  -1    3.60    1.60
  -8   4   1    5.10    1.60
  -8   4   1    0.80    1.10
   8   4  -1    3.00    1.00
   8   4  -1    3.60    1.50
  -8   4   1    4.20    1.20
   6  -4  -1    1.00    1.20
  -6  -4   1    2.30    1.10
  -6  -4   1    1.40    1.30
  -6  -4   1    1.40    1.00
  -6  -4   1    3.60    1.10
   6  -4  -1    0.90    1.10
  -6  -4   1    0.60    0.90
   6  -4  -1    0.30    1.10
  -6   4   1    1.80    1.30
  -6   4   1    0.00    1.10
   6   4  -1    1.50    1.10
  -6   4   1    0.40    0.70
   6   4  -1    1.80    1.00
  -6   4   1    0.40    1.10
   6   4  -1    1.30    1.10
  -4  -4   1   34.30    2.30
   4  -4  -1   34.60    2.70
  -4  -4   1   31.50    2.10
   4  -4  -1   27.60    2.70
   4  -4  -1   33.80    2.50
  -4  -4   1   33.90    2.20
  -4  -4   1   32.50    2.40
   4  -4  -1   30.70    1.90
  -4  -4   1   30.10    2.30
  -4   4   1   33.00    2.00
  -4   4   1   35.40    2.10
   4   4  -1   33.10    2.00
  -4   4   1   30.40    2.60
   4   4  -1   33.50    2.50
   4   4  -1   31.40    2.30
   4   4  -1   32.30    2.50
  -4   4   1   36.10    2.80
  -4   4   1   31.10    2.60
  -2  -4   1    9.50    1.60
   2  -4  -1    6.50    1.20
   2  -4  -1    6.30    1.40
   2  -4  -1    6.50    1.40
  -2  -4   1    7.10    1.30
  -2  -4   1    6.60    1.20
  -2  -4   1    7.40    1.30
  -2  -4   1    5.30    1.20
   2  -4  -1    4.20    1.10
  -2  -4   1    8.60    1.90
  -2   4   1    6.70    1.40
  -2   4   1    5.90    1.10
  -2   4   1    5.40    1.40
   2   4  -1    6.00    1.30
  -2   4   1    6.70    1.20
   2   4  -1    4.50    1.00
   2   4  -1    8.00    1.50
  -2   4   1    8.10    1.70
   2   4  -1    7.60    1.30
   0  -4  -1  144.99    4.90
   0  -4  -1  149.29    4.00
   0  -4  -1  148.49    4.60
   0  -4   1  149.19    4.30
   0  -4  -1  137.69    4.10
   0  -4   1  150.18    4.00
   0  -4   1  148.39    4.50
   0  -4   1  139.39    4.10
   0  -4  -1  145.59    5.00
   0  -4   1  146.69    4.70
   0  -4  -1  147.69    4.10
   0   4  -1  144.19    4.10
   0   4   1  147.09    4.30
   0   4  -1  136.79    4.50
   0   4   1  152.58    4.20
   0   4   1  149.79    4.30
   0   4  -1  144.79    4.50
   0   4  -1  141.79    4.70
   0   4   1  148.69    5.10
   0   4  -1  144.29    4.10
   0   4  -1  146.79    5.00
   0   4   1  140.29    4.60
  -2  -4  -1    4.50    1.30
  -2  -4  -1    6.00    1.50
  -2  -4  -1    4.10    1.20
   2  -4   1    2.00    1.10
  -2  -4  -1    6.20    1.50
  -2  -4  -1    2.80    1.00
   2  -4   1    3.00    0.90
   2  -4   1    5.20    1.30
  -2  -4  -1    1.30    1.00
   2   4   1    3.90    1.10
   2   4   1    2.90    0.80
   2   4   1    5.00    1.10
  -2   4  -1    4.00    1.40
  -2   4  -1    5.00    1.40
  -2   4  -1    3.10    1.40
   2   4   1    4.30    1.30
  -2   4  -1    4.30    1.10
  -2   4  -1    3.70    1.20
  -2   4  -1    2.70    1.10
  -4  -4  -1   11.90    2.00
  -4  -4  -1   15.00    2.10
  -4  -4  -1   15.20    2.20
  -4  -4  -1   12.30    1.70
  -4  -4  -1   12.50    1.90
   4  -4   1   15.70    2.20
  -4  -4  -1   14.30    2.10
   4  -4   1   13.50    1.90
  -4   4  -1   12.10    1.80
  -4   4  -1   13.60    2.20
  -4   4  -1   15.50    2.20
  -4   4  -1   15.50    2.30
  -4   4  -1   12.60    1.60
  -4   4  -1   14.60    2.20
   4   4   1   13.90    2.00
  -6  -4  -1   42.10    3.00
  -6  -4  -1   38.20    2.50
   6  -4   1   43.20    3.20
  -6  -4  -1   39.20    3.10
  -6  -4  -1   39.80    2.90
   6  -4   1   42.90    3.20
  -6  -4  -1   45.30    3.10
  -6  -4  -1   41.90    3.20
   6   4   1   38.70    2.40
  -6   4  -1   44.00    3.10
   6   4   1   36.30    2.90
  -6   4  -1   43.60    3.20
  -6   4  -1   35.40    3.40
  -6   4  -1   41.80    3.20
  -6   4  -1   40.30    3.20
  -6   4  -1   44.20    2.50
   8  -4   1  119.19    4.20
  -8  -4  -1  126.79    5.30
   8  -4   1  120.29    5.60
  -8  -4  -1  127.39    5.50
   8  -4   1  129.69    6.00
  -8  -4  -1  130.99    5.60
  -8  -4  -1  128.99    5.60
  -8  -4  -1  126.49    4.60
  -8  -4  -1  126.29    5.60
  -8   4  -1  131.79    4.60
  -8   4  -1  129.69    5.60
   8   4   1  126.29    4.50
  -8   4  -1  129.49    5.70
  -8   4  -1  124.79    5.50
  -8   4  -1  119.69    5.50
   8   4   1  125.79    4.10
   8   4   1  133.09    5.70
 -10  -4  -1    1.30    1.70
  10  -4   1    1.60    1.00
 -10  -4  -1    1.20    1.50
  10  -4   1   -0.60    1.60
 -10  -4  -1    1.50    1.50
 -10  -4  -1    0.20    1.60
 -10  -4  -1    1.40    1.20
  10  -4   1    1.40    1.50
 -10   4  -1   -0.50    1.00
  10   4   1    0.50    0.90
  10   4   1    1.00    0.90
  10   4   1    1.90    1.70
 -10   4  -1   -0.10    1.70
 -10   4  -1    0.90    1.70
 -10   4  -1   -1.40    1.60
  12  -4   1   11.80    1.70
 -12  -4  -1    6.60    2.50
 -12  -4  -1    5.60    1.90
  12  -4   1    8.50    2.80
  12  -4   1    9.40    1.70
  12  -4   1    8.20    1.60
 -12  -4  -1   11.00    2.70
  12  -4   1   10.20    2.00
  12  -4   1    7.70    1.70
  12   4   1   12.10    3.00
 -12   4  -1   10.50    2.10
  12   4   1   11.20    1.70
  12   4   1    9.00    1.80
  12   4   1    5.40    1.40
  12   4   1    7.90    1.50
  12   4   1    7.70    2.00
 -12   4  -1   12.20    2.90
  14  -4   1    1.30    0.90
  14  -4   1    0.80    1.10
  14  -4   1    1.10    1.30
 -14  -4  -1    1.50    2.10
  14  -4   1   -1.40    1.30
  14  -4   1   -1.10    0.90
  14   4   1   -0.40    0.90
  14   4   1    1.40    1.40
  14   4   1   -0.30    1.00
  14   4   1    2.00    1.00
  14   4   1    0.90    1.10
 -14   4  -1   -2.20    2.00
  14   4   1    1.00    1.40
  16  -4   1    3.20    1.40
  16  -4   1    3.20    1.50
  16  -4   1    4.00    1.70
  16  -4   1    4.10    1.00
  16  -4   1    1.30    1.20
  16   4   1    2.90    1.30
  16   4   1    5.30    1.60
  16   4   1    1.70    1.00
  16   4   1    2.90    1.30
  16   4   1    4.90    1.50
  18  -4   1    0.90    1.00
  18  -4   1   -1.00    0.90
  18  -4   1   -1.80    0.90
  18  -4   1    0.20    0.50
  18   4   1    0.40    1.20
  18   4   1   -0.50    0.60
  18   4   1    0.90    1.20
  18   4   1    1.20    1.00
  18   4   1    1.80    1.00
  20  -4   1   -0.80    0.80
  20  -4   1    0.70    0.80
  20   4   1   -1.30    0.70
  20   4   1    0.90    0.90
  19  -5  -1    1.70    1.10
  19  -5  -1    2.50    1.10
  19   5  -1    0.80    1.10
  19   5  -1    0.60    0.40
  19   5  -1    1.20    0.90
  19   5  -1    1.40    0.90
  17  -5  -1   21.00    1.40
  17  -5  -1   22.00    2.40
  17  -5  -1   21.20    2.40
  17   5  -1   21.10    2.40
  17   5  -1   17.30    2.10
  17   5  -1   22.70    2.00
  17   5  -1   18.50    2.60
  17   5  -1   20.70    2.30
  15  -5  -1   24.10    2.40
  15  -5  -1   25.90    1.80
  15  -5  -1   20.60    2.40
  15  -5  -1   26.40    2.70
 -15  -5   1   24.60    3.60
  15   5  -1   24.40    2.80
  15   5  -1   22.50    2.40
  15   5  -1   22.80    2.60
  15   5  -1   26.60    2.70
  15   5  -1   27.50    2.40
  13  -5  -1    0.50    1.10
  13  -5  -1    3.60    1.00
  13  -5  -1    2.30    1.30
  13  -5  -1    0.60    1.00
 -13  -5   1    4.90    2.20
  13   5  -1    0.00    1.30
 -13   5   1    2.10    2.10
  13   5  -1    4.20    1.50
  13   5  -1    2.90    1.30
  13   5  -1    3.20    1.20
  13   5  -1    1.70    1.20
  11  -5  -1   27.10    4.00
 -11  -5   1   22.00    3.20
  11  -5  -1   26.40    2.00
  11  -5  -1   24.20    2.50
  11  -5  -1   23.20    2.30
  11  -5  -1   22.30    2.20
 -11  -5   1   31.20    3.10
  11   5  -1   20.00    2.40
  11   5  -1   29.30    2.70
 -11   5   1   39.20    4.50
  11   5  -1   28.80    2.60
  11   5  -1   24.10    2.80
 -11   5   1   25.50    3.80
  11   5  -1   28.30    2.70
 -11   5   1   27.80    3.00
  -9  -5   1    6.50    2.10
   9  -5  -1    7.10    1.40
   9  -5  -1    4.40    2.00
   9  -5  -1    6.20    2.00
  -9  -5   1    3.20    1.50
  -9  -5   1    7.30    2.10
  -9  -5   1    5.50    1.60
  -9   5   1    4.30    2.00
  -9   5   1    8.00    2.30
   9   5  -1    6.20    2.10
   9   5  -1    6.20    1.50
  -9   5   1    5.60    1.50
   9   5  -1    5.40    1.20
  -9   5   1    8.20    2.40
  -7  -5   1    0.00    1.20
  -7  -5   1   -0.60    1.40
   7  -5  -1    1.30    1.40
  -7  -5   1    0.50    1.10
   7  -5  -1    0.90    1.50
  -7  -5   1    3.80    1.50
   7   5  -1    0.70    1.30
   7   5  -1    0.60    0.90
  -7   5   1   -0.80    1.30
   7   5  -1   -0.40    0.70
  -7   5   1    0.40    1.00
  -7   5   1    0.40    0.90
  -7   5   1   -0.40    1.20
  -5  -5   1   41.10    3.70
  -5  -5   1   34.80    2.80
   5  -5  -1   41.20    3.10
   5  -5  -1   33.40    3.30
   5  -5  -1   39.10    3.90
  -5  -5   1   38.30    3.50
  -5  -5   1   35.70    2.50
  -5   5   1   36.00    3.10
  -5   5   1   37.00    2.40
   5   5  -1   34.50    2.20
  -5   5   1   33.80    3.30
   5   5  -1   39.30    3.50
   5   5  -1   34.30    2.70
  -5   5   1   34.80    3.30
  -3  -5   1   22.10    2.40
  -3  -5   1   12.80    2.00
   3  -5  -1   22.10    2.80
   3  -5  -1   24.40    2.60
  -3  -5   1   21.00    2.50
  -3  -5   1   19.50    2.10
  -3  -5   1   18.90    2.20
  -3  -5   1   20.10    2.40
   3  -5  -1   19.70    2.50
   3   5  -1   21.10    2.50
  -3   5   1   19.80    2.50
  -3   5   1   20.40    2.10
  -3   5   1   17.30    2.20
  -3   5   1   18.00    2.50
   3   5  -1   16.10    2.30
  -1  -5   1   25.50    2.50
  -1  -5   1   29.00    2.50
  -1  -5   1   25.70    2.10
  -1  -5   1   28.90    2.30
   1  -5  -1   25.40    2.60
   1  -5  -1   24.30    2.70
   1  -5  -1   30.30    2.70
  -1  -5   1   33.60    2.60
  -1  -5   1   34.10    3.00
   1  -5  -1   29.10    2.60
   1  -5  -1   28.40    3.00
   1  -5  -1   33.60    3.40
   1   5  -1   27.70    2.70
   1   5  -1   28.40    2.20
  -1   5   1   27.80    2.20
  -1   5   1   30.10    2.70
   1   5  -1   30.90    3.10
  -1   5   1   23.20    2.80
  -1   5   1   28.50    3.00
   1   5  -1   31.40    2.30
  -1  -5  -1   19.40    2.10
  -1  -5  -1   23.90    2.60
  -1  -5  -1   19.60    2.40
  -1  -5  -1   21.90    2.70
  -1  -5  -1   19.60    2.40
   1  -5   1   19.50    2.40
   1  -5   1   16.40    1.70
   1  -5   1   20.90    2.30
  -1   5  -1   21.90    2.70
   1   5   1   23.60    2.30
  -1   5  -1   14.60    2.00
  -1   5  -1   22.40    2.50
  -1   5  -1   21.90    2.60
   1   5   1   20.70    2.20
  -1   5  -1   22.60    2.20
   1   5   1   22.30    2.40
   1   5   1   17.50    2.40
  -3  -5  -1  293.17    7.70
   3  -5   1  288.37    8.20
  -3  -5  -1  300.17    7.30
  -3  -5  -1  301.77    8.30
   3  -5   1  294.87    8.30
  -3  -5  -1  300.37    8.60
  -3  -5  -1  293.77    8.30
  -3  -5  -1  301.27    8.30
   3   5   1  300.37    7.90
  -3   5  -1  302.47    8.30
  -3   5  -1  289.87    8.10
  -3   5  -1  301.67    7.30
  -3   5  -1  297.67    8.00
   3   5   1  292.17    7.90
  -3   5  -1  289.67    8.50
  -3   5  -1  292.17    8.20
  -5  -5  -1   69.29    4.10
   5  -5   1   58.89    4.00
  -5  -5  -1   72.09    3.80
  -5  -5  -1   70.89    4.20
  -5  -5  -1   73.19    4.20
  -5  -5  -1   72.59    4.20
  -5  -5  -1   72.89    3.50
   5  -5   1   63.19    3.90
  -5   5  -1   64.09    3.90
  -5   5  -1   72.79    3.50
  -5   5  -1   66.09    4.10
  -5   5  -1   65.69    4.30
  -5   5  -1   70.89    3.40
  -5   5  -1   64.69    3.90
   5   5   1   70.29    4.00
  -5   5  -1   69.99    4.20
  -7  -5  -1   69.59    4.30
  -7  -5  -1   73.79    4.50
   7  -5   1   70.79    4.60
   7  -5   1   71.09    4.70
  -7  -5  -1   72.09    4.40
  -7  -5  -1   68.29    4.40
  -7  -5  -1   72.89    4.20
  -7  -5  -1   73.69    3.70
   7  -5   1   74.19    3.40
  -7   5  -1   77.89    4.70
  -7   5  -1   60.89    4.30
  -7   5  -1   74.89    4.50
   7   5   1   70.79    3.20
   7   5   1   71.49    4.30
   7   5   1   71.19    3.40
  -7   5  -1   73.59    4.60
  -7   5  -1   72.99    3.70
  -9  -5  -1   -0.90    1.30
   9  -5   1    2.70    1.80
   9  -5   1    0.50    1.00
  -9  -5  -1   -2.70    1.50
  -9  -5  -1   -0.60    1.50
  -9  -5  -1   -1.10    1.30
  -9   5  -1    1.50    1.80
   9   5   1    0.40    1.70
   9   5   1   -0.30    0.80
  -9   5  -1    0.10    1.80
  -9   5  -1    0.50    1.90
   9   5   1    0.10    1.00
  -9   5  -1   -0.30    1.10
  11  -5   1   68.59    3.70
  11  -5   1   67.89    3.60
  11  -5   1   62.79    3.50
 -11  -5  -1   70.09    5.00
 -11  -5  -1   70.19    4.80
  11  -5   1   71.19    3.80
  11  -5   1   67.49    3.30
  11   5   1   71.89    3.90
  11   5   1   71.09    3.50
  11   5   1   67.59    3.60
  11   5   1   68.19    3.70
  11   5   1   61.89    4.00
 -11   5  -1   70.49    5.30
  13  -5   1    6.70    1.70
  13  -5   1    6.40    1.60
  13  -5   1    3.10    1.40
 -13  -5  -1    9.00    2.70
  13  -5   1    4.50    1.20
  13  -5   1    5.50    1.60
 -13  -5  -1   11.20    3.00
  13   5   1    7.40    1.60
  13   5   1    5.10    1.60
  13   5   1    4.70    1.60
  13   5   1    6.60    1.60
  13   5   1    5.90    1.50
 -15  -5  -1   34.30    4.00
  15  -5   1   47.50    3.20
  15  -5   1   41.20    3.10
  15  -5   1   44.30    2.40
  15  -5   1   47.70    3.10
  15  -5   1   44.20    3.00
 -15  -5  -1   56.29    6.00
  15   5   1   44.10    2.80
  15   5   1   43.80    3.00
  15   5   1   39.20    3.20
  15   5   1   39.60    3.30
  15   5   1   44.50    3.00
  17  -5   1    6.70    1.40
  17  -5   1    7.20    1.60
  17  -5   1    3.60    1.20
  17  -5   1    5.80    0.90
  17   5   1    6.80    1.40
  17   5   1    6.20    1.50
  17   5   1    5.20    1.20
  17   5   1    3.50    1.20
  17   5   1    3.70    1.60
 -17   5  -1   10.40    1.70
  19  -5   1   42.10    2.30
  19   5   1   41.10    2.20
  19   5   1   38.00    1.10
  19   5   1   39.90    2.40
  18  -6  -1   31.90    2.50
  18  -6  -1   17.80    1.80
  18   6  -1   19.80    2.00
  18   6  -1   21.70    2.10
  18   6  -1   22.70    2.00
  18   6  -1   18.60    1.30
  16  -6  -1   16.80    2.10
  16  -6  -1   20.00    2.20
  16  -6  -1   19.80    1.70
 -16   6   1   17.70    2.10
  16   6  -1   20.50    2.20
  16   6  -1   20.20    2.10
  16   6  -1   19.30    2.20
  16   6  -1   20.00    2.60
  16   6  -1   21.80    2.20
  14  -6  -1   17.70    2.20
  14  -6  -1   17.40    2.20
  14  -6  -1   20.70    1.90
 -14  -6   1   22.50    3.70
 -14  -6   1   13.00    2.90
  14   6  -1   17.00    2.10
  14   6  -1   20.40    2.50
  14   6  -1   19.50    2.20
  14   6  -1   20.80    2.30
 -14   6   1   21.00    2.30
  14   6  -1   18.60    2.40
 -12  -6   1  125.49    6.40
  12  -6  -1  120.79    4.20
  12  -6  -1  114.49    4.60
 -12  -6   1  123.29    6.60
  12  -6  -1  118.79    4.80
  12   6  -1  118.79    4.70
  12   6  -1  108.59    4.80
  12   6  -1  128.59    5.10
 -12   6   1  117.79    4.60
  12   6  -1  119.79    5.20
 -12   6   1  109.79    8.00
  12   6  -1  120.89    4.60
  10  -6  -1   95.59    4.10
 -10  -6   1  105.19    5.90
 -10  -6   1  103.59    5.70
  10  -6  -1   99.09    4.10
  10  -6  -1   99.69    3.80
  10   6  -1   90.99    4.00
  10   6  -1   96.19    4.30
  10   6  -1   99.49    4.60
  10   6  -1  103.19    4.50
 -10   6   1  102.09    6.20
 -10   6   1  100.39    4.20
  10   6  -1  104.09    4.60
 -10   6   1  103.89    6.20
   8  -6  -1   24.30    4.00
  -8  -6   1   20.10    3.20
  -8  -6   1   24.10    3.00
  -8  -6   1   28.60    3.50
   8   6  -1   26.50    2.50
  -8   6   1   26.90    4.10
  -8   6   1   23.40    3.60
  -8   6   1   22.10    2.60
  -8   6   1   24.30    2.30
   8   6  -1   24.70    2.50
  -8   6   1   22.80    3.50
  -6  -6   1  111.99    5.60
   6  -6  -1  125.89    6.20
  -6  -6   1  113.89    5.10
  -6  -6   1  119.19    4.80
  -6  -6   1  117.99    5.70
   6  -6  -1  110.79    5.90
  -6   6   1  118.59    5.80
   6   6  -1  118.79    5.40
   6   6  -1  116.79    4.30
  -6   6   1  121.09    6.30
   6   6  -1  106.39    5.60
  -6   6   1  119.19    5.80
  -6   6   1  113.29    4.20
  -6   6   1  126.09    4.90
  -6   6   1  102.59    5.70
   4  -6  -1   22.80    3.20
  -4  -6   1   25.60    3.00
  -4  -6   1   25.20    2.80
  -4  -6   1   28.20    3.30
   4  -6  -1   19.10    3.00
  -4  -6   1   26.70    3.00
  -4   6   1   21.70    2.00
  -4   6   1   23.50    3.10
   4   6  -1   23.20    2.20
   4   6  -1   23.00    3.10
  -4   6   1   27.50    3.40
   4   6  -1   19.10    2.60
  -4   6   1   20.90    3.20
  -4   6   1   24.60    2.90
  -4   6   1   24.10    3.00
   2  -6  -1   14.10    2.60
  -2  -6   1   14.30    2.30
   2  -6  -1   18.50    2.80
  -2  -6   1   12.10    2.10
  -2  -6   1   15.30    2.40
  -2   6   1   18.40    2.90
   2   6  -1   15.10    1.80
   2   6  -1   14.80    2.50
   2   6  -1   14.60    2.40
  -2   6   1   12.50    2.30
  -2   6   1   16.10    1.80
  -2   6   1   14.80    2.30
  -2   6   1   15.80    2.50
   0  -6   1   17.60    2.70
   0  -6  -1   22.00    2.90
   0  -6  -1   20.50    2.70
   0  -6   1   18.50    2.00
   0  -6  -1   14.80    2.50
   0  -6  -1   16.50    2.40
   0   6  -1   13.10    2.30
   0   6  -1   16.70    1.90
   0   6  -1   18.90    2.30
   0   6   1   19.90    3.00
   0   6  -1   19.20    2.50
   0   6   1   17.30    1.80
   0   6  -1   20.60    2.80
   0   6   1   18.70    2.40
  -2  -6  -1    1.10    1.30
  -2  -6  -1    0.80    1.30
  -2  -6  -1    1.10    1.30
  -2  -6  -1    0.50    1.30
   2  -6   1    2.30    1.50
   2  -6   1    0.20    1.50
  -2  -6  -1   -0.30    1.20
  -2   6  -1    1.50    1.60
  -2   6  -1    3.40    1.00
   2   6   1    0.90    0.90
   2   6   1    1.00    1.20
  -2   6  -1    1.10    1.40
  -2   6  -1    0.80    1.30
  -4  -6  -1   40.60    4.10
  -4  -6  -1   49.90    3.80
   4  -6   1   45.60    3.80
  -4  -6  -1   48.30    3.40
  -4  -6  -1   42.70    3.90
  -4  -6  -1   43.70    4.10
   4  -6   1   49.90    4.70
  -4   6  -1   47.00    3.60
   4   6   1   44.50    2.70
  -4   6  -1   48.40    3.20
   4   6   1   48.10    3.70
  -4   6  -1   46.20    2.70
  -4   6  -1   48.40    4.50
  -4   6  -1   47.50    4.10
  -4   6  -1   44.80    3.60
  -6  -6  -1   19.60    2.60
  -6  -6  -1   25.00    3.20
   6  -6   1   22.30    3.40
   6  -6   1   16.90    3.00
  -6  -6  -1   22.60    3.20
  -6  -6  -1   24.80    3.40
  -6  -6  -1   18.30    3.20
  -6   6  -1   21.20    2.50
   6   6   1   24.00    2.30
  -6   6  -1   24.10    3.30
  -6   6  -1   19.80    3.00
  -6   6  -1   25.10    2.20
  -6   6  -1   24.40    3.40
  -8  -6  -1   48.10    4.60
   8  -6   1   55.79    5.50
   8  -6   1   41.90    2.90
  -8  -6  -1   52.69    4.00
  -8  -6  -1   54.29    4.10
  -8   6  -1   57.49    5.10
  -8   6  -1   51.99    3.60
   8   6   1   49.70    3.30
  -8   6  -1   52.09    4.90
   8   6   1   52.39    3.10
  -8   6  -1   53.89    4.40
  -8   6  -1   50.89    3.10
 -10  -6  -1   11.60    2.80
  10  -6   1    6.70    1.70
  10  -6   1    6.30    1.60
 -10  -6  -1    8.30    2.40
  10  -6   1    8.10    1.60
  10  -6   1    5.20    1.50
 -10   6  -1    9.00    1.80
  10   6   1    7.60    1.70
  10   6   1    8.50    1.70
 -10   6  -1    7.50    2.70
  10   6   1    6.30    1.80
  10   6   1    8.20    1.70
 -10   6  -1    9.80    3.00
  10   6   1   10.50    2.10
  12  -6   1   21.50    2.20
 -12  -6  -1   25.60    3.80
  12  -6   1   17.50    2.40
 -12  -6  -1   20.30    3.40
  12  -6   1   17.00    2.20
  12  -6   1   19.00    2.20
  12   6   1   21.80    2.60
  12   6   1   13.80    2.00
  12   6   1   25.00    2.70
 -12   6  -1   22.60    3.80
  12   6   1   14.50    2.20
 -12   6  -1   16.20    2.20
  12   6   1   20.30    2.30
  14  -6   1   51.69    3.20
 -14  -6  -1   50.09    4.60
  14  -6   1   48.90    2.60
  14  -6   1   53.99    3.40
 -14  -6  -1   43.60    4.70
  14  -6   1   55.69    3.30
  14   6   1   51.59    3.50
 -14   6  -1   48.40    5.20
  14   6   1   52.79    3.50
  14   6   1   50.49    3.10
  14   6   1   51.09    2.90
 -14   6  -1   53.39    3.20
  14   6   1   48.20    3.20
  16  -6   1    0.60    1.20
  16  -6   1    2.60    0.90
  16  -6   1    1.80    1.20
  16   6   1    0.90    1.30
  16   6   1    2.60    1.10
  16   6   1    1.10    1.00
 -16   6  -1    0.90    1.20
  16   6   1    2.30    1.20
  16   6   1    2.40    1.00
  18  -6   1    7.40    1.40
  18  -6   1    2.40    1.00
  18   6   1    6.60    1.10
  18   6   1    6.40    0.80
  18   6   1    6.80    1.20
  17  -7  -1   -0.50    0.90
  17  -7  -1   -0.20    1.00
  17  -7  -1    0.70    0.40
  17   7  -1    1.00    0.90
  17   7  -1    1.30    0.70
  17   7  -1    1.80    1.00
  15  -7  -1   11.60    1.80
  15  -7  -1   11.40    1.30
  15  -7  -1   13.80    1.90
  15   7  -1   13.50    2.10
  15   7  -1   13.70    1.90
  15   7  -1   13.70    1.90
  15   7  -1   13.30    1.80
  15   7  -1   11.70    1.60
  13  -7  -1    6.00    1.30
 -13  -7   1    4.90    2.40
  13  -7  -1    6.30    1.60
  13  -7  -1    6.30    1.60
 -13  -7   1    4.80    2.10
  13   7  -1    5.10    1.40
 -13   7   1    5.00    2.40
  13   7  -1    7.70    1.70
  13   7  -1    3.50    1.50
  13   7  -1    2.40    1.20
  13   7  -1    8.30    1.80
 -13   7   1    6.40    1.60
  11  -7  -1    3.50    1.30
  11  -7  -1    3.40    1.40
  11  -7  -1    2.20    1.30
 -11  -7   1    1.20    1.80
 -11  -7   1    2.10    2.00
  11   7  -1    2.70    1.30
 -11   7   1    3.60    2.80
  11   7  -1    0.90    1.30
  11   7  -1    2.90    1.40
 -11   7   1    3.30    2.10
  11   7  -1    5.40    1.70
  11   7  -1    2.20    1.20
 -11   7   1    1.90    1.30
   9  -7  -1   10.00    1.80
   9  -7  -1   11.20    1.90
  -9  -7   1   11.90    2.70
   9  -7  -1   11.20    1.90
  -9  -7   1    7.20    2.40
  -9  -7   1   11.30    2.00
  -9   7   1   14.80    3.10
   9   7  -1    9.70    1.70
  -9   7   1   11.00    1.80
  -9   7   1    5.90    2.80
  -9   7   1   10.90    3.20
   9   7  -1   11.20    1.80
   9   7  -1   14.50    2.20
  -7  -7   1   28.50    3.60
   7  -7  -1   27.50    2.70
  -7  -7   1   31.80    3.00
  -7  -7   1   29.90    3.90
   7  -7  -1   27.10    2.60
   7  -7  -1   28.00    2.70
  -7   7   1   27.10    3.70
   7   7  -1   21.90    1.80
  -7   7   1   28.60    2.50
  -7   7   1   34.50    4.30
   7   7  -1   28.40    2.80
  -7   7   1   28.00    4.00
   7   7  -1   28.80    2.50
  -5  -7   1    0.20    1.50
  -5  -7   1    0.40    1.30
   5  -7  -1    2.30    2.10
  -5  -7   1    0.30    1.70
   5  -7  -1    1.80    1.50
   5   7  -1    1.00    1.60
   5   7  -1    1.20    1.40
  -5   7   1   -0.50    1.80
  -5   7   1   -1.50    1.40
  -5   7   1    0.70    1.00
   5   7  -1    0.80    0.90
  -5   7   1   -0.30    1.50
  -3  -7   1   16.40    2.90
  -3  -7   1   10.80    2.20
   3  -7  -1   16.50    3.30
  -3   7   1   14.40    1.80
   3   7  -1   12.30    1.80
  -3   7   1   18.60    2.80
   3   7  -1   13.60    2.60
  -3   7   1   14.00    3.00
   1  -7  -1    6.30    2.20
   1  -7  -1   13.00    2.80
  -1   7   1   11.00    2.60
   1   7  -1   10.30    2.40
  -1   7   1    8.80    1.50
   1   7  -1    8.50    1.50
  -1   7   1    9.00    2.10
  -1  -7  -1    1.30    2.00
  -1  -7  -1    3.80    1.90
  -1   7  -1    3.00    1.10
   1   7   1    1.40    1.00
   1   7   1    1.40    1.60
  -1   7  -1    2.00    1.40
  -1   7  -1    1.50    1.60
  -3  -7  -1   89.29    5.20
  -3  -7  -1   84.19    4.30
   3   7   1   80.99    5.00
   3   7   1   82.99    3.70
  -3   7  -1   81.39    5.30
  -3   7  -1   85.39    3.80
  -3   7  -1   82.79    4.70
  -5  -7  -1   17.10    2.90
  -5  -7  -1   16.30    2.10
   5  -7   1   16.40    2.10
  -5  -7  -1   19.20    2.80
   5  -7   1   15.20    1.60
  -5   7  -1   13.60    2.00
   5   7   1   17.60    2.30
  -5   7  -1   15.40    2.80
  -5   7  -1   14.80    1.90
   5   7   1   13.20    1.90
  -5   7  -1   17.30    3.30
   7  -7   1   10.90    1.80
  -7  -7  -1   11.30    2.00
  -7  -7  -1    9.90    2.50
   7  -7   1   10.10    2.00
  -7  -7  -1   12.70    2.60
   7   7   1   11.80    1.50
  -7   7  -1    8.30    2.60
  -7   7  -1    8.80    1.70
  -7   7  -1    7.40    2.20
   7   7   1    9.90    1.80
  -7   7  -1   12.00    1.90
   7   7   1   13.00    1.90
  -7   7  -1    9.00    3.00
  -9  -7  -1   21.00    3.30
  -9  -7  -1   15.80    3.10
   9  -7   1   17.80    2.20
   9  -7   1   18.80    2.40
   9  -7   1   14.40    2.10
   9   7   1   17.10    2.20
  -9   7  -1   14.30    2.10
  -9   7  -1   20.50    2.20
   9   7   1   21.20    2.30
  -9   7  -1   20.20    3.70
  -9   7  -1   18.40    3.20
   9   7   1   18.90    2.30
  11  -7   1    8.80    1.80
 -11  -7  -1    8.10    2.40
  11  -7   1    5.20    1.50
  11  -7   1    8.30    1.60
 -11  -7  -1    8.10    2.30
  11   7   1    3.70    1.50
 -11   7  -1    8.40    1.70
  11   7   1    4.90    1.40
  11   7   1    6.30    1.40
 -11   7  -1    8.20    1.60
  11   7   1    6.60    2.00
 -11   7  -1   10.60    2.90
 -13  -7  -1   -0.80    1.70
  13  -7   1    0.20    1.20
  13  -7   1    1.80    1.00
  13  -7   1    2.10    1.40
  13   7   1    2.20    1.30
  13   7   1    0.90    1.00
  13   7   1    1.30    1.30
  13   7   1   -0.80    0.90
 -13   7  -1   -0.50    1.10
 -13   7  -1    1.00    1.00
  15  -7   1    2.30    1.20
  15  -7   1    1.60    0.80
  15  -7   1    0.30    1.10
  15   7   1    1.70    1.10
 -15   7  -1    0.60    1.10
  15   7   1   -1.50    0.90
  15   7   1    1.30    1.10
  15   7   1    0.70    0.90
  17  -7   1   -0.20    0.40
  17  -7   1   -0.70    0.80
  17  -7   1   -1.10    0.90
  17   7   1   -0.50    0.80
  17   7   1    0.70    0.60
  17   7   1    0.80    0.70
  16  -8  -1   42.50    2.20
  16  -8  -1   39.70    1.20
  16  -8  -1   39.70    2.00
  16   8  -1   39.50    1.80
  16   8  -1   36.90    2.30
  16   8  -1   41.10    2.10
  14  -8  -1    0.50    0.90
  14  -8  -1    1.80    1.10
  14  -8  -1   -0.30    0.70
  14   8  -1   -0.50    1.00
  14   8  -1    1.40    1.00
  14   8  -1    0.20    0.90
  14   8  -1   -0.90    1.00
  12  -8  -1   21.80    2.30
  12  -8  -1   21.90    2.30
  12  -8  -1   22.80    2.20
  12   8  -1   28.40    3.00
  12   8  -1   19.70    2.30
  12   8  -1   20.70    2.20
  12   8  -1   21.50    2.30
  10  -8  -1    6.70    1.60
 -10  -8   1    1.70    1.70
 -10  -8   1    3.90    1.40
  10  -8  -1    5.60    1.50
 -10  -8   1    2.00    1.90
  10  -8  -1    4.10    1.40
  10   8  -1    4.30    1.40
  10   8  -1    1.90    1.20
 -10   8   1    5.40    2.20
 -10   8   1    2.70    1.30
  -8  -8   1   -1.10    1.60
   8  -8  -1    0.30    1.10
  -8  -8   1   -0.80    1.60
   8  -8  -1    1.50    1.10
   8  -8  -1    3.20    1.40
  -8  -8   1    2.00    1.30
  -8   8   1   -0.40    1.00
   8   8  -1    1.60    1.10
   8   8  -1    0.20    1.00
  -8   8   1    3.20    2.30
  -8   8   1    0.90    1.80
   6  -8  -1   19.70    2.40
  -6  -8   1   15.10    3.00
   6  -8  -1   15.80    2.20
  -6  -8   1   14.70    2.70
  -6  -8   1   16.10    2.20
   6   8  -1   11.10    1.90
  -6   8   1   17.70    2.10
   6   8  -1   14.80    2.00
   6   8  -1   18.80    1.80
  -6   8   1   16.70    3.40
  -6   8   1   19.00    3.20
  -4  -8   1    1.40    1.90
   4  -8  -1    1.70    1.10
   4  -8  -1   -0.90    1.20
   4  -8  -1    0.40    1.20
  -4  -8   1    1.60    1.30
  -4  -8   1    1.60    1.80
   4   8  -1    3.30    1.30
   4   8  -1    2.40    1.10
  -4   8   1    4.70    2.30
   4   8  -1    1.90    2.10
  -4   8   1    1.80    1.20
   4   8  -1    1.50    1.40
  -4   8   1    0.90    1.60
  -2  -8   1    6.80    2.10
   2  -8  -1    9.30    1.80
   2  -8  -1    9.50    1.80
  -2  -8   1   11.00    1.90
   2  -8  -1   10.10    1.90
  -2   8   1   11.60    2.40
   2   8  -1   10.70    1.80
  -2   8   1    9.70    2.60
   2   8  -1   10.20    1.80
  -2   8   1    7.80    1.60
   2   8  -1   10.60    2.70
   2   8  -1   14.60    2.60
   0  -8   1    5.80    1.60
   0  -8  -1    5.70    1.60
   0  -8   1    5.80    1.80
   0  -8  -1    6.10    1.70
   0   8  -1    8.90    2.60
   0   8   1    4.00    1.30
   0   8   1    4.80    2.20
   0   8  -1    5.60    1.50
   0   8  -1    5.70    2.20
   0   8   1    2.00    2.20
   0   8  -1    4.80    1.40
  -2  -8  -1   37.00    3.10
   2  -8   1   38.60    2.90
  -2  -8  -1   38.90    4.70
   2  -8   1   34.80    2.70
  -2  -8  -1   40.40    3.10
  -2   8  -1   36.80    3.30
  -2   8  -1   38.20    2.90
  -2   8  -1   38.30    2.90
  -2   8  -1   35.80    4.20
   2   8   1   44.30    4.70
   2   8   1   39.00    2.80
   2   8   1   40.40    3.70
   4  -8   1    0.60    1.10
  -4  -8  -1    0.20    1.10
   4  -8   1    0.10    1.20
  -4  -8  -1   -1.10    1.60
  -4   8  -1   -0.30    1.00
  -4   8  -1    3.10    1.30
   4   8   1   -0.40    1.00
  -4   8  -1    1.30    1.60
  -4   8  -1   -1.20    1.80
   4   8   1    1.20    1.30
  -6  -8  -1   72.69    3.70
  -6  -8  -1   70.59    5.20
  -6  -8  -1   76.49    4.40
   6  -8   1   69.29    3.50
  -6   8  -1   69.59    5.60
  -6   8  -1   70.59    3.60
   6   8   1   73.49    3.70
   6   8   1   70.69    2.90
  -6   8  -1   74.09    4.70
  -6   8  -1   67.69    3.60
  -8  -8  -1   28.30    4.00
   8  -8   1   36.10    3.10
  -8  -8  -1   26.30    3.20
   8  -8   1   31.40    2.60
  -8  -8  -1   35.30    2.90
   8   8   1   28.50    2.60
  -8   8  -1   35.40    4.70
  -8   8  -1   32.30    2.70
   8   8   1   33.40    2.80
  -8   8  -1   26.50    3.60
  -8   8  -1   28.70    2.60
  10  -8   1    3.60    1.40
 -10  -8  -1    4.90    2.10
  10  -8   1    4.40    1.40
 -10  -8  -1    2.70    1.80
  10  -8   1    8.70    1.80
 -10   8  -1    3.90    2.20
 -10   8  -1    5.60    1.40
  10   8   1    5.00    1.40
  10   8   1    3.30    1.30
  12  -8   1    3.90    1.30
  12  -8   1    2.00    1.10
  12  -8   1    2.20    1.30
  12   8   1    2.80    1.50
  12   8   1    2.40    1.20
  12   8   1    1.70    1.00
  12   8   1    2.60    1.30
 -12   8  -1    1.20    1.10
  14  -8   1   23.90    2.00
  14  -8   1   23.20    2.00
  14  -8   1   22.30    1.50
  14   8   1   27.00    2.30
  14   8   1   19.40    1.70
  14   8   1   22.50    1.90
  16  -8   1   13.00    1.40
  16   8   1    8.50    1.00
  13  -9  -1    1.70    0.70
  13  -9  -1    3.30    1.00
  13  -9  -1    4.00    1.00
  13   9  -1    3.20    1.20
  13   9  -1    1.90    0.90
  11  -9  -1    0.30    0.90
  11  -9  -1   -0.60    1.00
 -11  -9   1    0.20    0.90
  11  -9  -1    2.40    1.10
  11   9  -1    3.10    1.20
  11   9  -1    0.50    1.20
  11   9  -1    3.20    1.00
   9  -9  -1   40.80    2.60
  -9  -9   1   41.50    2.70
   9  -9  -1   42.60    2.80
   9  -9  -1   38.70    2.70
   9   9  -1   36.40    2.50
   9   9  -1   43.60    2.80
  -7  -9   1   15.20    2.00
  -7  -9   1   16.20    3.00
   7  -9  -1   19.40    2.20
  -7   9   1   15.00    2.80
   7   9  -1   12.80    1.70
   7   9  -1   16.00    2.00
  -5  -9   1  105.79    4.40
  -5  -9   1  106.39    4.60
   5  -9  -1  117.29    4.40
   5  -9  -1  114.59    4.40
   5   9  -1  107.09    4.10
   5   9  -1  107.39    3.10
  -5   9   1  104.39    5.00
   5   9  -1  107.99    4.60
  -5   9   1  107.29    4.30
  -3  -9   1   27.00    2.60
   3  -9  -1   23.50    1.70
  -3  -9   1   27.00    2.80
   3  -9  -1   26.10    2.60
   3   9  -1   24.90    2.50
   3   9  -1   20.80    3.70
   3   9  -1   26.90    2.50
   3   9  -1   26.00    2.60
  -3   9   1   21.00    3.50
  -3   9   1   24.80    2.40
   1  -9  -1   22.30    2.50
   1  -9  -1   24.80    2.30
  -1  -9   1   16.70    2.20
  -1  -9   1   22.80    2.40
  -1   9   1   25.60    2.40
   1   9  -1   20.40    3.50
   1   9  -1   19.90    2.10
  -1   9   1   19.70    3.50
   1   9  -1   21.10    2.70
  -1   9   1   30.50    3.60
   1   9  -1   20.50    2.30
   1  -9   1    6.30    1.60
  -1  -9  -1    4.80    1.50
   1  -9   1    3.40    1.30
  -1  -9  -1    3.50    1.60
   1   9   1    2.40    2.30
  -1   9  -1    4.40    2.10
  -1   9  -1    0.20    2.20
   1   9   1    4.10    1.90
  -1   9  -1    4.20    1.30
   1   9   1    4.30    1.40
  -1   9  -1    3.10    1.20
  -3  -9  -1  173.08    5.60
   3  -9   1  172.08    5.50
  -3  -9  -1  178.88    5.60
   3  -9   1  175.38    4.10
  -3   9  -1  176.48    9.20
  -3   9  -1  179.18    5.60
  -3   9  -1  183.78    6.80
   3   9   1  175.78    5.70
   3   9   1  173.98    5.30
  -3   9  -1  182.18    5.80
  -5  -9  -1    0.00    1.80
  -5  -9  -1    1.80    1.10
  -5  -9  -1    6.00    1.80
  -5   9  -1    5.20    1.40
   5   9   1    2.50    1.20
   5   9   1    2.60    1.10
   7  -9   1    8.00    1.60
  -7  -9  -1    5.20    1.30
  -7  -9  -1    8.40    2.30
  -7  -9  -1    9.80    2.20
  -7   9  -1    8.60    1.60
   7   9   1   10.10    1.70
   9  -9   1   -0.80    1.00
   9  -9   1   -0.40    1.10
  -9  -9  -1    0.40    1.00
  -9   9  -1    0.00    1.00
   9   9   1   -0.80    1.00
  11  -9   1   17.10    1.80
  11  -9   1   11.20    1.40
 -11   9  -1   14.20    1.70
  11   9   1   16.00    1.70
  13  -9   1    2.50    0.90
  13  -9   1    0.50    0.60
  13   9   1    0.90    1.00
  12 -10  -1   16.10    1.30
 -10 -10   1   -0.30    1.30
  10 -10  -1    1.10    0.80
 -10 -10   1   -0.60    0.90
  10  10  -1    0.60    0.70
  -8 -10   1    3.60    1.50
  -8 -10   1    2.50    1.00
   8  10  -1    1.50    1.10
   8  10  -1    1.40    0.90
   6 -10  -1   -0.10    0.90
  -6 -10   1    0.30    1.40
  -6 -10   1   -0.70    0.80
   6  10  -1    0.80    1.00
   6  10  -1   -1.50    0.70
   4 -10  -1    3.20    1.10
  -4 -10   1    2.30    1.50
  -4 -10   1    1.40    0.90
  -4  10   1    3.10    2.00
   4  10  -1    1.20    0.90
   4  10  -1    0.70    1.10
  -2 -10   1    0.50    0.90
   2 -10  -1   -1.00    0.80
  -2 -10   1    0.80    1.20
  -2  10   1    0.20    1.50
   2  10  -1    1.40    1.10
   2  10  -1    1.30    1.10
   2  10  -1    0.30    1.20
   0 -10  -1    1.60    1.10
   0 -10   1    1.80    1.10
   0 -10  -1    1.70    1.00
   0 -10   1    1.10    1.00
   0  10  -1    2.40    1.30
   0  10   1    0.60    1.40
   0  10   1    1.60    1.20
   0  10  -1    0.40    1.00
  -2 -10  -1    0.30    1.10
   2 -10   1   -0.60    0.80
  -2 -10  -1   -1.00    0.90
  -2  10  -1    0.20    1.40
   2  10   1   -0.90    1.00
  -2  10  -1    0.70    1.00
   2  10   1    1.30    1.10
  -4 -10  -1   10.60    1.60
  -4 -10  -1   14.70    2.00
   4  10   1   10.70    1.60
  -4  10  -1    7.70    1.40
  -4  10  -1   17.90    2.70
  -6 -10  -1   15.00    1.90
  -6 -10  -1   13.50    1.70
  -6  10  -1   11.30    1.50
   6  10   1   12.10    1.70
  -6  10  -1   12.80    2.50
  -8 -10  -1    0.20    1.00
  -8 -10  -1    0.30    1.30
 -10 -10  -1    0.90    1.10
  10 -10   1    1.70    0.80
  -7 -11   1    3.50    0.90
  -7 -11   1    4.20    0.90
  -7  11   1    5.80    1.40
  -5 -11   1   -0.70    0.80
  -5 -11   1    0.40    0.70
  -5  11   1    0.60    1.10
   3 -11  -1    1.80    0.80
  -3 -11   1    1.10    0.80
  -3 -11   1    2.10    0.90
  -3  11   1    2.70    1.10
   1 -11  -1    2.00    0.80
  -1 -11   1    0.40    0.80
  -1  11   1    3.20    1.00
  -1 -11  -1    2.90    0.90
   1 -11   1    2.20    0.90
  -1  11  -1    3.90    1.00
  -3 -11  -1   -0.60    0.70
  -3  11  -1    1.60    0.90
  -5 -11  -1    0.10    0.70
  -5 -11  -1    0.10    0.70
  -5  11  -1    0.50    1.00
  -7 -11  -1    8.60    1.10
  22   0  -2   16.90    1.80
  20   0  -2    2.20    1.20
  20   0  -2    4.20    1.40
  18   0  -2   71.39    3.80
  18   0  -2   72.79    3.70
  18   0  -2   72.69    3.80
  16   0  -2   81.79    3.90
  16   0  -2   81.09    4.20
  16   0  -2   78.39    3.90
  16   0  -2   78.29    3.80
  16   0  -2   80.39    2.00
  14   0  -2   72.59    3.70
 -14   0   2   69.89    4.70
  14   0  -2   69.39    3.30
 -14   0   2   65.99    4.60
 -14   0   2   62.59    4.70
 -12   0   2  279.97    8.50
 -12   0   2  275.27    8.40
  12   0  -2  270.97    6.90
 -12   0   2  268.97    8.20
  10   0  -2    3.50    1.30
 -10   0   2    1.50    0.80
 -10   0   2    0.20    0.80
 -10   0   2    0.30    0.90
  10   0  -2    0.80    0.80
  -8   0   2   51.69    2.50
   8   0  -2   61.49    3.00
   8   0  -2   51.29    2.50
   8   0  -2   57.29    2.80
   6   0  -2  226.48    5.10
   6   0  -2  223.58    4.90
   6   0  -2  220.38    5.00
   6   0  -2  228.78    5.10
   6   0  -2  219.38    5.20
   6   0  -2  224.28    5.30
   4   0  -2  642.84   10.50
   4   0  -2  636.74   10.50
   4   0  -2  641.84   10.60
   4   0  -2  651.53   10.70
   2   0  -2   30.50    1.00
   2   0  -2   29.10    1.30
   2   0  -2   32.60    1.30
   2   0  -2   29.40    1.10
   2   0  -2   29.10    1.20
   0   0   2   -2.30    0.80
   0   0  -2   -3.10    0.80
   0   0  -2   -4.50    0.80
   0   0  -2   -1.70    1.00
   0   0  -2   -3.30    0.80
  -2   0  -2   61.69    1.90
   2   0   2   61.39    1.60
  -2   0  -2   59.19    2.10
  -2   0  -2   62.09    1.90
  -2   0  -2   61.59    2.20
  -2   0  -2   62.19    2.30
  -2   0  -2   61.49    1.80
  -2   0  -2   61.79    2.20
  -4   0  -2  256.57    5.70
  -4   0  -2  264.47    5.10
  -4   0  -2  256.87    5.10
  -4   0  -2  257.17    6.00
  -4   0  -2  261.77    5.00
  -4   0  -2  261.17    6.00
  -4   0  -2  266.27    6.20
  -6   0  -2  209.78    4.50
  -6   0  -2  211.38    6.00
  -6   0  -2  210.18    6.00
  -6   0  -2  209.68    5.40
  -6   0  -2  195.28    5.70
  -6   0  -2  210.28    4.60
  -6   0  -2  203.88    4.60
  -8   0  -2    7.20    1.60
  -8   0  -2    5.10    1.10
  -8   0  -2    8.00    1.50
  -8   0  -2    7.80    1.90
  -8   0  -2    7.40    1.80
  10   0   2    3.60    1.00
 -10   0  -2    1.80    1.50
 -10   0  -2    3.70    1.10
 -10   0  -2    0.80    1.20
  10   0   2    3.70    1.10
 -10   0  -2    2.80    1.50
 -10   0  -2    5.00    1.70
 -12   0  -2   72.79    4.90
 -12   0  -2   76.29    5.10
  12   0   2   78.49    3.90
  12   0   2   80.19    3.50
 -12   0  -2   79.99    3.60
  14   0   2   50.09    3.20
  14   0   2   52.69    2.60
  14   0   2   52.59    3.20
  14   0   2   53.29    3.60
  14   0   2   53.19    3.20
  16   0   2  133.19    4.90
 -16   0  -2  126.49    5.20
  16   0   2  133.89    4.10
  16   0   2  136.19    4.90
  16   0   2  131.09    5.10
  18   0   2   39.60    2.80
  18   0   2   37.60    2.90
 -18   0  -2   39.00    3.10
  18   0   2   39.70    1.90
  18   0   2   42.40    3.10
  20   0   2   -0.30    0.80
  20   0   2    1.50    1.00
  20   0   2    0.40    0.90
  21  -1  -2   14.90    1.80
  21  -1  -2   13.70    1.70
  21  -1  -2   11.70    1.70
  21   1  -2   15.10    1.90
  21   1  -2   10.80    1.60
  19  -1  -2   14.00    2.10
  19  -1  -2   11.40    1.80
  19  -1  -2   11.60    1.80
  19   1  -2   15.40    2.30
  19   1  -2   11.90    1.90
  19   1  -2   11.70    1.90
  17  -1  -2   52.89    3.20
  17  -1  -2   57.89    3.40
  17  -1  -2   53.29    3.30
  17   1  -2   59.49    3.40
  17   1  -2   57.59    1.60
  17   1  -2   63.09    3.40
  17   1  -2   58.79    3.90
  15  -1  -2    0.90    1.00
  15   1  -2    2.10    1.40
  15   1  -2    1.30    0.60
  15   1  -2   -0.20    0.90
  15   1  -2    0.00    1.10
 -15   1   2    0.50    1.80
 -13  -1   2   14.80    2.60
  13  -1  -2   14.50    1.70
 -13  -1   2   20.70    2.90
 -13  -1   2   13.80    2.50
  13   1  -2   20.40    2.30
 -13   1   2   19.10    2.90
  13   1  -2   15.50    1.80
 -13   1   2   17.80    2.70
 -13   1   2   13.30    2.50
  11  -1  -2   22.70    2.90
 -11  -1   2   26.50    2.90
  11  -1  -2   18.80    2.40
 -11  -1   2   22.50    2.50
 -11  -1   2   24.10    2.60
  11   1  -2   20.20    2.00
  11   1  -2   23.80    2.70
 -11   1   2   21.80    2.60
 -11   1   2   31.20    3.10
 -11   1   2   24.00    2.30
  11   1  -2   23.00    2.70
   9  -1  -2  124.99    4.70
  -9  -1   2  125.19    4.40
   9  -1  -2  123.09    4.80
   9  -1  -2  115.79    4.30
  -9  -1   2  129.79    4.40
  -9  -1   2  125.89    4.30
   9  -1  -2  119.39    4.20
   9   1  -2  119.79    4.50
  -9   1   2  122.99    3.80
   9   1  -2  118.09    4.60
  -9   1   2  121.79    4.40
  -9   1   2  120.59    4.10
   7  -1  -2    5.20    1.20
  -7  -1   2    4.50    1.00
   7  -1  -2    6.30    1.20
  -7  -1   2    5.30    1.10
   7  -1  -2    4.10    0.90
  -7  -1   2    4.30    1.00
   7  -1  -2    3.50    1.10
   7  -1  -2    4.10    1.00
   7   1  -2    5.70    0.90
   7   1  -2    5.80    0.90
  -7   1   2    5.50    1.00
  -7   1   2    5.00    1.00
   7   1  -2    6.40    1.40
   7   1  -2    3.30    0.80
  -5  -1   2    7.80    0.90
   5  -1  -2    5.40    0.90
   5  -1  -2    6.70    1.10
   5  -1  -2    4.80    0.90
   5  -1  -2    5.80    1.10
  -5  -1   2    8.90    1.00
   5  -1  -2    8.00    1.20
   5   1  -2    7.20    0.90
  -5   1   2    6.00    0.90
   5   1  -2    6.20    1.10
   5   1  -2    7.40    1.20
   3  -1  -2  189.38    4.40
   3  -1  -2  188.08    4.10
  -3  -1   2  184.68    3.20
   3  -1  -2  189.88    4.30
   3  -1  -2  188.98    4.30
   3  -1  -2  189.68    4.00
  -3  -1   2  193.08    3.20
   3   1  -2  191.28    3.90
   3   1  -2  183.38    4.30
   3   1  -2  188.28    4.20
  -3   1   2  183.08    3.30
   1  -1  -2    2.50    0.30
   1  -1  -2    1.80    0.60
   1  -1  -2    2.30    0.30
   1  -1  -2    1.50    0.50
   1  -1  -2    1.70    0.50
  -1  -1   2    1.80    0.50
   1  -1  -2    1.50    0.70
   1  -1  -2    2.40    0.70
   1   1  -2    2.10    0.30
   1   1  -2    2.20    0.70
  -1   1   2    2.10    0.50
   1   1  -2    1.20    0.50
   1   1  -2    2.50    0.40
   1   1  -2    1.70    0.60
   1   1  -2    1.60    0.30
   1  -1   2   21.00    1.20
  -1  -1  -2   18.70    1.40
  -1  -1  -2   19.30    1.20
  -1  -1  -2   17.00    1.40
  -1  -1  -2   18.70    1.20
   1  -1   2   18.80    1.10
   1  -1   2   21.00    1.20
  -1  -1  -2   21.60    1.50
  -1  -1  -2   18.80    0.90
   1   1   2   19.20    1.10
  -1   1  -2   18.40    1.50
  -1   1  -2   20.60    1.20
  -1   1  -2   19.10    0.90
  -1   1  -2   19.10    1.30
  -1   1  -2   20.00    1.30
  -3  -1  -2  232.48    5.40
  -3  -1  -2  222.58    5.00
  -3  -1  -2  231.78    5.50
   3  -1   2  229.58    5.30
  -3  -1  -2  228.98    4.80
  -3  -1  -2  224.48    4.60
  -3  -1  -2  233.78    5.30
  -3  -1  -2  234.28    3.90
  -3   1  -2  229.58    5.00
  -3   1  -2  226.88    4.60
  -3   1  -2  225.98    5.30
  -3   1  -2  231.48    3.80
  -3   1  -2  237.88    5.30
  -3   1  -2  230.08    5.50
   5  -1   2   11.40    1.60
  -5  -1  -2    8.20    0.60
  -5  -1  -2    8.70    1.50
  -5  -1  -2    8.10    1.20
  -5  -1  -2    6.70    1.00
  -5  -1  -2    8.40    1.10
  -5  -1  -2    7.30    1.40
  -5  -1  -2    4.70    1.20
  -5   1  -2   11.30    1.70
  -5   1  -2    9.20    1.40
  -5   1  -2    9.20    1.20
  -5   1  -2    9.70    1.10
  -5   1  -2    8.20    1.40
  -5   1  -2    8.90    0.60
  -7  -1  -2   35.50    2.00
  -7  -1  -2   37.10    2.70
  -7  -1  -2   40.00    2.80
  -7  -1  -2   37.00    2.30
  -7  -1  -2   37.10    2.10
  -7  -1  -2   39.40    2.80
  -7   1  -2   36.90    2.80
  -7   1  -2   35.50    1.90
  -7   1  -2   35.20    2.50
  -7   1  -2   38.40    2.20
  -7   1  -2   36.50    2.80
  -7   1  -2   34.00    2.60
   9  -1   2   35.90    2.40
  -9  -1  -2   38.70    3.10
  -9  -1  -2   37.60    2.20
  -9  -1  -2   40.10    3.10
  -9  -1  -2   37.70    3.50
  -9   1  -2   31.70    3.20
  -9   1  -2   29.30    3.10
  -9   1  -2   35.80    2.20
   9   1   2   33.40    2.40
  -9   1  -2   35.40    3.20
  -9   1  -2   39.40    3.60
  11  -1   2   37.70    2.50
 -11  -1  -2   38.50    4.00
 -11  -1  -2   43.30    4.40
 -11  -1  -2   35.30    2.60
 -11  -1  -2   45.30    4.50
  11  -1   2   36.80    2.70
 -11   1  -2   39.20    4.10
 -11   1  -2   34.60    3.80
 -11   1  -2   39.00    2.60
  11   1   2   37.50    2.70
  11   1   2   34.00    2.30
 -11   1  -2   40.50    3.80
 -11   1  -2   35.10    4.00
  13  -1   2    2.00    1.00
  13  -1   2    1.60    1.60
 -13  -1  -2    2.70    1.50
  13  -1   2    2.90    1.10
 -13  -1  -2    0.90    1.60
 -13   1  -2    1.50    2.00
  13   1   2    5.30    2.30
  13   1   2    1.90    1.20
 -13   1  -2    4.00    1.50
  13   1   2    2.30    1.00
 -13   1  -2    1.70    1.30
  13   1   2    3.60    1.10
  15  -1   2   11.10    1.50
  15  -1   2   10.00    1.80
  15  -1   2    7.60    1.70
  15  -1   2    9.70    1.80
  15   1   2    7.70    1.30
  15   1   2    6.80    1.50
 -15   1  -2   13.00    2.10
  15   1   2    9.40    1.70
  15   1   2    9.40    2.00
  15   1   2    9.00    1.70
  17  -1   2   41.80    3.00
 -17  -1  -2   37.50    3.20
  17  -1   2   33.00    3.00
  17  -1   2   34.80    2.90
  17   1   2   41.00    3.00
  17   1   2   40.50    2.80
  17   1   2   37.90    2.20
  17   1   2   38.20    3.00
  19  -1   2    1.50    0.60
  19  -1   2    2.70    1.10
  19  -1   2    2.00    1.10
  19  -1   2    1.90    1.10
  19   1   2    1.70    1.10
  19   1   2    1.30    1.10
  19   1   2    3.30    1.10
  21  -1   2    7.00    1.20
  21  -1   2    5.60    1.10
  21   1   2    7.30    1.10
  21   1   2    6.50    1.10
  22  -2  -2   -0.60    0.90
  22   2  -2    1.00    0.90
  20  -2  -2    0.90    1.00
  20  -2  -2   -1.50    1.10
  20   2  -2    0.50    1.10
  20   2  -2   -0.40    1.20
  20   2  -2   -0.20    1.00
  18  -2  -2    2.00    1.30
  18  -2  -2    1.50    1.40
  18  -2  -2   -0.80    1.00
  18   2  -2   -0.10    1.10
  18   2  -2    0.50    0.40
  18   2  -2    1.20    1.00
  18   2  -2    1.80    1.50
  18   2  -2    0.30    1.20
  16  -2  -2    7.70    0.80
  16  -2  -2    7.80    1.70
  16  -2  -2    8.20    1.70
  16  -2  -2    9.40    1.70
  16   2  -2   10.20    2.00
  16   2  -2   10.30    1.90
  16   2  -2    9.30    1.70
  16   2  -2    6.00    1.70
  16   2  -2    8.10    1.10
  14  -2  -2    3.40    1.20
  14  -2  -2    1.90    1.90
  14   2  -2    5.60    1.40
 -14   2   2    1.00    2.00
  14   2  -2    5.10    1.50
  12  -2  -2   16.70    2.70
  12  -2  -2   16.30    2.90
  12  -2  -2   17.10    1.80
 -12  -2   2   17.80    2.60
 -12  -2   2   18.20    2.60
  12   2  -2   17.50    2.90
  12   2  -2   19.30    2.80
 -12   2   2   18.50    2.50
  12   2  -2   16.60    1.80
  12   2  -2   17.50    2.10
  10  -2  -2   38.60    2.90
 -10  -2   2   35.90    2.60
  10  -2  -2   38.30    3.30
 -10  -2   2   42.30    3.00
  10  -2  -2   38.60    2.70
 -10  -2   2   40.00    2.80
  10  -2  -2   42.60    3.20
 -10   2   2   36.20    2.60
  10   2  -2   40.70    3.00
  10   2  -2   40.50    2.50
  10   2  -2   43.00    3.20
 -10   2   2   44.40    2.80
  -8  -2   2   57.69    2.70
   8  -2  -2   59.19    3.10
  -8  -2   2   61.29    2.80
   8  -2  -2   57.99    3.30
   8  -2  -2   52.79    3.20
   8  -2  -2   56.19    3.20
  -8  -2   2   59.19    3.10
   8  -2  -2   53.99    3.10
   8   2  -2   55.29    2.60
   8   2  -2   52.29    3.00
   8   2  -2   62.19    3.40
  -8   2   2   53.79    2.60
  -8   2   2   55.49    2.90
   6  -2  -2   45.50    2.40
   6  -2  -2   45.00    2.50
   6  -2  -2   45.90    2.60
  -6  -2   2   43.90    1.90
   6  -2  -2   41.70    2.60
   6  -2  -2   44.50    2.00
  -6  -2   2   43.10    1.20
  -6  -2   2   40.90    2.30
  -6  -2   2   44.40    2.10
   6   2  -2   47.60    1.80
  -6   2   2   40.40    2.30
  -6   2   2   43.70    2.00
   6   2  -2   43.30    2.40
   6   2  -2   43.20    2.20
   4  -2  -2   21.50    2.10
   4  -2  -2   20.30    1.60
  -4  -2   2   17.60    1.10
   4  -2  -2   17.80    1.70
   4  -2  -2   16.80    1.70
   4  -2  -2   20.70    1.40
  -4  -2   2   18.60    1.00
  -4  -2   2   14.10    1.50
  -4  -2   2   19.50    1.20
   4   2  -2   20.30    1.90
   4   2  -2   18.40    1.20
  -4   2   2   19.10    1.00
  -4   2   2   18.30    0.80
   4   2  -2   23.10    2.10
  -4   2   2   17.90    1.70
  -2  -2   2   18.40    1.30
  -2  -2   2   12.10    1.20
   2  -2  -2   17.50    1.40
  -2  -2   2   17.40    0.90
   2  -2  -2   17.40    1.70
   2  -2  -2   17.90    1.50
   2  -2  -2   18.00    1.80
   2  -2  -2   15.80    0.60
   2  -2  -2   18.50    1.50
  -2  -2   2   16.80    0.90
  -2   2   2   15.90    0.60
  -2   2   2   16.20    1.10
   2   2  -2   16.60    1.70
   2   2  -2   19.60    1.30
   0  -2  -2    0.20    0.80
   0  -2  -2    0.50    0.80
   0  -2   2    0.50    0.70
   0  -2  -2    0.50    0.80
   0  -2   2    0.30    0.50
   0  -2  -2    0.50    0.50
   0  -2  -2   -0.80    0.50
   0  -2   2   -0.20    0.50
   0  -2  -2    0.20    0.60
   0  -2   2    0.40    0.50
   0   2   2    0.20    0.40
   0   2  -2    1.00    0.60
   0   2  -2    0.40    0.60
   0   2  -2    0.50    0.90
   0   2  -2   -0.30    0.60
   0   2   2    0.30    0.60
   2  -2   2   15.80    1.50
   2  -2   2   15.20    1.40
   2  -2   2   13.30    1.00
  -2  -2  -2   10.90    1.40
  -2  -2  -2   14.30    1.20
  -2  -2  -2   13.50    1.30
  -2  -2  -2   14.70    1.60
  -2  -2  -2   11.90    1.40
   2  -2   2   14.70    0.80
  -2   2  -2   13.90    1.60
  -2   2  -2   12.50    1.40
   2   2   2   14.50    1.40
   2   2   2   13.10    0.80
  -2   2  -2   17.80    1.60
  -2   2  -2   11.10    1.30
   2   2   2   13.30    1.10
   4  -2   2   17.20    1.90
  -4  -2  -2   19.80    1.90
  -4  -2  -2   15.20    1.80
  -4  -2  -2   20.30    2.10
   4  -2   2   18.90    1.90
  -4  -2  -2   17.70    1.20
  -4  -2  -2   17.60    1.50
  -4   2  -2   21.60    2.10
  -4   2  -2   15.50    1.80
  -4   2  -2   20.10    1.90
  -4   2  -2   17.50    1.50
   4   2   2   17.50    1.90
  -6  -2  -2   18.40    1.70
  -6  -2  -2   15.50    1.80
   6  -2   2   16.60    2.10
   6  -2   2   17.60    2.20
  -6  -2  -2   19.80    2.20
  -6  -2  -2   20.10    2.30
  -6  -2  -2   16.40    2.10
   6   2   2   16.60    2.10
  -6   2  -2   18.40    2.30
  -6   2  -2   15.80    1.90
  -6   2  -2   17.00    2.10
  -6   2  -2   18.60    1.80
   8  -2   2   32.80    2.80
  -8  -2  -2   33.00    3.20
  -8  -2  -2   31.50    2.20
  -8  -2  -2   28.90    3.00
  -8  -2  -2   41.50    3.40
  -8  -2  -2   30.10    2.80
  -8  -2  -2   33.70    3.30
  -8   2  -2   33.40    3.10
   8   2   2   29.00    2.20
  -8   2  -2   32.60    2.10
  -8   2  -2   33.30    3.30
  -8   2  -2   24.50    2.70
  -8   2  -2   33.70    2.50
 -10  -2  -2   33.10    2.40
 -10  -2  -2   27.30    3.40
 -10  -2  -2   35.50    3.80
 -10  -2  -2   32.10    3.50
 -10  -2  -2   36.50    3.40
 -10  -2  -2   38.70    3.40
  10  -2   2   27.70    2.10
 -10   2  -2   32.30    3.70
 -10   2  -2   31.10    3.40
 -10   2  -2   39.20    3.80
  10   2   2   33.80    2.20
 -10   2  -2   26.60    2.20
 -10   2  -2   32.80    2.30
  10   2   2   30.40    2.40
 -10   2  -2   30.40    3.60
 -12  -2  -2   12.30    2.10
  12  -2   2   14.70    1.90
 -12  -2  -2   15.10    3.20
 -12   2  -2   20.00    2.50
  12   2   2   11.80    1.90
  12   2   2   16.50    2.00
 -12   2  -2   14.90    3.10
 -12   2  -2   15.70    3.00
  14  -2   2    0.50    1.10
  14  -2   2    2.50    1.30
  14  -2   2    3.80    1.10
  14  -2   2    3.10    1.20
  14   2   2    1.90    1.30
  14   2   2    1.20    1.10
  14   2   2    1.40    1.20
 -14   2  -2    1.60    2.20
  14   2   2    1.00    1.30
  14   2   2    1.90    1.40
  14   2   2    1.90    1.00
  16  -2   2    6.60    1.60
  16  -2   2    6.30    1.60
  16  -2   2    6.50    1.60
  16  -2   2    7.20    1.30
  16   2   2    5.00    1.40
  16   2   2    5.70    1.50
  16   2   2    8.90    1.80
  16   2   2    8.10    1.40
  16   2   2   12.60    1.90
  16   2   2    7.10    1.90
  18  -2   2   -0.30    1.10
  18  -2   2    0.70    1.10
  18  -2   2    0.80    0.70
 -18  -2  -2    0.30    1.30
  18  -2   2    1.00    1.20
  18   2   2    2.00    1.40
  18   2   2    3.10    0.90
  18   2   2    2.30    1.10
  18   2   2   -1.30    0.90
  18   2   2    2.60    1.10
  20  -2   2   -0.80    0.80
  20  -2   2    0.40    0.90
  20  -2   2    0.00    1.60
  20   2   2    0.10    1.00
  20   2   2    0.40    0.90
  21  -3  -2   18.50    1.80
  21   3  -2   16.80    1.80
  21   3  -2   18.30    1.90
  21   3  -2   16.70    1.90
  19  -3  -2    1.60    1.10
  19  -3  -2    1.10    1.20
  19   3  -2    2.20    1.10
  19   3  -2    2.80    1.40
  19   3  -2    4.80    1.40
  19   3  -2    2.40    1.40
  17  -3  -2   97.59    2.10
  17  -3  -2   90.09    4.30
  17  -3  -2   92.99    4.20
  17   3  -2   93.49    4.50
  17   3  -2   91.79    2.90
  17   3  -2   91.49    4.70
  17   3  -2   96.99    4.30
  17   3  -2   94.39    4.30
  15  -3  -2   29.90    2.90
  15  -3  -2   29.00    2.70
  15  -3  -2   31.90    2.80
 -15  -3   2   34.70    4.10
  15  -3  -2   27.00    1.60
  15   3  -2   26.30    1.80
  15   3  -2   34.50    3.40
  15   3  -2   29.00    2.70
 -15   3   2   33.70    4.50
  15   3  -2   28.40    2.60
  15   3  -2   29.50    3.00
 -13  -3   2   34.50    3.90
  13  -3  -2   31.10    2.60
 -13  -3   2   31.00    2.70
  13  -3  -2   30.70    4.10
  13   3  -2   24.90    2.30
  13   3  -2   34.40    3.00
  13   3  -2   32.10    3.70
 -13   3   2   38.70    4.40
 -13   3   2   31.20    3.60
  11  -3  -2    0.40    1.40
  11  -3  -2    2.90    1.10
  11  -3  -2    3.30    1.70
 -11  -3   2    3.40    1.00
 -11  -3   2    3.50    1.70
  11  -3  -2    1.60    1.80
 -11   3   2    2.80    1.50
  11   3  -2    2.10    1.40
 -11   3   2    4.10    1.50
  11   3  -2    3.30    1.00
  11   3  -2    3.70    1.10
  11   3  -2    1.60    1.40
  -9  -3   2  347.37    6.90
   9  -3  -2  339.67    9.20
  -9  -3   2  343.47    9.00
   9  -3  -2  348.97    9.80
   9  -3  -2  351.06    9.70
  -9   3   2  354.66    8.80
  -9   3   2  336.67    6.40
   9   3  -2  339.67    9.20
  -9   3   2  331.47    8.70
   9   3  -2  350.46    9.40
   9   3  -2  340.37    7.90
  -7  -3   2   51.59    2.60
  -7  -3   2   58.69    2.60
   7  -3  -2   53.69    3.40
   7  -3  -2   49.50    3.10
  -7  -3   2   54.29    2.20
   7  -3  -2   52.19    3.00
  -7  -3   2   57.99    3.20
  -7   3   2   52.29    1.90
  -7   3   2   54.99    3.10
  -7   3   2   53.49    2.50
   7   3  -2   56.99    2.80
   7   3  -2   55.49    3.20
  -7   3   2   57.19    3.10
   7   3  -2   54.59    3.20
   5  -3  -2    7.80    1.70
  -5  -3   2    5.90    1.00
   5  -3  -2    8.90    1.20
   5  -3  -2    5.70    1.30
  -5  -3   2    7.90    1.10
  -5  -3   2    7.10    1.40
   5  -3  -2    7.10    1.40
  -5  -3   2    7.10    1.10
   5   3  -2    6.30    0.90
  -5   3   2    7.50    1.40
  -5   3   2    6.90    0.90
   5   3  -2    7.10    1.40
  -5   3   2    8.00    1.00
   5   3  -2    5.00    1.10
   5   3  -2    7.50    1.50
  -5   3   2    7.50    1.40
   3  -3  -2    1.60    0.90
   3  -3  -2    1.30    0.80
  -3  -3   2    1.70    0.70
  -3  -3   2    1.30    0.60
   3  -3  -2    0.80    0.80
   3  -3  -2    1.50    1.10
  -3  -3   2    2.90    0.90
  -3  -3   2    0.70    0.90
  -3   3   2    1.80    0.70
   3   3  -2    1.40    1.10
  -3   3   2    1.80    0.80
  -3   3   2    1.50    0.50
   3   3  -2    2.30    0.70
  -3   3   2    2.00    0.90
   3   3  -2    2.90    1.00
  -1  -3   2  253.67    5.50
   1  -3  -2  252.27    6.30
  -1  -3   2  255.87    5.30
  -1  -3   2  252.27    5.60
   1  -3  -2  250.47    5.90
   1  -3  -2  250.27    4.80
  -1  -3   2  257.07    5.40
   1  -3  -2  261.77    6.60
   1  -3  -2  250.57    5.70
   1   3  -2  245.38    6.10
   1   3  -2  250.97    5.30
  -1   3   2  249.48    5.50
  -1   3   2  243.98    4.80
   1   3  -2  248.98    6.30
  -1   3   2  242.88    6.00
  -1   3   2  250.97    5.40
   1   3  -2  254.67    5.70
   1  -3   2   88.39    2.70
   1  -3   2   84.99    3.00
  -1  -3  -2   87.59    2.90
   1  -3   2   90.09    3.00
   1  -3   2   86.09    2.50
  -1  -3  -2   84.39    2.70
  -1  -3  -2   87.39    3.60
  -1  -3  -2   86.19    3.40
  -1  -3  -2   83.89    3.50
   1   3   2   83.89    2.50
  -1   3  -2   86.49    2.90
  -1   3  -2   82.19    3.10
  -1   3  -2   82.79    3.40
   1   3   2   86.39    2.80
   1   3   2   85.39    2.70
  -1   3  -2   84.69    3.20
  -1   3  -2   84.59    3.40
   1   3   2   80.89    3.10
  -3  -3  -2   27.00    2.20
  -3  -3  -2   27.40    2.30
   3  -3   2   28.00    2.10
   3  -3   2   28.40    2.20
  -3  -3  -2   29.70    2.30
  -3  -3  -2   30.20    2.30
  -3  -3  -2   30.30    2.00
  -3  -3  -2   30.20    2.60
   3   3   2   29.50    2.00
  -3   3  -2   27.80    1.90
  -3   3  -2   26.70    2.30
  -3   3  -2   27.30    2.20
  -3   3  -2   28.80    2.20
  -3   3  -2   29.90    2.40
  -5  -3  -2    2.30    1.20
  -5  -3  -2    2.90    1.20
  -5  -3  -2    1.70    1.20
  -5  -3  -2    3.00    1.30
   5  -3   2    2.10    1.10
  -5  -3  -2    3.60    1.30
  -5  -3  -2    3.60    1.10
   5  -3   2    2.40    1.30
  -5   3  -2    0.80    1.20
  -5   3  -2    2.40    1.20
  -5   3  -2    2.60    1.30
  -5   3  -2    0.70    1.00
  -5   3  -2    2.30    1.20
  -5   3  -2    2.50    1.00
   5   3   2    3.30    1.20
  -7  -3  -2  115.89    4.00
  -7  -3  -2  106.29    4.70
  -7  -3  -2  114.39    5.10
   7  -3   2  113.49    5.10
  -7  -3  -2  113.09    4.60
  -7  -3  -2  109.99    4.70
  -7  -3  -2  114.39    4.80
   7  -3   2  111.69    4.90
   7   3   2  109.09    4.00
  -7   3  -2  117.09    4.70
  -7   3  -2  118.89    4.00
  -7   3  -2  120.69    5.10
  -7   3  -2  117.89    5.00
   7   3   2  112.49    4.90
   9  -3   2  163.18    5.00
  -9  -3  -2  161.28    6.70
  -9  -3  -2  160.18    6.20
   9  -3   2  170.28    6.80
  -9  -3  -2  154.18    6.30
  -9  -3  -2  167.28    6.60
  -9  -3  -2  175.28    6.30
  -9  -3  -2  151.88    5.20
   9   3   2  162.98    5.30
  -9   3  -2  169.58    6.00
  -9   3  -2  159.68    6.30
  -9   3  -2  163.38    6.60
   9   3   2  160.38    4.90
  -9   3  -2  153.58    6.40
  -9   3  -2  156.48    5.10
 -11  -3  -2    6.50    2.40
  11  -3   2    6.70    1.50
 -11  -3  -2    7.80    2.40
 -11  -3  -2    8.00    2.20
 -11  -3  -2    4.80    1.60
 -11  -3  -2   10.70    2.50
  11   3   2    8.30    1.50
 -11   3  -2    7.20    2.20
 -11   3  -2    6.80    1.70
 -11   3  -2   12.60    2.90
  11   3   2    6.20    1.60
 -11   3  -2    9.10    2.40
  13  -3   2   10.80    2.20
  13  -3   2    8.90    1.70
  13  -3   2    8.30    1.70
  13  -3   2    9.70    1.80
  13  -3   2    9.80    1.60
  13   3   2   10.50    2.00
  13   3   2   10.70    1.70
 -13   3  -2    9.30    2.80
  13   3   2    7.80    1.50
  13   3   2   12.20    2.00
  13   3   2    9.90    1.80
  13   3   2   10.80    1.80
  15  -3   2   59.79    3.40
  15  -3   2   60.19    2.90
  15  -3   2   56.99    3.30
  15  -3   2   61.09    3.70
  15   3   2   52.69    3.30
  15   3   2   57.39    3.80
  15   3   2   57.69    3.30
  15   3   2   56.79    3.00
  15   3   2   59.99    3.40
  15   3   2   62.39    3.70
  17  -3   2   53.79    3.00
  17  -3   2   54.59    3.30
  17  -3   2   55.19    3.20
  17  -3   2   52.29    2.40
  17   3   2   51.59    3.10
  17   3   2   47.10    3.50
  17   3   2   52.29    3.10
  17   3   2   50.59    3.10
  17   3   2   50.49    2.50
  17   3   2   51.19    3.60
  19  -3   2    1.90    1.10
  19  -3   2    0.80    1.00
  19  -3   2    0.80    1.00
  19   3   2    2.20    1.10
  19   3   2    1.90    1.20
  19   3   2    2.00    0.60
  19   3   2    2.30    1.10
  19   3   2    2.40    1.00
  22   4  -2   21.80    2.10
  20  -4  -2    7.60    1.40
  20   4  -2    7.40    1.40
  20   4  -2    8.50    1.50
  20   4  -2    5.80    1.50
  18  -4  -2   12.00    2.10
  18  -4  -2    7.70    1.70
  18   4  -2    8.80    2.00
  18   4  -2    9.70    1.80
  18   4  -2    8.50    1.10
  18   4  -2    9.50    1.80
  18   4  -2    8.90    1.80
  16  -4  -2   39.10    3.00
 -16  -4   2   43.00    4.80
  16  -4  -2   38.40    1.80
  16  -4  -2   37.90    3.00
  16  -4  -2   42.90    3.40
  16   4  -2   37.90    2.30
  16   4  -2   39.40    2.90
  16   4  -2   35.10    3.00
  16   4  -2   41.50    3.40
  16   4  -2   40.90    3.40
  14  -4  -2  122.59    4.80
 -14  -4   2  128.09    6.50
  14  -4  -2  125.29    4.80
  14  -4  -2  129.59    3.70
  14  -4  -2  131.49    4.90
  14   4  -2  125.19    5.40
  14   4  -2  131.99    4.20
  14   4  -2  141.19    5.10
  14   4  -2  126.79    4.80
  14   4  -2  134.99    5.50
 -14   4   2  127.69    7.10
 -12  -4   2    3.20    1.90
  12  -4  -2    2.90    1.80
 -12  -4   2    0.90    1.20
  12  -4  -2    2.60    1.10
  12   4  -2    1.60    1.10
  12   4  -2    0.70    1.00
 -12   4   2    1.00    1.80
 -12   4   2    1.40    1.10
  10  -4  -2   40.20    2.50
 -10  -4   2   41.90    3.90
  10  -4  -2   45.90    3.70
 -10  -4   2   44.20    2.70
  10  -4  -2   45.00    4.60
  10  -4  -2   43.70    4.30
 -10   4   2   40.10    3.70
  10   4  -2   41.70    2.60
 -10   4   2   45.70    2.60
  10   4  -2   32.00    3.70
  10   4  -2   45.10    4.20
 -10   4   2   44.50    3.60
  10   4  -2   38.30    2.70
  -8  -4   2  313.17    8.80
   8  -4  -2  309.17    8.80
   8  -4  -2  302.87    9.30
   8  -4  -2  307.57    9.20
  -8  -4   2  304.27    7.10
   8   4  -2  306.07    9.00
   8   4  -2  308.97    8.80
   8   4  -2  299.97    7.40
  -8   4   2  300.07    8.70
  -8   4   2  302.37    6.90
  -8   4   2  313.77    8.60
  -6  -4   2  137.29    4.90
   6  -4  -2  144.19    5.60
   6  -4  -2  144.19    5.30
  -6  -4   2  138.39    5.20
   6  -4  -2  142.29    5.80
  -6  -4   2  142.29    4.40
   6   4  -2  135.49    5.30
  -6   4   2  138.79    5.40
   6   4  -2  152.28    5.50
   6   4  -2  145.69    4.90
  -6   4   2  149.79    4.30
  -6   4   2  139.29    5.10
   6   4  -2  135.49    4.60
   4  -4  -2    0.00    0.80
   4  -4  -2   -0.50    0.90
   4  -4  -2   -0.20    0.80
  -4  -4   2    0.00    0.90
   4  -4  -2   -0.40    0.90
  -4  -4   2   -0.70    1.00
  -4  -4   2    0.00    0.70
  -4  -4   2   -1.50    1.10
  -4  -4   2    1.00    1.00
  -4   4   2   -0.40    0.80
   4   4  -2    0.50    0.90
  -4   4   2    1.90    1.30
  -4   4   2    0.10    0.70
   4   4  -2    0.20    0.90
  -4   4   2   -2.00    0.80
   4   4  -2    0.60    0.90
   4   4  -2    0.50    0.70
   2  -4  -2    3.30    1.20
   2  -4  -2    5.60    1.20
  -2  -4   2    4.20    1.00
   2  -4  -2    6.00    1.20
   2  -4  -2    6.10    1.70
  -2  -4   2    3.80    1.10
  -2  -4   2    4.70    1.00
  -2  -4   2    5.70    1.40
  -2  -4   2    4.50    1.20
   2   4  -2    3.90    1.30
  -2   4   2    4.20    1.10
   2   4  -2    5.50    1.40
  -2   4   2    4.20    1.10
   2   4  -2    4.00    1.00
   2   4  -2    5.20    1.10
  -2   4   2    2.70    1.30
  -2   4   2    7.20    1.50
   0  -4  -2    2.30    1.20
   0  -4   2    6.20    1.20
   0  -4   2    5.80    1.20
   0  -4  -2    5.00    1.40
   0  -4  -2    5.00    1.20
   0  -4  -2    7.50    1.60
   0  -4   2    7.00    1.30
   0  -4   2    7.10    1.40
   0  -4   2    5.20    1.10
   0  -4  -2    5.30    1.10
   0  -4  -2    3.30    1.20
   0   4  -2    5.50    1.10
   0   4   2    4.20    1.40
   0   4   2    7.10    1.50
   0   4  -2    6.90    1.50
   0   4   2    5.80    1.00
   0   4  -2    5.70    1.40
   0   4  -2    7.20    1.70
   0   4   2    5.80    1.20
   0   4  -2    5.50    1.30
   2  -4   2   13.20    1.50
  -2  -4  -2   12.00    1.80
   2  -4   2   12.00    1.70
  -2  -4  -2   10.60    1.70
  -2  -4  -2   11.30    1.80
   2  -4   2   10.70    1.70
  -2  -4  -2   10.90    1.90
  -2  -4  -2   12.40    2.00
  -2  -4  -2   13.40    1.70
   2   4   2   11.10    1.80
  -2   4  -2   11.40    1.80
  -2   4  -2   10.60    1.90
  -2   4  -2    9.00    1.80
   2   4   2   11.20    1.50
  -2   4  -2   11.60    1.60
   2   4   2   12.60    1.80
  -2   4  -2   11.80    1.90
  -2   4  -2    9.90    1.60
  -4  -4  -2   37.70    2.70
  -4  -4  -2   41.50    3.10
  -4  -4  -2   39.70    2.60
   4  -4   2   41.50    3.00
  -4  -4  -2   40.30    3.00
   4  -4   2   38.60    2.80
  -4  -4  -2   36.90    2.90
  -4  -4  -2   39.50    2.90
  -4   4  -2   35.90    2.80
  -4   4  -2   40.50    2.90
   4   4   2   40.00    2.70
  -4   4  -2   41.70    3.10
  -4   4  -2   38.30    2.40
  -4   4  -2   39.00    2.90
  -4   4  -2   40.50    3.00
  -6  -4  -2  137.29    5.50
  -6  -4  -2  130.09    5.60
  -6  -4  -2  138.79    4.80
  -6  -4  -2  129.99    5.40
   6  -4   2  132.99    5.50
  -6  -4  -2  132.29    5.10
   6  -4   2  133.29    5.70
  -6  -4  -2  135.59    5.60
  -6   4  -2  136.59    5.40
  -6   4  -2  134.09    5.20
  -6   4  -2  134.19    5.40
   6   4   2  131.49    5.30
  -6   4  -2  139.59    4.70
  -6   4  -2  134.39    5.50
   6   4   2  130.99    4.40
  -6   4  -2  135.89    5.50
  -8  -4  -2   93.69    5.00
   8  -4   2   97.79    3.90
   8  -4   2   93.99    5.10
  -8  -4  -2   89.39    5.00
   8  -4   2   92.79    5.20
  -8  -4  -2   99.69    4.80
  -8  -4  -2  103.39    5.10
  -8  -4  -2   97.79    4.30
  -8  -4  -2   95.29    5.00
  -8   4  -2   95.69    4.90
  -8   4  -2   93.89    4.90
   8   4   2   92.29    3.70
  -8   4  -2   91.99    4.10
   8   4   2   91.09    3.90
  -8   4  -2   91.49    5.00
   8   4   2   93.89    5.00
  -8   4  -2  103.89    5.20
 -10  -4  -2   40.30    4.00
 -10  -4  -2   55.49    4.90
 -10  -4  -2   50.09    4.00
  10  -4   2   47.60    4.80
 -10  -4  -2   48.80    4.20
 -10  -4  -2   52.99    5.00
 -10  -4  -2   46.70    3.40
  10  -4   2   52.19    3.10
 -10   4  -2   44.60    4.70
  10   4   2   45.80    2.90
 -10   4  -2   51.19    5.50
 -10   4  -2   55.99    4.30
  10   4   2   46.10    3.10
 -10   4  -2   46.80    3.30
  12  -4   2   14.40    2.10
  12  -4   2    9.70    1.80
 -12  -4  -2   13.40    3.00
  12  -4   2    9.80    1.70
 -12  -4  -2    9.40    2.60
  12  -4   2   11.30    1.80
  12  -4   2   12.20    2.10
  12   4   2   12.50    2.00
  12   4   2   14.80    2.20
  12   4   2    8.40    1.70
  12   4   2   10.80    1.80
 -12   4  -2   10.70    3.10
  12   4   2   10.40    1.70
  12   4   2   15.20    2.00
  14  -4   2  124.89    4.90
  14  -4   2  133.89    5.20
  14  -4   2  121.49    4.60
  14  -4   2  123.09    4.30
  14  -4   2  125.99    4.90
  14   4   2  119.69    4.60
  14   4   2  120.59    4.60
  14   4   2  123.59    4.60
  14   4   2  121.49    4.90
  14   4   2  121.69    5.10
  14   4   2  129.29    5.50
  16  -4   2    3.90    1.10
  16  -4   2    3.60    1.50
  16  -4   2    1.40    1.30
  16  -4   2    3.80    1.70
  16  -4   2    3.60    1.40
  16   4   2    3.20    1.20
  16   4   2    4.80    1.50
  16   4   2    6.30    1.60
  16   4   2    2.90    1.50
  16   4   2    3.70    1.30
  16   4   2    4.30    1.20
  18  -4   2    8.90    1.50
  18  -4   2   10.70    1.60
  18  -4   2    8.70    1.50
  18  -4   2   11.90    1.00
  18   4   2   13.10    1.80
  18   4   2   10.30    1.20
  18   4   2   14.30    1.80
  18   4   2   13.00    1.60
  18   4   2    7.70    1.40
  20  -4   2   -1.70    0.70
  20   4   2   -0.30    0.70
  21  -5  -2   -0.60    0.70
  21   5  -2   -0.20    0.90
  21   5  -2    1.00    0.80
  19  -5  -2   -0.50    1.20
  19  -5  -2    1.80    1.00
  19   5  -2    1.80    1.10
  19   5  -2   -0.80    0.90
  19   5  -2    1.00    1.00
 -17  -5   2    8.40    3.70
  17  -5  -2    8.60    1.60
  17  -5  -2   12.20    2.00
  17  -5  -2    8.90    0.90
  17   5  -2    9.20    1.80
  17   5  -2    8.60    1.80
  17   5  -2    7.60    1.30
  17   5  -2    6.80    1.50
  17   5  -2    7.20    1.60
  15  -5  -2    1.30    0.80
  15  -5  -2    1.50    1.20
 -15  -5   2    0.30    1.80
  15  -5  -2    0.90    1.30
  15   5  -2    1.40    1.20
  15   5  -2    1.10    1.30
  15   5  -2    1.70    0.90
  15   5  -2    2.10    1.30
  15   5  -2    1.10    1.10
  13  -5  -2   70.19    2.90
 -13  -5   2   82.29    5.20
  13  -5  -2   68.09    3.70
  13  -5  -2   71.19    3.70
  13  -5  -2   67.69    3.50
  13   5  -2   79.59    4.20
  13   5  -2   70.59    3.50
  13   5  -2   76.59    4.00
  13   5  -2   73.09    3.70
  13   5  -2   69.09    4.10
 -13   5   2   72.69    6.40
  11  -5  -2    1.40    2.10
 -11  -5   2    3.50    1.70
  11  -5  -2    7.50    2.10
  11  -5  -2    4.20    1.20
  11  -5  -2    1.10    1.10
 -11  -5   2    6.20    2.20
  11  -5  -2    4.60    1.60
 -11   5   2    2.60    2.00
  11   5  -2    0.90    1.10
  11   5  -2    3.90    1.30
  11   5  -2    3.00    1.60
 -11   5   2    5.10    2.40
 -11   5   2    2.80    1.30
   9  -5  -2   75.49    5.20
  -9  -5   2   65.79    4.20
   9  -5  -2   75.29    4.80
   9  -5  -2   68.69    4.80
  -9  -5   2   75.89    4.60
  -9  -5   2   78.79    4.80
  -9  -5   2   71.49    3.70
   9   5  -2   71.89    3.50
   9   5  -2   69.79    4.80
  -9   5   2   67.59    4.50
   9   5  -2   71.29    3.50
  -9   5   2   76.19    3.60
  -9   5   2   72.39    4.90
   7  -5  -2    2.30    1.40
  -7  -5   2    0.90    1.40
   7  -5  -2    3.80    1.80
  -7  -5   2    2.00    1.20
   7  -5  -2    0.90    1.40
  -7  -5   2    4.40    1.50
   7   5  -2    3.30    1.60
   7   5  -2    3.40    1.60
   7   5  -2    1.50    1.00
  -7   5   2    1.10    1.50
  -7   5   2    1.60    1.40
   7   5  -2    2.70    1.20
   7   5  -2    3.20    1.00
  -7   5   2    3.50    1.20
   5  -5  -2   51.39    3.60
  -5  -5   2   51.49    2.90
  -5  -5   2   50.39    3.40
   5  -5  -2   54.29    3.40
  -5  -5   2   46.00    3.10
   5  -5  -2   46.40    3.70
  -5   5   2   48.90    2.80
   5   5  -2   57.19    3.60
   5   5  -2   52.89    3.40
  -5   5   2   51.99    3.40
  -5   5   2   54.79    3.90
   5   5  -2   56.49    3.70
  -5   5   2   46.40    3.50
   5   5  -2   53.59    2.70
   3  -5  -2   19.60    2.50
  -3  -5   2   28.50    2.90
   3  -5  -2   27.40    2.50
  -3  -5   2   21.60    2.40
  -3  -5   2   23.30    2.60
  -3  -5   2   25.40    2.40
   3  -5  -2   27.50    3.30
   3  -5  -2   23.10    2.50
   3   5  -2   20.70    2.10
   3   5  -2   21.50    2.60
  -3   5   2   28.10    2.70
  -3   5   2   25.50    2.90
  -3   5   2   32.10    3.30
  -3   5   2   24.50    2.60
   3   5  -2   24.60    2.80
   1  -5  -2  126.99    4.40
   1  -5  -2  126.29    4.80
   1  -5  -2  125.09    5.20
   1  -5  -2  123.69    5.40
  -1  -5   2  130.89    4.30
  -1  -5   2  127.39    4.60
   1  -5  -2  123.49    4.90
  -1  -5   2  120.79    4.40
  -1   5   2  118.29    5.20
   1   5  -2  125.79    4.20
  -1   5   2  124.39    4.30
   1   5  -2  118.79    5.00
  -1   5   2  126.69    4.50
  -1   5   2  126.99    4.80
   1   5  -2  128.69    5.20
   1   5  -2  123.19    4.60
  -1  -5  -2   86.59    4.20
  -1  -5  -2   85.39    4.40
  -1  -5  -2   86.79    3.60
   1  -5   2   84.79    3.90
  -1  -5  -2   81.59    4.10
   1  -5   2   86.59    4.00
  -1  -5  -2   82.69    4.50
   1   5   2   84.69    3.70
  -1   5  -2   87.79    4.30
  -1   5  -2   85.19    4.30
  -1   5  -2   82.89    4.00
   1   5   2   86.29    4.40
  -1   5  -2   83.99    3.80
  -1   5  -2   84.59    3.90
   3  -5   2   32.70    3.20
  -3  -5  -2   28.10    3.10
  -3  -5  -2   23.80    2.80
  -3  -5  -2   29.20    2.70
  -3  -5  -2   18.80    2.50
   3  -5   2   25.40    2.80
  -3  -5  -2   28.50    2.80
  -3  -5  -2   30.50    3.10
  -3   5  -2   29.20    2.70
  -3   5  -2   31.80    3.30
  -3   5  -2   28.30    3.00
  -3   5  -2   36.40    3.30
  -3   5  -2   31.80    3.30
  -3   5  -2   33.20    3.20
   3   5   2   30.40    2.80
   5  -5   2   55.39    3.90
  -5  -5  -2   58.99    4.00
  -5  -5  -2   61.59    3.90
  -5  -5  -2   61.89    4.10
  -5  -5  -2   58.39    3.60
   5  -5   2   58.99    4.00
  -5  -5  -2   64.09    3.50
  -5  -5  -2   59.19    4.10
  -5   5  -2   56.09    3.80
  -5   5  -2   54.29    3.80
   5   5   2   58.79    2.90
  -5   5  -2   57.09    3.90
   5   5   2   68.09    5.10
  -5   5  -2   52.49    2.80
  -5   5  -2   54.79    3.90
  -5   5  -2   58.89    3.80
  -5   5  -2   57.09    3.30
  -7  -5  -2    3.50    1.70
  -7  -5  -2    4.00    1.50
   7  -5   2    7.00    2.10
  -7  -5  -2    3.00    1.70
  -7  -5  -2    3.50    1.70
  -7  -5  -2    4.10    1.70
  -7  -5  -2    6.00    1.90
   7  -5   2    2.70    1.10
   7  -5   2    1.50    1.60
  -7   5  -2    5.10    1.60
  -7   5  -2    3.00    1.80
  -7   5  -2    3.70    1.90
   7   5   2    0.20    1.60
  -7   5  -2    3.90    2.00
   7   5   2    2.60    1.00
  -7   5  -2    3.00    1.90
  -7   5  -2    6.10    2.00
   7   5   2    3.50    1.20
  -9  -5  -2   47.20    4.00
  -9  -5  -2   35.60    3.90
  -9  -5  -2   29.60    3.20
   9  -5   2   37.10    2.90
  -9  -5  -2   48.30    5.10
   9  -5   2   46.10    5.00
   9   5   2   36.60    2.70
  -9   5  -2   38.50    3.10
   9   5   2   36.50    2.80
  -9   5  -2   37.60    4.30
  -9   5  -2   45.30    4.80
  11  -5   2    0.00    1.20
 -11  -5  -2    2.30    2.00
  11  -5   2    0.80    1.30
  11  -5   2   -0.20    1.10
  11  -5   2    0.80    1.10
  11  -5   2    1.60    1.30
 -11  -5  -2    0.20    1.70
  11   5   2   -1.10    1.10
 -11   5  -2    0.60    2.10
  11   5   2    1.20    1.40
  11   5   2    1.00    1.10
  11   5   2    1.90    1.10
  11   5   2    0.20    1.10
 -11   5  -2    2.00    2.40
  11   5   2    2.60    1.30
 -13  -5  -2   68.69    5.10
  13  -5   2   74.69    3.40
  13  -5   2   70.89    3.70
 -13  -5  -2   75.59    5.40
  13  -5   2   71.29    3.80
  13  -5   2   71.79    3.80
  13  -5   2   69.19    3.90
  13   5   2   74.39    3.60
  13   5   2   76.19    3.80
  13   5   2   74.89    4.20
  13   5   2   73.39    3.60
  13   5   2   73.89    3.90
  13   5   2   71.39    4.10
  15  -5   2    1.00    0.90
  15  -5   2    0.10    1.20
  15  -5   2    1.30    1.10
  15  -5   2    1.00    1.20
 -15  -5  -2    1.50    2.10
  15  -5   2    2.70    1.30
  15   5   2    1.40    1.30
  15   5   2    0.10    1.00
  15   5   2   -0.50    1.20
  15   5   2    2.20    1.10
  15   5   2    0.50    1.30
  15   5   2   -1.10    0.90
  17  -5   2    5.00    0.90
  17  -5   2    2.90    1.20
  17  -5   2    4.10    1.40
  17  -5   2    5.00    1.30
 -17   5  -2    2.00    1.30
  17   5   2    3.60    1.10
  17   5   2    5.80    1.20
  17   5   2    3.60    1.30
  17   5   2    3.80    1.20
  19  -5   2    0.70    0.80
  19   5   2   -0.50    0.90
  19   5   2    1.20    0.70
  20  -6  -2    8.10    1.20
  20   6  -2    6.10    1.10
  20   6  -2    7.20    1.00
  18  -6  -2    4.30    1.30
  18  -6  -2    1.40    1.10
  18   6  -2    2.10    0.70
  18   6  -2    1.50    1.10
  18   6  -2    2.30    1.10
  18   6  -2    0.90    0.90
  16  -6  -2    4.10    0.90
  16  -6  -2    5.40    1.40
  16  -6  -2    4.60    1.50
  16   6  -2    1.80    1.10
  16   6  -2    3.30    1.20
  16   6  -2    4.20    1.50
  16   6  -2    1.00    1.20
  16   6  -2    2.30    1.00
  14  -6  -2    4.20    1.40
 -14  -6   2   10.80    3.10
  14  -6  -2    9.70    1.40
 -14  -6   2    6.40    2.40
  14  -6  -2   11.10    1.80
  14   6  -2    9.70    1.90
  14   6  -2   10.20    1.70
  14   6  -2    9.60    1.90
  14   6  -2    7.30    1.70
  14   6  -2   10.30    1.80
 -12  -6   2    0.50    2.00
  12  -6  -2    0.70    0.90
  12  -6  -2    2.00    1.20
 -12  -6   2    2.00    1.80
  12  -6  -2    1.40    1.10
  12   6  -2    1.10    1.10
  12   6  -2   -0.20    1.00
  12   6  -2    0.40    1.10
 -12   6   2    1.00    2.70
  12   6  -2    1.00    1.20
 -12   6   2   -3.80    2.20
  12   6  -2   -1.20    1.10
 -10  -6   2   26.80    3.60
  10  -6  -2   22.10    2.20
  10  -6  -2   15.90    2.10
 -10  -6   2   14.80    2.70
  10  -6  -2   18.40    2.10
  10   6  -2   15.10    2.00
  10   6  -2   19.80    2.30
 -10   6   2   20.70    3.60
  10   6  -2   17.20    2.20
  10   6  -2   20.90    2.50
  10   6  -2   20.60    2.60
 -10   6   2   21.60    3.80
  10   6  -2   26.90    2.90
   8  -6  -2    5.80    2.60
  -8  -6   2    4.30    1.60
  -8  -6   2    4.10    1.90
  -8  -6   2    3.10    1.90
  -8   6   2    4.60    2.30
   8   6  -2    4.80    1.30
  -8   6   2    4.70    2.20
  -8   6   2    6.30    2.30
  -8   6   2    4.20    1.50
   8   6  -2    4.60    1.30
  -8   6   2    6.30    1.90
   6  -6  -2   29.30    3.30
  -6  -6   2   29.80    3.40
  -6  -6   2   28.20    3.40
  -6  -6   2   36.10    3.50
   6  -6  -2   34.40    4.30
   6  -6  -2   20.70    3.20
  -6  -6   2   23.80    3.00
  -6   6   2   30.00    3.30
   6   6  -2   27.40    2.50
  -6   6   2   34.60    3.80
  -6   6   2   25.00    3.40
   6   6  -2   25.60    2.30
  -6   6   2   26.70    3.40
   6   6  -2   27.80    3.40
   6   6  -2   28.20    3.20
   4  -6  -2    3.60    1.90
  -4  -6   2    1.50    1.50
  -4  -6   2    1.20    1.30
  -4  -6   2    3.00    1.60
   4  -6  -2    3.40    1.60
  -4  -6   2    4.70    1.70
   4  -6  -2    1.20    1.30
   4   6  -2    3.40    1.00
  -4   6   2    2.00    1.40
  -4   6   2    2.30    1.10
  -4   6   2    2.70    1.90
   4   6  -2    2.70    1.50
  -4   6   2    3.20    1.60
  -4   6   2    1.30    1.60
   4   6  -2    1.70    1.40
  -2  -6   2   54.39    3.30
  -2  -6   2   57.09    3.80
   2  -6  -2   52.59    3.90
   2  -6  -2   58.09    4.30
  -2   6   2   51.59    3.50
   2   6  -2   57.49    4.00
  -2   6   2   51.29    3.60
   2   6  -2   58.19    4.10
  -2   6   2   53.89    3.00
   2   6  -2   53.69    2.90
  -2   6   2   54.59    4.20
  -2   6   2   53.59    3.30
   0  -6  -2    2.60    1.50
   0  -6  -2    7.50    1.90
   0  -6  -2    2.20    1.50
   0  -6  -2    3.00    1.70
   0  -6   2    1.50    1.30
   0   6  -2    2.00    1.40
   0   6  -2    4.30    1.40
   0   6   2    3.70    1.50
   0   6   2    8.00    2.10
   0   6   2    6.20    1.20
   0   6  -2    3.90    1.20
   0   6  -2    2.50    1.60
   0   6  -2    4.80    1.90
  -2  -6  -2   42.20    4.10
  -2  -6  -2   46.70    3.10
  -2  -6  -2   46.40    3.80
  -2  -6  -2   45.10    3.60
  -2  -6  -2   45.70    4.20
   2   6   2   47.80    2.70
  -2   6  -2   44.60    3.30
  -2   6  -2   48.10    3.80
   2   6   2   47.70    3.60
  -2   6  -2   48.50    4.40
  -2   6  -2   48.10    3.60
  -2   6  -2   46.10    2.70
   2   6   2   63.79    4.80
  -4  -6  -2   15.40    2.60
  -4  -6  -2   20.60    3.30
  -4  -6  -2   21.70    3.20
  -4  -6  -2   24.90    3.40
  -4  -6  -2   22.30    2.80
  -4   6  -2   28.30    4.90
  -4   6  -2   19.30    2.00
  -4   6  -2   21.20    2.60
  -4   6  -2   22.70    3.10
   4   6   2   22.00    2.10
  -4   6  -2   25.50    3.20
  -4   6  -2   20.80    3.00
  -4   6  -2   21.40    3.10
  -6  -6  -2   24.20    3.50
   6  -6   2   17.10    3.30
  -6  -6  -2   18.10    2.80
  -6  -6  -2   18.60    3.30
  -6   6  -2   18.50    3.00
  -6   6  -2   17.10    3.00
  -6   6  -2   16.10    2.40
  -6   6  -2   18.90    3.00
  -6   6  -2   14.80    2.00
   6   6   2   16.40    1.90
  -8  -6  -2   -0.20    1.60
   8  -6   2   -0.50    1.10
   8  -6   2    1.20    2.50
   8  -6   2   -0.90    1.30
   8  -6   2   -0.10    1.00
  -8  -6  -2   -0.20    1.60
   8  -6   2   -1.40    1.10
  -8  -6  -2   -0.50    2.10
   8   6   2    0.40    1.20
   8   6   2   -0.10    0.80
   8   6   2   -0.90    1.20
  -8   6  -2    0.40    1.70
  -8   6  -2   -0.40    1.00
  -8   6  -2   -3.50    1.80
   8   6   2    0.60    1.30
  -8   6  -2   -0.10    1.60
  -8   6  -2    1.60    1.90
  10  -6   2   17.20    2.30
  10  -6   2   19.80    2.40
 -10  -6  -2   21.10    3.40
  10  -6   2   17.60    2.20
  10  -6   2   21.90    2.40
 -10  -6  -2   26.30    3.80
  10   6   2   15.10    2.00
 -10   6  -2   22.20    3.80
  10   6   2   19.30    2.40
 -10   6  -2   20.30    2.40
  10   6   2   16.20    2.10
 -10   6  -2   15.80    3.40
  10   6   2   15.90    2.20
  10   6   2   20.30    2.60
  12  -6   2    1.50    1.30
 -12  -6  -2   -0.90    1.70
 -12  -6  -2    2.40    2.00
  12  -6   2    2.40    1.10
  12  -6   2    0.60    1.20
  12  -6   2    0.60    1.10
 -12   6  -2   -0.10    2.10
  12   6   2    1.00    1.30
  12   6   2   -1.40    1.20
  12   6   2    0.60    1.20
 -12   6  -2    1.20    1.30
  12   6   2    0.90    1.10
  12   6   2    1.10    1.10
  14  -6   2   10.50    1.50
  14  -6   2   12.40    1.80
  14  -6   2   11.40    1.90
  14  -6   2   11.60    1.80
  14   6   2   12.00    1.80
  14   6   2   10.70    1.80
  14   6   2   11.00    2.00
  14   6   2   11.00    1.70
 -14   6  -2   10.00    1.70
  14   6   2   10.10    1.80
  16  -6   2   -0.80    1.10
  16  -6   2    0.30    1.00
  16  -6   2    0.60    0.70
  16   6   2    0.20    1.10
 -16   6  -2    1.60    1.10
  16   6   2   -0.20    0.80
  16   6   2    0.30    0.90
  16   6   2    0.20    0.90
  18  -6   2    3.60    1.00
  18   6   2    3.20    0.60
  18   6   2    3.40    1.00
  17  -7  -2   33.10    2.30
  17  -7  -2   31.30    2.10
  17   7  -2   29.50    1.70
  17   7  -2   28.60    2.30
  17   7  -2   29.80    2.20
  17   7  -2   29.70    2.10
  15  -7  -2    1.70    0.80
  15  -7  -2    1.20    1.10
  15  -7  -2    2.50    1.30
  15   7  -2    2.70    1.40
  15   7  -2   -1.50    1.00
  15   7  -2   -0.30    0.90
  15   7  -2    1.30    1.00
  15   7  -2   -0.80    1.10
  13  -7  -2   -0.80    1.10
 -13  -7   2    3.20    2.10
 -13  -7   2    1.60    1.90
  13  -7  -2   -0.60    1.00
  13  -7  -2    0.20    0.90
  13   7  -2    1.60    1.20
  13   7  -2   -0.60    1.10
  13   7  -2    0.80    1.10
 -13   7   2    1.30    2.60
  13   7  -2    0.50    1.20
  13   7  -2    0.10    1.20
 -11  -7   2    8.70    1.80
 -11  -7   2    9.80    2.50
 -11  -7   2   10.00    2.60
  11  -7  -2   11.00    1.90
  11  -7  -2    8.20    1.70
  11  -7  -2    8.60    1.60
 -11   7   2    6.30    2.70
 -11   7   2   11.00    3.50
  11   7  -2    7.50    1.70
  11   7  -2    8.40    1.60
  11   7  -2   11.30    1.80
  11   7  -2    9.30    1.90
  11   7  -2    9.20    1.90
  -9  -7   2  193.78    7.70
   9  -7  -2  196.18    5.90
  -9  -7   2  200.58    8.10
   9  -7  -2  193.88    6.00
   9  -7  -2  187.18    5.90
  -9   7   2  184.08    8.20
   9   7  -2  195.38    8.90
   9   7  -2  194.18    6.80
  -9   7   2  192.98    8.80
   9   7  -2  188.68    5.90
  -9   7   2  199.68    8.10
  -7  -7   2  104.29    5.50
   7  -7  -2   87.79    4.20
  -7  -7   2   86.59    5.30
   7  -7  -2   89.69    4.10
   7  -7  -2   92.29    4.00
   7  -7  -2   87.29    4.10
  -7   7   2   94.99    6.20
  -7   7   2   97.39    5.50
   7   7  -2   91.39    2.60
   7   7  -2   86.79    4.00
  -7   7   2   93.59    5.90
   7   7  -2   98.09    4.30
   5  -7  -2   11.10    3.10
   5  -7  -2    6.90    2.60
  -5  -7   2    9.50    2.50
   5  -7  -2    9.50    1.80
  -5  -7   2   11.10    2.40
  -5   7   2   10.10    2.40
   5   7  -2   11.70    2.60
  -5   7   2   10.70    2.60
  -5   7   2    8.10    2.70
   5   7  -2    6.80    1.50
   5   7  -2    6.20    1.40
   5   7  -2   11.00    1.90
   3  -7  -2   20.60    3.50
  -3  -7   2   14.50    2.30
   3   7  -2   12.50    1.70
   3   7  -2   19.70    3.20
  -3   7   2   15.50    2.70
  -3   7   2   19.80    3.40
  -3   7   2   20.80    2.20
   1  -7  -2   21.40    3.40
  -1   7   2   20.80    2.00
  -1   7   2   13.90    2.80
  -1   7   2   25.00    3.10
   1   7  -2   20.50    3.20
   1   7  -2   19.50    2.20
  -1  -7  -2    7.20    2.40
  -1  -7  -2   10.00    2.50
   1   7   2    5.90    2.00
   1   7   2    4.10    1.20
  -1   7  -2    3.80    2.00
  -1   7  -2    4.30    1.30
  -1   7  -2    7.60    1.80
  -3  -7  -2   37.30    4.10
  -3  -7  -2   38.90    4.60
   3  -7   2   37.50    3.00
  -3  -7  -2   37.00    3.30
  -3  -7  -2   39.10    3.20
  -3   7  -2   38.40    2.70
  -3   7  -2   45.50    4.70
   3   7   2   32.60    3.90
   3   7   2   37.40    2.60
  -3   7  -2   33.30    3.70
  -5  -7  -2    3.20    1.80
   5  -7   2    3.00    1.30
  -5  -7  -2    4.00    1.40
   5  -7   2    4.30    1.40
  -5  -7  -2    4.70    2.10
  -5   7  -2    2.90    2.10
   5   7   2    4.60    1.60
  -5   7  -2    3.00    1.30
   5   7   2    3.30    1.20
  -5   7  -2    1.80    1.10
  -5   7  -2   -0.50    1.50
   7  -7   2   36.30    2.70
  -7  -7  -2   36.40    2.90
  -7  -7  -2   42.60    4.00
  -7  -7  -2   50.39    5.10
   7   7   2   38.80    2.10
  -7   7  -2   45.10    4.60
  -7   7  -2   37.10    2.70
   7   7   2   37.60    2.80
  -7   7  -2   42.30    4.80
  -7   7  -2   42.20    4.70
  -7   7  -2   41.70    3.10
  -9  -7  -2  126.29    6.00
   9  -7   2  124.29    4.70
   9  -7   2  123.39    4.70
   9  -7   2  116.59    4.60
  -9  -7  -2  119.09    6.60
   9   7   2  120.39    4.50
  -9   7  -2  124.09    4.90
   9   7   2  131.29    5.00
   9   7   2  125.19    4.90
  -9   7  -2  113.29    4.40
  -9   7  -2  141.79    6.70
  11  -7   2   21.90    2.40
  11  -7   2   27.20    2.60
  11  -7   2   29.50    2.70
 -11  -7  -2   25.50    3.70
  11   7   2   22.40    2.40
 -11   7  -2   28.20    2.70
  11   7   2   20.50    2.30
  11   7   2   32.20    3.40
  11   7   2   25.20    2.30
 -11   7  -2   23.20    3.80
 -11   7  -2   22.90    2.30
  13  -7   2    3.50    1.30
  13  -7   2    3.90    1.20
  13  -7   2    4.60    1.40
 -13   7  -2    4.00    1.20
  13   7   2    4.80    1.40
  13   7   2    3.90    1.40
 -13   7  -2    5.40    1.40
  13   7   2    4.70    1.30
  13   7   2    3.80    1.20
  15  -7   2    5.80    1.00
  15  -7   2    5.80    1.40
  15  -7   2    5.10    1.30
  15   7   2    6.40    1.20
  15   7   2    8.60    1.40
  15   7   2    6.20    1.50
 -15   7  -2    6.30    1.10
 -15   7  -2    4.00    1.20
  15   7   2    7.20    1.40
  17   7   2    8.70    0.80
  16  -8  -2    0.70    0.40
  16  -8  -2    0.40    0.90
  16  -8  -2    2.00    0.90
  16   8  -2    0.50    0.90
  16   8  -2    1.10    0.70
  16   8  -2    0.90    0.80
  14  -8  -2   22.30    2.20
  14  -8  -2   23.50    2.10
  14  -8  -2   20.60    1.50
  14   8  -2   20.70    2.10
  14   8  -2   24.40    2.30
  14   8  -2   20.30    1.90
  14   8  -2   18.10    2.00
 -12  -8   2    2.40    2.30
  12  -8  -2    7.00    1.50
  12  -8  -2    6.10    1.50
 -12  -8   2    6.40    1.50
  12  -8  -2    4.00    1.20
  12   8  -2    7.00    1.70
  12   8  -2    7.00    1.60
  12   8  -2    3.90    1.30
  12   8  -2    5.10    1.50
 -10  -8   2   59.99    5.30
 -10  -8   2   57.29    4.30
 -10  -8   2   69.09    3.50
  10  -8  -2   64.89    3.30
  10  -8  -2   60.89    3.30
  10  -8  -2   64.19    3.50
  10   8  -2   61.79    3.90
  10   8  -2   64.69    3.50
  10   8  -2   62.69    3.30
 -10   8   2   55.59    4.60
   8  -8  -2    2.00    1.20
  -8  -8   2    5.20    2.00
  -8  -8   2    0.30    1.80
   8  -8  -2    2.50    1.40
   8  -8  -2    3.00    1.40
  -8  -8   2    4.20    1.40
   8   8  -2    5.10    1.40
  -8   8   2    2.70    2.50
   8   8  -2    3.80    1.40
  -8   8   2    5.10    2.20
  -6  -8   2   45.50    3.70
   6  -8  -2   46.10    3.10
  -6  -8   2   51.99    3.20
   6  -8  -2   47.80    3.10
  -6  -8   2   51.19    4.80
   6   8  -2   45.70    3.10
  -6   8   2   53.79    5.50
  -6   8   2   49.99    4.10
   6   8  -2   47.30    2.20
   6   8  -2   44.80    3.10
  -4  -8   2    4.10    1.80
   4  -8  -2    1.90    1.30
   4  -8  -2    2.60    1.10
   4  -8  -2    0.90    1.30
  -4  -8   2    1.90    1.30
   4   8  -2    3.30    2.10
   4   8  -2    2.00    1.20
   4   8  -2    1.20    1.10
  -4   8   2    1.70    2.10
   4   8  -2    0.50    1.30
  -4   8   2    2.00    1.70
   2  -8  -2   25.60    2.40
   2  -8  -2   22.50    2.40
  -2  -8   2   28.40    3.10
  -2  -8   2   21.60    2.40
   2  -8  -2   22.20    2.40
  -2   8   2   23.10    2.80
   2   8  -2   26.30    2.60
   2   8  -2   24.70    3.00
  -2   8   2   21.30    3.50
   2   8  -2   27.30    2.60
   2   8  -2   22.60    3.70
  -2   8   2   26.60    3.20
   0  -8  -2    5.00    1.60
   0  -8  -2    2.40    1.30
   0  -8   2    3.50    1.60
   0  -8   2   -0.20    1.30
   0   8  -2    0.00    1.80
   0   8   2    2.60    2.10
   0   8  -2    1.90    2.00
   0   8  -2    0.50    1.10
   0   8   2    1.30    1.90
   0   8   2    3.20    1.10
   0   8  -2    2.00    1.20
   2  -8   2   20.60    2.40
   2  -8   2   25.20    2.60
  -2  -8  -2   25.70    3.60
  -2  -8  -2   21.70    2.40
  -2  -8  -2   25.60    2.90
  -2   8  -2   21.40    2.30
  -2   8  -2   21.10    2.40
   2   8   2   26.80    2.50
   2   8   2   24.50    3.10
  -2   8  -2   25.40    4.00
   2   8   2   25.60    3.60
   4  -8   2   25.10    2.00
  -4  -8  -2   21.80    2.40
  -4  -8  -2   31.30    4.10
  -4  -8  -2   26.40    3.00
   4   8   2   22.50    2.40
  -4   8  -2   24.90    2.50
   4   8   2   29.40    2.90
  -4   8  -2   21.80    3.70
  -4   8  -2   21.60    2.30
  -4   8  -2   26.70    3.20
  -6  -8  -2   32.20    2.80
   6  -8   2   34.30    2.70
  -6  -8  -2   32.90    4.00
  -6   8  -2   30.90    4.40
  -6   8  -2   35.60    2.80
   6   8   2   35.20    2.20
   6   8   2   34.10    2.80
  -6   8  -2   34.10    3.90
  -6   8  -2   28.20    2.70
  -8  -8  -2   27.70    2.60
  -8  -8  -2   25.30    3.80
   8  -8   2   19.90    2.30
  -8   8  -2   22.70    2.40
  -8   8  -2   22.80    2.30
   8   8   2   26.50    2.60
  -8   8  -2   24.30    3.30
  10  -8   2   47.70    3.00
  10  -8   2   49.90    3.00
 -10  -8  -2   44.60    4.60
 -10   8  -2   49.50    3.00
  10   8   2   56.89    3.10
 -10   8  -2   48.30    2.90
  12  -8   2    0.60    0.90
  12  -8   2   -1.00    1.10
  12  -8   2    0.50    1.00
  12   8   2    2.80    1.10
 -12   8  -2   -1.00    0.90
  12   8   2    1.10    1.00
 -12   8  -2    0.80    0.80
  12   8   2    0.20    1.20
  14  -8   2   18.80    1.70
  14  -8   2   18.70    1.40
  14   8   2   23.50    2.10
  14   8   2   16.80    1.60
  15  -9  -2    0.90    0.70
  15   9  -2   -0.70    0.50
  13  -9  -2    0.80    0.90
  13  -9  -2    0.20    0.70
  13  -9  -2    0.10    0.80
  13   9  -2    0.00    0.90
  13   9  -2    0.70    0.80
  11  -9  -2   23.70    2.20
 -11  -9   2   28.10    2.30
  11  -9  -2   23.00    2.00
  11  -9  -2   26.00    2.20
  11   9  -2   22.60    2.00
  11   9  -2   18.60    2.10
  11   9  -2   26.90    2.60
   9  -9  -2    5.00    1.40
   9  -9  -2    5.70    1.50
   9  -9  -2    4.00    1.30
  -9  -9   2    4.20    1.30
   9   9  -2    5.70    1.30
   9   9  -2    5.30    1.40
  -7  -9   2    2.10    1.20
   7  -9  -2    2.10    1.20
   7  -9  -2    2.20    1.30
   7   9  -2    2.50    1.30
   7   9  -2    3.10    1.10
  -7   9   2    2.70    1.80
   5  -9  -2    6.40    1.50
  -5  -9   2    8.30    1.70
   5  -9  -2    2.70    1.30
  -5  -9   2    7.80    2.20
   5   9  -2    7.10    1.60
   5   9  -2    4.70    1.40
   5   9  -2    8.60    1.10
  -5   9   2    6.70    2.20
   3  -9  -2    0.40    0.80
  -3  -9   2    1.90    1.20
   3  -9  -2    0.20    1.10
  -3  -9   2   -0.50    1.60
   3  -9  -2    1.10    1.30
   3   9  -2    1.80    1.10
   3   9  -2   -1.30    2.20
   3   9  -2   -0.90    1.20
   3   9  -2    0.70    1.00
  -3   9   2    1.40    2.10
   1  -9  -2    0.40    1.10
   1  -9  -2    1.50    1.30
  -1  -9   2    0.70    1.40
  -1  -9   2   -0.40    1.00
   1   9  -2   -0.10    1.10
   1   9  -2    1.10    2.00
  -1   9   2    0.30    1.20
  -1   9   2    1.00    2.20
   1   9  -2    1.00    1.50
  -1   9   2    0.10    1.80
   1   9  -2    0.80    1.10
   1  -9   2    1.30    1.10
  -1  -9  -2    0.00    1.00
  -1  -9  -2   -0.10    1.20
   1  -9   2    1.70    1.20
  -1   9  -2   -0.50    1.00
   1   9   2   -0.10    1.50
  -1   9  -2   -0.10    0.90
  -1   9  -2   -1.30    2.10
  -1   9  -2    0.10    1.70
  -3  -9  -2   -1.90    1.30
  -3  -9  -2   -0.20    0.90
   3  -9   2    0.60    1.10
   3  -9   2   -0.90    1.10
  -3   9  -2   -0.60    1.00
  -3   9  -2   -1.70    1.00
  -3   9  -2    1.40    2.00
   3   9   2   -0.40    1.20
   3   9   2   -0.60    1.10
  -5  -9  -2    7.20    1.50
  -5  -9  -2    6.80    2.40
  -5  -9  -2   11.40    2.10
  -5   9  -2    5.30    1.40
  -5   9  -2    5.50    1.40
   5   9   2    6.70    1.20
   5   9   2    7.30    1.50
   7  -9   2    4.00    1.30
  -7  -9  -2    2.70    1.20
  -7  -9  -2    2.40    1.70
  -7   9  -2    2.50    1.20
   7   9   2    2.20    1.20
  -7   9  -2    2.50    1.10
  -9  -9  -2    5.10    2.00
   9  -9   2    2.60    1.40
   9  -9   2    3.70    1.20
   9   9   2    3.00    1.10
  -9   9  -2    3.30    1.00
  -9   9  -2    3.40    1.10
  11  -9   2   18.00    1.70
  13  -9   2   -0.40    0.50
  13  -9   2   -0.20    0.60
  12 -10  -2   12.60    1.10
  10 -10  -2   18.80    1.60
 -10 -10   2   23.40    2.30
  10 -10  -2   20.70    1.60
 -10 -10   2   26.00    1.90
  10  10  -2   20.50    1.60
  -8 -10   2   26.60    2.60
  -8 -10   2   24.00    2.10
   8 -10  -2   24.40    2.30
   8 -10  -2   26.40    2.10
   8  10  -2   20.10    1.80
   8  10  -2   26.90    2.20
  -6 -10   2   -2.00    1.50
  -6 -10   2    2.20    1.00
   6 -10  -2    2.10    0.90
   6  10  -2    0.10    0.80
   6  10  -2    1.50    1.00
   4 -10  -2    0.60    0.90
  -4 -10   2    0.70    1.00
  -4 -10   2    1.00    1.50
   4  10  -2   -1.70    1.00
   4  10  -2   -0.30    0.90
  -4  10   2    0.50    1.70
  -2 -10   2   15.30    1.90
  -2 -10   2   19.10    2.20
   2 -10  -2   12.40    1.80
   2  10  -2   11.00    1.50
  -2  10   2   15.70    2.50
   2  10  -2   12.40    1.80
   2  10  -2   15.10    1.70
   0 -10   2    2.20    1.00
   0 -10  -2    1.20    0.90
   0 -10   2    2.20    1.20
   0 -10  -2    1.50    1.00
   0  10  -2    1.60    1.30
   0  10  -2    2.40    1.20
   0  10  -2    0.30    0.90
   0  10   2    0.20    1.20
  -2 -10  -2   20.20    2.00
  -2 -10  -2   18.40    2.00
   2 -10   2   15.20    1.80
  -2  10  -2   14.80    1.90
  -2  10  -2   16.80    1.70
   2  10   2   17.10    1.90
  -2  10  -2   18.10    2.40
  -4 -10  -2    1.90    1.10
  -4 -10  -2    2.20    1.40
  -4  10  -2    3.70    1.80
  -4  10  -2    0.00    0.80
  -4  10  -2    2.30    1.10
  -6 -10  -2    3.20    1.30
  -6 -10  -2    2.90    1.10
  -6  10  -2    1.00    1.70
  -6  10  -2    2.00    1.00
  -8 -10  -2    7.30    1.40
  -8  10  -2    3.80    1.70
 -10 -10  -2   19.10    1.50
  -7 -11   2    7.20    1.10
  -7 -11   2   11.70    1.30
  -7  11   2    8.80    1.80
  -5 -11   2   11.30    1.30
  -5 -11   2   13.60    1.30
   5 -11  -2   13.80    1.40
  -5  11   2   15.20    1.80
   3 -11  -2    5.60    1.10
  -3 -11   2    6.20    1.00
  -3 -11   2    7.50    1.20
  -3  11   2    5.90    1.30
  -1 -11   2   32.50    2.00
   1 -11  -2   32.80    2.00
  -1  11   2   33.80    1.80
  -1 -11  -2   12.70    1.40
   1 -11   2   14.10    1.40
  -1  11  -2   13.20    1.10
  -3 -11  -2   19.10    1.60
  -3  11  -2   19.70    1.50
  -5 -11  -2    3.60    0.90
  -5  11  -2    3.30    1.00
  20   0  -3    0.00    1.20
  20   0  -3   -0.70    1.00
  18   0  -3   -1.10    1.20
  18   0  -3    0.60    1.10
  16   0  -3    0.10    1.00
  16   0  -3   -0.30    1.30
  14   0  -3   -0.60    0.80
 -14   0   3   -2.20    1.20
  14   0  -3   -0.70    1.00
 -14   0   3   -0.20    1.50
  12   0  -3    0.00    0.80
 -12   0   3    1.40    1.10
 -12   0   3    0.20    1.10
 -12   0   3   -0.20    0.90
  10   0  -3   -0.60    0.90
  10   0  -3    0.70    0.90
  10   0  -3    0.90    0.90
  10   0  -3   -0.30    0.90
 -10   0   3   -0.60    0.70
  10   0  -3    0.80    0.90
 -10   0   3   -0.70    0.70
   8   0  -3   -0.40    0.70
   8   0  -3    0.40    0.80
   8   0  -3   -0.40    0.70
   8   0  -3    0.60    0.80
   8   0  -3    0.50    0.70
   8   0  -3    1.20    0.80
   8   0  -3    0.20    0.80
   6   0  -3    0.10    0.70
   6   0  -3    0.00    0.70
   6   0  -3    0.40    0.70
   6   0  -3   -1.10    0.60
   6   0  -3    0.40    0.60
   6   0  -3    0.00    0.70
   6   0  -3    0.10    0.70
   4   0  -3    0.30    0.50
   4   0  -3    0.20    0.50
   4   0  -3   -0.10    0.50
   4   0  -3   -0.30    0.60
   4   0  -3   -0.10    0.60
   4   0  -3   -0.50    0.60
   2   0  -3   -0.20    0.60
   2   0  -3   -1.50    0.60
   2   0  -3   -0.80    0.50
   2   0  -3   -0.70    0.50
   2   0  -3   -0.20    0.50
  -2   0   3   -1.10    0.40
   2   0  -3   -0.80    0.40
   0   0  -3    0.00    0.40
   0   0   3   -0.40    0.50
   0   0  -3   -0.20    0.40
   0   0  -3   -0.30    0.60
   0   0  -3   -0.60    0.70
   0   0  -3    0.20    0.50
   0   0  -3    0.40    0.50
   0   0  -3   -0.10    0.60
  -2   0  -3    1.10    0.60
  -2   0  -3   -0.70    0.80
   2   0   3    0.20    0.60
  -2   0  -3   -0.30    0.70
  -2   0  -3    0.60    0.50
  -2   0  -3   -0.30    0.70
  -2   0  -3    0.50    0.80
  -2   0  -3   -0.10    0.60
  -4   0  -3    1.00    1.00
  -4   0  -3   -1.30    0.90
  -4   0  -3    0.80    0.80
  -4   0  -3    0.70    0.70
  -4   0  -3    0.20    0.60
  -4   0  -3   -0.10    0.70
  -4   0  -3   -0.10    0.50
  -6   0  -3    0.70    0.90
  -6   0  -3   -0.10    0.70
  -6   0  -3    0.50    0.60
  -6   0  -3    0.10    0.80
  -6   0  -3   -0.50    0.80
  -6   0  -3    0.50    0.60
  -6   0  -3    0.80    1.10
  -8   0  -3    0.60    0.80
  -8   0  -3   -0.80    1.00
   8   0   3    0.00    0.80
  -8   0  -3    0.40    1.20
  -8   0  -3    0.20    1.10
  -8   0  -3    0.20    0.90
 -10   0  -3   -0.70    1.40
 -10   0  -3    0.70    1.10
  10   0   3   -0.20    0.70
  10   0   3    0.20    0.90
 -10   0  -3   -1.40    1.10
 -10   0  -3   -1.10    0.80
 -10   0  -3   -0.40    1.10
 -12   0  -3    1.80    1.70
  12   0   3    0.40    1.00
  12   0   3    0.50    0.80
 -12   0  -3   -0.70    1.10
 -14   0  -3    0.30    1.40
  14   0   3   -0.50    1.00
  14   0   3   -0.90    0.80
  14   0   3   -0.50    1.00
  14   0   3   -0.20    1.00
  16   0   3   -0.20    0.80
  16   0   3    1.10    1.00
 -16   0  -3    1.00    1.30
  16   0   3    0.60    1.10
  16   0   3   -0.80    1.00
  18   0   3   -0.30    1.10
  18   0   3   -1.40    1.00
  18   0   3    0.60    0.70
  18   0   3    0.30    1.00
 -18   0  -3    0.20    1.30
  20   0   3   -0.20    0.80
  20   0   3    1.20    0.90
  21   1  -3    4.10    1.30
  21   1  -3    3.10    1.20
  19  -1  -3    0.00    1.30
  19  -1  -3    1.50    1.30
  19   1  -3    0.50    1.20
  19   1  -3    3.70    1.30
  19   1  -3    2.60    2.40
  17  -1  -3   19.30    2.20
  17  -1  -3   17.10    2.10
  17   1  -3   14.00    2.00
  17   1  -3   17.40    2.30
  17   1  -3   20.20    2.60
  15  -1  -3   48.20    3.00
  15   1  -3   41.30    2.80
  15   1  -3   41.60    3.10
 -15   1   3   45.10    4.80
  13  -1  -3    4.10    1.20
 -13  -1   3    1.30    1.50
  13  -1  -3    0.80    1.50
  13  -1  -3    3.60    1.70
  13   1  -3    1.80    1.00
  13   1  -3    3.30    1.60
 -13   1   3    0.60    1.50
  13   1  -3    3.10    1.60
  13   1  -3    3.70    1.20
 -11  -1   3  105.79    4.30
  11  -1  -3   99.89    4.70
  11  -1  -3  103.29    4.50
 -11  -1   3  100.29    4.40
 -11  -1   3  113.89    4.70
  11  -1  -3  104.19    4.90
  11  -1  -3   98.39    4.30
 -11   1   3  101.19    4.40
 -11   1   3  106.89    4.30
  11   1  -3  101.99    4.60
  11   1  -3  104.09    4.80
  11   1  -3  102.19    3.80
   9  -1  -3   13.20    1.90
   9  -1  -3   13.10    1.80
  -9  -1   3   16.90    1.80
   9  -1  -3   13.50    1.80
  -9  -1   3   14.40    1.70
   9  -1  -3   13.70    1.90
  -9  -1   3   17.70    2.10
   9  -1  -3   13.30    1.60
   9   1  -3   14.40    2.00
  -9   1   3   16.40    1.90
   9   1  -3   18.50    1.70
  -9   1   3   13.50    1.80
   9   1  -3   15.30    1.90
   9   1  -3   14.80    1.70
   7  -1  -3   79.69    3.30
   7  -1  -3   79.29    2.90
  -7  -1   3   79.29    2.70
  -7  -1   3   77.79    2.60
   7  -1  -3   79.39    2.80
   7  -1  -3   79.19    3.10
   7  -1  -3   81.39    3.30
   7  -1  -3   77.99    3.20
   7  -1  -3   78.29    3.20
   7   1  -3   79.39    2.70
   7   1  -3   81.59    2.80
   7   1  -3   78.19    3.30
   7   1  -3   77.69    3.00
   7   1  -3   83.29    3.20
  -5  -1   3  138.39    3.00
   5  -1  -3  141.39    4.10
   5  -1  -3  142.59    3.90
   5  -1  -3  134.89    4.10
   5  -1  -3  142.59    4.00
  -5  -1   3  145.29    3.00
   5  -1  -3  143.09    4.10
   5  -1  -3  137.89    3.20
   5  -1  -3  140.99    3.80
   5   1  -3  137.49    4.00
   5   1  -3  143.29    4.00
   5   1  -3  145.29    4.10
   5   1  -3  141.69    3.70
   5   1  -3  142.39    3.50
   3  -1  -3  377.86    7.10
   3  -1  -3  383.56    7.20
   3  -1  -3  365.46    7.30
   3  -1  -3  385.66    7.20
   3  -1  -3  364.06    5.70
   3  -1  -3  363.46    7.20
  -3  -1   3  368.16    5.90
   3   1  -3  376.66    7.30
   3   1  -3  370.26    7.10
   3   1  -3  378.86    7.00
  -3   1   3  365.06    5.70
   3   1  -3  377.26    6.90
   1  -1  -3   84.89    2.00
   1  -1  -3   86.69    2.50
   1  -1  -3   81.99    2.60
   1  -1  -3   82.29    2.70
   1  -1  -3   80.59    2.70
   1  -1  -3   86.89    2.80
  -1  -1   3   82.39    2.20
  -1   1   3   84.29    2.30
   1   1  -3   83.39    1.80
   1   1  -3   81.19    2.70
   1   1  -3   81.29    2.00
   1   1  -3   84.49    1.90
   1   1  -3   85.09    2.50
   1   1  -3   84.79    2.60
   1   1  -3   81.99    2.90
  -1  -1  -3  231.98    4.50
  -1  -1  -3  236.18    5.30
  -1  -1  -3  228.28    5.10
   1  -1   3  226.68    4.60
  -1  -1  -3  228.08    5.00
  -1  -1  -3  230.18    5.40
  -1  -1  -3  226.08    4.70
  -1  -1  -3  225.18    4.80
  -1   1  -3  231.38    5.00
  -1   1  -3  225.78    4.70
  -1   1  -3  225.68    4.80
  -1   1  -3  219.68    4.70
  -1   1  -3  218.88    4.40
   1   1   3  221.28    4.50
  -1   1  -3  221.78    5.40
  -3  -1  -3  227.38    5.50
  -3  -1  -3  227.78    5.70
  -3  -1  -3  223.28    5.30
  -3  -1  -3  232.98    5.90
  -3  -1  -3  231.58    5.10
  -3  -1  -3  232.78    5.40
  -3  -1  -3  224.78    4.30
  -3   1  -3  226.08    5.90
  -3   1  -3  222.88    5.60
   3   1   3  226.88    4.30
  -3   1  -3  224.18    4.30
  -3   1  -3  227.48    5.20
  -3   1  -3  221.48    5.40
  -3   1  -3  231.48    5.60
  -3   1  -3  228.68    5.10
  -5  -1  -3  188.28    4.70
  -5  -1  -3  183.48    4.90
  -5  -1  -3  195.68    5.60
  -5  -1  -3  183.58    5.70
  -5  -1  -3  186.68    5.60
  -5  -1  -3  187.28    5.00
  -5   1  -3  182.88    5.40
  -5   1  -3  182.08    5.70
  -5   1  -3  176.08    5.30
  -5   1  -3  189.68    4.70
  -5   1  -3  185.28    4.80
  -5   1  -3  184.68    5.60
  -7  -1  -3   90.39    3.50
  -7  -1  -3   90.69    3.40
  -7  -1  -3   84.29    4.20
  -7  -1  -3   86.59    4.20
  -7  -1  -3   87.79    4.30
  -7  -1  -3   83.49    3.50
  -7  -1  -3   67.19    4.90
  -7   1  -3   90.89    4.10
  -7   1  -3   89.89    4.30
  -7   1  -3   87.89    3.30
   7   1   3   86.49    3.50
  -7   1  -3   79.89    4.10
  -7   1  -3   93.59    3.30
  -7   1  -3   88.59    4.20
  -9  -1  -3   14.60    1.90
  -9  -1  -3   12.00    2.10
   9  -1   3   13.40    1.60
  -9  -1  -3   11.90    2.10
  -9  -1  -3   13.40    2.50
   9   1   3   12.30    1.70
  -9   1  -3   21.40    2.70
  -9   1  -3   15.10    1.90
  -9   1  -3    8.80    2.00
  -9   1  -3   15.40    2.50
  -9   1  -3   18.80    2.00
  -9   1  -3   17.30    2.90
  11  -1   3   25.20    2.40
 -11  -1  -3   33.10    4.10
 -11  -1  -3   30.50    3.60
 -11  -1  -3   34.10    2.70
 -11  -1  -3   22.40    3.20
 -11   1  -3   27.90    2.60
 -11   1  -3   35.00    4.10
  11   1   3   24.20    2.50
 -11   1  -3   27.10    3.50
 -11   1  -3   29.60    3.70
  11   1   3   31.00    2.40
 -11   1  -3   28.30    2.80
 -11   1  -3   29.50    3.50
  13  -1   3   61.49    3.00
  13  -1   3   63.59    3.50
  13  -1   3   64.89    3.40
  13  -1   3   65.79    3.40
  13   1   3   57.99    3.20
  13   1   3   66.69    4.00
  13   1   3   58.69    3.60
 -13   1  -3   62.29    3.50
  13   1   3   67.09    3.40
  13   1   3   61.69    3.40
  13   1   3   66.29    3.20
  15  -1   3   10.90    1.80
 -15  -1  -3   19.80    2.50
  15  -1   3   13.00    1.90
  15  -1   3   15.30    1.90
  15  -1   3   15.00    2.00
 -15   1  -3   12.10    2.00
  15   1   3   19.00    3.20
  15   1   3   13.90    1.80
  15   1   3   13.20    2.00
  15   1   3   11.00    1.90
  15   1   3   17.00    2.10
  17  -1   3   72.09    3.70
  17  -1   3   71.19    3.80
  17  -1   3   74.89    3.70
 -17  -1  -3   63.29    3.80
  17   1   3   77.79    3.80
  17   1   3   69.39    3.40
  17   1   3   69.69    2.90
  17   1   3   74.59    3.50
  19  -1   3    6.10    1.20
  19  -1   3    5.10    0.70
  19  -1   3    4.90    1.20
  19  -1   3    2.40    1.20
  19   1   3    7.00    1.40
  19   1   3    4.80    1.20
  19   1   3    4.50    1.30
  22   2  -3    6.80    1.20
  20  -2  -3   38.20    2.60
  20   2  -3   37.90    3.30
  20   2  -3   31.00    2.70
  20   2  -3   38.80    3.00
  18  -2  -3   23.80    2.50
  18   2  -3   28.00    3.00
  18   2  -3   31.40    3.20
  18   2  -3   26.20    2.60
  18   2  -3   23.30    2.40
  16  -2  -3   -0.20    1.00
  16  -2  -3    0.10    1.20
  16   2  -3    0.90    0.50
  16   2  -3    1.20    1.30
  16   2  -3   -0.40    1.00
  16   2  -3    0.40    1.40
  16   2  -3   -0.10    1.20
  14  -2  -3  147.99    7.10
  14  -2  -3  151.18    5.10
  14   2  -3  144.59    4.90
  14   2  -3  143.09    5.50
  14   2  -3  153.58    6.60
 -14   2   3  150.58    6.90
  12  -2  -3    0.00    1.40
  12  -2  -3    0.70    1.30
  12  -2  -3    0.00    1.20
 -12  -2   3    0.90    1.20
  12   2  -3    1.50    1.00
  12   2  -3    1.60    1.30
  12   2  -3    0.20    0.80
 -12   2   3    1.20    1.20
  12   2  -3   -0.90    1.30
  10  -2  -3    1.10    1.10
  10  -2  -3    1.40    1.20
 -10  -2   3    3.40    1.30
  10  -2  -3    2.80    1.40
  10  -2  -3    2.70    1.40
  10   2  -3    1.40    1.00
  10   2  -3    4.50    1.60
  10   2  -3    1.80    1.30
 -10   2   3    1.00    1.00
   8  -2  -3    0.10    0.70
   8  -2  -3   -0.80    0.90
  -8  -2   3    0.10    1.00
  -8  -2   3    0.10    0.60
   8  -2  -3    0.00    0.80
   8  -2  -3    0.60    0.90
  -8  -2   3    0.50    0.80
   8  -2  -3   -0.10    1.00
  -8   2   3    0.20    0.70
   8   2  -3    0.20    0.80
   8   2  -3    0.90    0.60
   8   2  -3    0.00    0.90
   8   2  -3   -0.90    1.00
  -8   2   3    0.60    0.90
  -6  -2   3 1379.46   20.20
   6  -2  -3 1426.96   23.30
  -6  -2   3 1431.46   22.90
   6  -2  -3 1389.86   22.60
  -6  -2   3 1369.06   20.90
   6  -2  -3 1386.16   23.10
  -6  -2   3 1364.56   20.80
   6  -2  -3 1419.16   23.10
   6  -2  -3 1389.56   22.00
   6  -2  -3 1380.86   23.30
   6   2  -3 1352.76   21.60
   6   2  -3 1373.16   24.30
   6   2  -3 1381.76   23.20
  -6   2   3 1381.06   20.90
   6   2  -3 1374.26   22.50
   4  -2  -3    5.70    1.30
   4  -2  -3    4.60    1.20
  -4  -2   3    4.90    0.80
   4  -2  -3    3.60    0.90
   4  -2  -3    4.00    1.10
   4  -2  -3    5.10    1.10
   4  -2  -3    4.70    1.10
   4   2  -3    5.40    1.10
   4   2  -3    2.60    0.80
   4   2  -3    4.10    1.20
   4   2  -3    4.70    1.10
  -4   2   3    4.50    0.70
   4   2  -3    4.50    0.80
   2  -2  -3  176.28    4.90
   2  -2  -3  168.28    4.40
   2  -2  -3  176.78    4.70
  -2  -2   3  175.48    3.90
   2  -2  -3  169.28    4.50
   2  -2  -3  173.88    4.30
   2  -2  -3  168.78    4.60
   2   2  -3  178.98    4.90
  -2   2   3  167.88    3.80
   2   2  -3  160.28    4.40
   2   2  -3  177.18    4.40
   2   2  -3  176.38    4.30
   0  -2  -3   65.79    2.80
   0  -2  -3   69.59    3.00
   0  -2   3   67.09    2.40
   0  -2  -3   70.49    2.90
   0  -2   3   68.49    2.20
   0  -2  -3   62.79    2.40
   0  -2  -3   67.19    2.20
   0  -2  -3   68.29    2.30
   0  -2   3   68.29    2.10
   0  -2  -3   64.09    1.90
   0   2  -3   68.09    2.60
   0   2   3   67.39    2.30
   0   2  -3   64.89    2.30
   0   2  -3   63.39    3.00
   0   2  -3   66.39    2.20
   0   2  -3   65.49    2.70
  -2  -2  -3  158.68    3.30
  -2  -2  -3  154.18    4.10
  -2  -2  -3  161.08    4.90
   2  -2   3  157.38    4.20
   2  -2   3  147.49    3.50
  -2  -2  -3  154.08    4.50
   2  -2   3  150.58    4.20
  -2  -2  -3  156.18    4.00
  -2  -2  -3  151.18    3.90
  -2   2  -3  148.59    4.00
  -2   2  -3  149.69    4.30
  -2   2  -3  160.78    4.90
   2   2   3  154.98    3.60
  -2   2  -3  150.48    3.10
  -2   2  -3  155.98    4.60
  -2   2  -3  147.09    4.20
  -4  -2  -3  120.19    4.20
   4  -2   3  127.59    4.40
  -4  -2  -3  131.49    4.60
  -4  -2  -3  134.79    4.00
  -4  -2  -3  124.89    4.30
  -4  -2  -3  129.59    4.30
  -4  -2  -3  133.49    4.80
  -4  -2  -3  127.89    5.10
  -4  -2  -3  126.69    3.70
  -4   2  -3  125.79    3.80
  -4   2  -3  130.59    3.90
  -4   2  -3  127.49    4.50
  -4   2  -3  132.59    4.20
  -4   2  -3  134.19    4.70
  -4   2  -3  132.59    4.30
  -6  -2  -3   60.69    3.50
  -6  -2  -3   61.39    3.00
  -6  -2  -3   60.49    3.30
  -6  -2  -3   63.99    3.30
   6  -2   3   63.49    3.50
  -6  -2  -3   56.59    3.30
  -6  -2  -3   63.79    3.50
  -6  -2  -3   58.89    3.40
  -6   2  -3   60.79    3.40
  -6   2  -3   62.19    3.50
  -6   2  -3   63.29    3.10
  -6   2  -3   63.29    3.70
  -6   2  -3   64.89    2.90
  -6   2  -3   59.39    3.30
  -8  -2  -3    0.00    1.20
  -8  -2  -3    1.40    1.30
  -8  -2  -3    1.60    1.10
  -8  -2  -3    1.10    1.10
  -8  -2  -3    2.20    1.50
  -8  -2  -3    0.70    1.10
  -8  -2  -3    0.50    1.40
   8   2   3    0.20    0.70
  -8   2  -3    1.50    1.20
  -8   2  -3   -1.00    1.10
  -8   2  -3    0.90    1.30
  -8   2  -3    1.20    1.30
  -8   2  -3   -0.10    1.00
  -8   2  -3    1.90    1.10
  -8   2  -3    2.40    1.10
  10  -2   3    0.00    0.80
 -10  -2  -3   -0.80    1.20
 -10  -2  -3    0.10    1.60
 -10  -2  -3   -1.20    1.20
 -10  -2  -3   -1.80    0.90
 -10   2  -3    1.80    1.80
  10   2   3    0.60    0.90
 -10   2  -3    0.20    1.00
  10   2   3    2.60    1.00
 -10   2  -3    2.60    1.60
 -10   2  -3    0.10    1.40
 -10   2  -3   -0.10    1.00
 -10   2  -3   -0.90    1.40
  12  -2   3   29.20    2.80
 -12  -2  -3   31.40    3.30
 -12  -2  -3   24.80    3.60
  12  -2   3   33.00    2.80
  12  -2   3   28.90    2.30
  12  -2   3   27.00    2.40
  12   2   3   32.40    2.80
 -12   2  -3   29.40    3.80
  12   2   3   24.70    2.30
  12   2   3   27.40    2.50
  12   2   3   34.00    2.90
 -12   2  -3   33.50    3.40
 -12   2  -3   22.60    3.90
  12   2   3   29.20    3.00
 -12   2  -3   32.60    2.90
  12   2   3   30.30    2.90
  14  -2   3   -0.90    0.70
  14  -2   3    0.70    1.20
  14  -2   3    1.00    1.00
  14  -2   3   -0.30    1.10
  14   2   3    0.60    1.20
  14   2   3    1.20    1.20
  14   2   3   -0.30    1.10
  14   2   3    0.20    0.90
  14   2   3   -0.20    0.90
  14   2   3    2.50    1.10
 -16  -2  -3    4.90    1.70
  16  -2   3    4.70    1.40
  16  -2   3    4.30    1.40
  16  -2   3    4.00    1.20
  16  -2   3    4.40    1.40
  16   2   3    3.60    1.30
  16   2   3    5.60    1.70
  16   2   3    5.60    1.30
  16   2   3    4.70    1.40
  16   2   3    2.90    1.40
  18  -2   3   16.50    1.90
  18  -2   3   18.20    2.00
  18  -2   3   18.20    1.40
 -18  -2  -3   18.40    2.20
  18  -2   3   15.00    1.90
  18   2   3   17.60    2.00
  18   2   3   18.20    1.60
  18   2   3   17.90    1.90
  18   2   3   15.70    1.80
  20  -2   3   13.70    1.40
  20  -2   3   14.00    1.50
  20   2   3   17.30    1.50
  20   2   3   15.60    1.50
  21  -3  -3   18.40    1.80
  21   3  -3   16.00    1.80
  21   3  -3   15.80    1.80
  21   3  -3   18.80    2.00
  19  -3  -3    3.00    1.30
  19   3  -3    3.30    1.20
  19   3  -3    1.30    1.20
  19   3  -3    0.80    1.40
  19   3  -3    1.90    1.50
  17  -3  -3    5.30    1.50
  17   3  -3    3.70    1.50
  17   3  -3    6.10    1.80
  17   3  -3    4.40    1.40
  17   3  -3    4.20    0.80
  17   3  -3    6.60    1.60
  15  -3  -3    3.40    1.40
 -15  -3   3    4.40    2.20
  15  -3  -3    4.60    0.80
  15  -3  -3    4.90    1.50
 -15   3   3    7.00    2.70
  15   3  -3    5.00    1.50
  15   3  -3    5.00    1.00
  15   3  -3    4.90    1.70
  15   3  -3    3.80    1.50
  15   3  -3    5.60    1.40
 -13  -3   3    0.90    1.10
  13  -3  -3    2.30    1.90
  13  -3  -3    0.70    1.80
 -13  -3   3   -1.90    1.50
  13   3  -3    1.30    1.50
  13   3  -3    5.20    1.30
 -13   3   3    5.60    2.10
  13   3  -3    1.20    1.10
 -11  -3   3   85.59    3.00
  11  -3  -3   84.09    5.00
  11  -3  -3   82.19    5.10
  11  -3  -3   82.99    4.60
 -11  -3   3   86.79    4.70
  11   3  -3   87.49    3.80
  11   3  -3   80.29    3.50
  11   3  -3   83.99    4.70
 -11   3   3   90.29    4.60
 -11   3   3   92.39    4.60
  11   3  -3   92.59    5.20
   9  -3  -3   15.30    2.30
  -9  -3   3   15.80    2.20
   9  -3  -3   16.60    2.50
  -9  -3   3   14.20    1.50
   9  -3  -3   20.30    2.60
   9  -3  -3   18.40    2.50
   9   3  -3   16.50    2.10
   9   3  -3   16.20    1.90
   9   3  -3   18.40    2.50
   9   3  -3   11.30    2.10
  -9   3   3   15.50    1.50
  -9   3   3   20.40    2.50
   7  -3  -3   52.89    3.20
   7  -3  -3   50.89    3.30
   7  -3  -3   58.39    3.50
   7  -3  -3   51.29    3.10
   7  -3  -3   52.89    2.60
  -7  -3   3   53.59    3.20
  -7  -3   3   55.39    2.30
   7   3  -3   52.89    3.20
   7   3  -3   49.20    3.40
   7   3  -3   51.59    2.80
  -7   3   3   51.59    2.00
   7   3  -3   48.60    3.10
  -7   3   3   55.09    3.10
  -5  -3   3    0.40    0.90
   5  -3  -3   -0.10    0.80
   5  -3  -3    0.30    0.90
  -5  -3   3    0.00    0.70
   5  -3  -3    0.80    0.80
   5  -3  -3    0.90    1.00
   5  -3  -3    0.50    1.00
  -5   3   3    0.80    0.60
   5   3  -3    1.00    1.10
   5   3  -3    0.50    0.90
  -5   3   3    1.10    0.80
   5   3  -3   -0.20    0.30
   5   3  -3    0.90    0.80
   3  -3  -3  387.16    8.10
  -3  -3   3  382.36    7.40
   3  -3  -3  379.66    8.70
   3  -3  -3  371.36    8.40
   3  -3  -3  386.86    8.30
  -3  -3   3  379.36    6.40
   3  -3  -3  383.86    8.90
  -3  -3   3  375.96    8.00
   3   3  -3  369.56    7.10
  -3   3   3  377.36    7.30
  -3   3   3  377.16    8.00
   3   3  -3  367.66    7.80
   3   3  -3  388.66    8.80
   3   3  -3  366.16    8.30
  -1  -3   3    2.70    0.90
  -1  -3   3    3.30    1.40
   1  -3  -3    1.90    0.80
  -1  -3   3    3.00    0.70
  -1  -3   3    2.50    0.70
   1  -3  -3    1.50    1.00
   1  -3  -3    0.90    0.80
  -1  -3   3    3.90    1.00
   1  -3  -3    3.00    1.10
  -1   3   3    2.20    0.90
   1   3  -3    2.20    0.80
   1   3  -3    5.10    1.30
   1   3  -3    1.80    0.90
   1   3  -3    1.70    0.80
  -1   3   3    2.00    0.80
  -1   3   3    1.60    0.90
   1   3  -3    3.50    1.00
  -1   3   3    2.20    0.50
  -1  -3  -3   13.40    1.40
   1  -3   3   12.70    1.40
   1  -3   3   13.40    1.60
   1  -3   3   12.40    1.20
   1  -3   3   14.60    1.60
  -1  -3  -3   15.50    1.80
   1  -3   3   12.30    1.40
  -1  -3  -3   12.40    1.90
  -1  -3  -3   11.80    1.40
  -1  -3  -3   14.40    2.00
  -1  -3  -3    9.90    1.60
  -1  -3  -3   14.50    1.80
  -1   3  -3   12.20    1.70
   1   3   3   12.40    1.20
  -1   3  -3   12.50    1.60
   1   3   3   13.30    1.50
  -1   3  -3   13.70    1.50
   1   3   3   17.00    1.80
   1   3   3   12.60    1.30
  -1   3  -3    9.80    1.60
  -1   3  -3   13.40    1.90
  -1   3  -3   11.60    1.60
  -3  -3  -3    7.20    1.60
  -3  -3  -3   12.10    1.80
   3  -3   3   11.60    1.60
   3  -3   3    8.50    1.50
  -3  -3  -3    9.80    1.50
  -3  -3  -3   11.60    1.90
  -3  -3  -3    9.80    1.70
  -3  -3  -3    8.50    1.60
   3   3   3    9.60    1.40
  -3   3  -3    8.10    1.50
  -3   3  -3    9.90    1.50
  -3   3  -3    8.90    1.80
  -3   3  -3    8.80    1.50
   3   3   3   10.10    1.50
  -3   3  -3    9.40    1.50
  -3   3  -3    6.90    1.50
   5  -3   3   16.70    2.30
  -5  -3  -3   24.90    2.80
  -5  -3  -3   20.50    2.40
  -5  -3  -3   20.90    2.60
  -5  -3  -3   21.80    2.20
  -5  -3  -3   17.90    2.40
  -5  -3  -3   23.30    2.50
  -5  -3  -3   22.20    2.50
   5  -3   3   18.80    2.30
  -5   3  -3   19.10    2.50
  -5   3  -3   25.20    2.80
  -5   3  -3   21.20    2.40
  -5   3  -3   23.10    2.30
  -5   3  -3   22.30    2.60
  -5   3  -3   19.40    2.10
  -7  -3  -3    4.30    1.50
  -7  -3  -3    5.60    1.60
  -7  -3  -3    1.90    1.40
  -7  -3  -3    3.50    1.40
  -7  -3  -3    6.10    1.70
  -7  -3  -3    4.30    1.70
   7  -3   3    3.30    1.60
  -7  -3  -3    2.20    1.20
  -7   3  -3    3.30    1.50
  -7   3  -3    5.90    1.80
  -7   3  -3    2.30    1.50
   7   3   3    3.20    1.00
  -7   3  -3    3.20    1.70
  -7   3  -3    3.60    1.50
  -7   3  -3    4.50    1.30
  -9  -3  -3   41.70    3.80
  -9  -3  -3   40.60    3.10
  -9  -3  -3   43.70    3.70
  -9  -3  -3   38.20    4.10
  -9  -3  -3   42.40    4.10
  -9  -3  -3   41.60    3.90
  -9  -3  -3   38.40    4.00
   9  -3   3   42.80    2.70
  -9   3  -3   41.90    4.10
   9   3   3   44.70    3.00
  -9   3  -3   46.30    4.50
  -9   3  -3   43.20    4.20
  -9   3  -3   48.00    4.10
  -9   3  -3   45.90    4.00
   9   3   3   42.10    2.60
  -9   3  -3   42.50    3.00
 -11  -3  -3    4.90    2.30
  11  -3   3    7.00    1.60
 -11  -3  -3    3.60    1.70
 -11  -3  -3    5.30    2.40
 -11  -3  -3    6.30    2.10
 -11   3  -3    6.50    2.70
  11   3   3    6.60    1.40
  11   3   3    6.70    1.60
 -11   3  -3    6.40    2.30
 -11   3  -3    9.20    2.00
 -13  -3  -3    2.50    2.30
  13  -3   3    2.20    1.30
  13  -3   3    2.90    1.70
  13  -3   3    1.30    1.10
  13  -3   3   -0.30    1.10
  13  -3   3    0.80    1.10
  13   3   3    1.20    1.10
  13   3   3    0.60    1.10
  13   3   3    2.50    1.20
  13   3   3    1.40    1.30
  13   3   3    1.80    1.20
 -13   3  -3    2.00    2.10
  13   3   3    2.50    1.30
  15  -3   3    1.50    1.20
  15  -3   3   -0.10    1.20
 -15  -3  -3    1.30    2.30
  15  -3   3    0.80    1.00
  15  -3   3    1.70    1.00
  15   3   3    1.30    1.00
  15   3   3    2.40    1.40
  15   3   3    0.10    1.20
  15   3   3    2.20    1.10
  15   3   3    0.00    1.10
  15   3   3    1.50    1.10
  17  -3   3   19.10    2.10
  17  -3   3   18.80    2.10
  17  -3   3   16.30    1.60
 -17  -3  -3   17.20    2.30
  17  -3   3   14.00    1.90
  17   3   3   15.40    1.90
  17   3   3   17.00    2.00
  17   3   3   17.30    2.00
  17   3   3   17.80    1.80
  17   3   3   18.00    2.20
  19  -3   3    1.20    1.00
  19  -3   3    4.30    1.20
 -19  -3  -3    2.60    1.10
  19   3   3    0.60    1.10
  19   3   3    2.70    0.90
  19   3   3    3.10    0.70
  22   4  -3    1.00    0.80
  20  -4  -3   -1.00    0.90
  20   4  -3   -0.10    0.90
  20   4  -3    0.60    1.00
  20   4  -3    0.20    1.00
  18  -4  -3   -0.20    1.10
  18  -4  -3    1.80    1.40
  18   4  -3    0.10    1.20
  18   4  -3    0.30    1.20
  18   4  -3    2.20    1.30
  18   4  -3   -0.50    0.50
  18   4  -3    1.00    1.10
  16  -4  -3    1.10    0.60
  16  -4  -3    1.80    1.20
 -16  -4   3    2.40    2.00
  16  -4  -3    3.80    1.40
  16   4  -3    2.80    1.50
  16   4  -3    0.90    1.10
  16   4  -3    3.30    1.30
  16   4  -3    1.50    1.20
  16   4  -3    2.30    0.80
 -14  -4   3    1.90    1.80
  14  -4  -3    1.50    1.20
  14  -4  -3    0.20    1.00
  14  -4  -3   -0.20    0.60
 -14   4   3    1.00    2.20
  14   4  -3    0.00    0.80
  14   4  -3    1.30    1.40
  14   4  -3    0.50    0.90
  14   4  -3   -0.10    1.20
  14   4  -3    1.40    1.30
 -12  -4   3    1.60    1.20
  12  -4  -3    3.40    2.20
  12  -4  -3    1.60    1.80
 -12   4   3    2.10    1.90
  12   4  -3    2.10    1.80
  12   4  -3    1.70    1.10
 -12   4   3    6.00    1.40
  12   4  -3    2.00    1.10
  10  -4  -3   -0.60    1.20
  10  -4  -3   -0.30    1.30
  10  -4  -3    1.30    1.70
 -10  -4   3    0.00    1.20
 -10  -4   3    1.20    1.10
 -10   4   3    1.00    1.50
  10   4  -3    0.30    1.50
  10   4  -3   -0.50    1.10
 -10   4   3    1.20    0.80
  10   4  -3    0.10    0.90
 -10   4   3    0.00    1.20
  10   4  -3    0.10    0.80
   8  -4  -3  119.09    5.60
   8  -4  -3  131.39    5.80
  -8  -4   3  123.79    4.20
  -8  -4   3  126.09    5.30
   8  -4  -3  121.69    5.30
   8   4  -3  124.79    5.50
  -8   4   3  126.39    4.00
   8   4  -3  125.69    5.50
   8   4  -3  122.59    4.90
   8   4  -3  125.69    4.40
  -8   4   3  118.09    5.00
  -8   4   3  125.79    5.40
  -6  -4   3   90.39    3.60
   6  -4  -3   96.29    4.60
   6  -4  -3   93.49    5.40
   6  -4  -3   95.99    4.40
   6  -4  -3   88.59    4.60
  -6  -4   3   96.39    4.10
  -6  -4   3   90.89    4.10
  -6   4   3   97.39    4.20
   6   4  -3   91.09    3.50
   6   4  -3   92.79    4.10
  -6   4   3   96.69    3.40
  -6   4   3   99.79    4.60
   6   4  -3   97.09    4.60
   6   4  -3   92.69    4.40
   4  -4  -3    3.20    1.30
  -4  -4   3    3.10    1.40
   4  -4  -3    6.60    1.80
  -4  -4   3    3.20    1.10
   4  -4  -3    4.30    1.20
  -4  -4   3    3.80    1.30
   4  -4  -3    3.60    1.20
   4  -4  -3    3.60    1.40
  -4   4   3    1.70    1.10
   4   4  -3    6.00    1.50
  -4   4   3    4.50    1.60
  -4   4   3    3.80    1.00
   4   4  -3    3.80    1.10
   4   4  -3    5.20    1.60
   4   4  -3    5.70    1.50
  -4   4   3    2.40    1.10
  -2  -4   3   29.50    2.40
   2  -4  -3   35.00    2.80
   2  -4  -3   32.60    2.50
   2  -4  -3   31.10    2.40
  -2  -4   3   31.00    2.30
   2  -4  -3   33.70    2.30
   2  -4  -3   34.90    2.70
  -2  -4   3   33.00    2.30
  -2   4   3   33.00    2.50
   2   4  -3   31.80    2.60
  -2   4   3   30.60    2.50
   2   4  -3   34.30    2.80
   2   4  -3   28.80    2.70
  -2   4   3   30.40    2.10
  -2   4   3   24.90    2.20
   2   4  -3   29.70    2.40
   2   4  -3   32.60    2.30
   0  -4  -3   60.09    3.30
   0  -4   3   60.59    2.70
   0  -4   3   62.99    2.70
   0  -4   3   63.39    2.80
   0  -4  -3   62.29    3.70
   0  -4  -3   58.69    3.30
   0  -4  -3   55.09    2.60
   0  -4   3   57.29    2.70
   0  -4  -3   59.19    3.30
   0  -4   3   55.49    2.80
   0  -4  -3   55.39    2.80
   0   4  -3   53.79    3.20
   0   4  -3   58.19    2.90
   0   4   3   58.89    2.80
   0   4   3   57.19    3.20
   0   4  -3   61.09    2.70
   0   4   3   57.69    2.60
   0   4  -3   56.19    3.00
   0   4  -3   62.89    3.10
   0   4   3   58.09    3.10
   0   4  -3   59.09    3.50
  -2  -4  -3    2.70    1.10
   2  -4   3    4.50    1.30
  -2  -4  -3    4.60    1.50
  -2  -4  -3    3.20    1.30
   2  -4   3    3.40    1.30
  -2  -4  -3    2.90    1.20
  -2  -4  -3    2.30    1.30
  -2  -4  -3    2.90    1.40
   2  -4   3    2.60    1.10
  -2   4  -3    1.10    1.00
   2   4   3   -0.80    0.80
  -2   4  -3    4.40    1.50
  -2   4  -3    3.80    1.40
  -2   4  -3    2.20    1.10
  -2   4  -3    2.40    1.30
   2   4   3    4.90    1.30
  -2   4  -3    3.80    1.30
  -4  -4  -3   23.20    2.90
  -4  -4  -3   26.20    2.90
  -4  -4  -3   20.20    2.70
   4  -4   3   22.10    2.50
   4  -4   3   20.00    2.50
  -4  -4  -3   19.80    2.50
  -4  -4  -3   19.20    2.20
  -4  -4  -3   24.40    2.70
   4   4   3   21.70    2.40
  -4   4  -3   19.60    2.40
  -4   4  -3   23.80    2.90
  -4   4  -3   21.00    2.30
  -4   4  -3   15.60    2.10
  -4   4  -3   24.30    2.90
  -4   4  -3   19.40    2.40
  -6  -4  -3    8.90    2.00
   6  -4   3    7.70    1.50
  -6  -4  -3   11.00    2.20
  -6  -4  -3   12.80    2.40
  -6  -4  -3   12.10    2.40
  -6  -4  -3   11.00    1.90
   6  -4   3    7.40    1.90
  -6  -4  -3   13.70    2.40
   6  -4   3   14.60    2.50
   6   4   3    9.30    1.40
  -6   4  -3    9.40    1.70
  -6   4  -3   12.40    2.40
  -6   4  -3   10.80    2.20
  -6   4  -3   11.20    2.10
  -6   4  -3    6.80    1.90
  -6   4  -3    9.60    2.00
   8  -4   3    0.40    1.60
  -8  -4  -3    2.70    1.80
  -8  -4  -3    0.40    1.30
   8  -4   3    2.00    1.10
  -8  -4  -3    0.80    1.50
  -8  -4  -3    1.80    1.70
  -8  -4  -3    1.80    1.50
  -8  -4  -3    3.50    1.90
  -8  -4  -3    2.80    1.50
  -8   4  -3    0.20    1.60
  -8   4  -3    1.20    1.30
   8   4   3    2.60    1.10
   8   4   3    1.90    1.00
  -8   4  -3    0.90    1.70
  -8   4  -3    3.50    1.90
  -8   4  -3    2.50    1.80
  -8   4  -3    2.60    1.80
 -10  -4  -3    1.90    1.90
  10  -4   3    0.80    1.00
  10  -4   3    0.50    1.70
 -10  -4  -3    2.30    2.00
 -10  -4  -3    0.70    1.40
 -10  -4  -3    1.90    1.70
  10  -4   3    2.30    1.60
  10   4   3    0.00    1.40
 -10   4  -3    2.00    2.00
 -10   4  -3    0.10    1.90
 -10   4  -3    0.20    1.40
 -10   4  -3    2.90    2.40
  10   4   3    0.30    0.90
  10   4   3    1.50    1.20
  12  -4   3   16.90    2.40
  12  -4   3   13.30    2.00
  12  -4   3   11.10    1.90
  12  -4   3   14.70    2.00
  12  -4   3   10.70    1.70
 -12  -4  -3   12.80    3.00
 -12  -4  -3    9.90    2.60
  12   4   3   14.10    1.90
 -12   4  -3   12.30    3.10
  12   4   3   13.60    2.10
  12   4   3   15.00    2.20
  12   4   3   13.80    1.90
 -12   4  -3   11.60    3.10
  12   4   3   17.30    2.40
  12   4   3   12.00    1.80
 -14  -4  -3    0.30    2.00
  14  -4   3   -0.50    1.20
  14  -4   3    0.10    0.90
  14  -4   3   -0.30    1.00
  14  -4   3    0.90    1.40
  14  -4   3    0.60    1.20
  14   4   3    0.80    1.30
  14   4   3   -1.70    1.00
  14   4   3    0.00    1.00
  14   4   3    0.90    1.20
  14   4   3   -1.80    0.90
  14   4   3    0.30    1.20
  16  -4   3    1.10    1.20
 -16  -4  -3    2.50    1.40
  16  -4   3    2.90    1.40
  16  -4   3    1.50    0.90
  16  -4   3    3.70    1.50
  16  -4   3    0.90    1.10
  16   4   3    3.90    1.20
  16   4   3    1.10    1.30
  16   4   3    4.40    1.30
  16   4   3    3.30    1.20
  16   4   3    2.10    1.10
  18  -4   3    2.50    0.70
  18  -4   3    3.00    1.00
  18  -4   3    1.30    1.00
  18  -4   3    4.10    1.10
  18   4   3    3.20    0.80
  18   4   3    1.90    0.90
  18   4   3    1.40    1.00
  18   4   3    0.30    1.40
  18   4   3    2.00    1.20
  21  -5  -3    4.60    1.00
  21   5  -3    6.60    1.20
  21   5  -3    2.80    1.00
  19  -5  -3   36.90    2.50
  19  -5  -3   38.20    2.50
  19   5  -3   35.70    2.70
  19   5  -3   36.90    2.40
  19   5  -3   36.10    2.50
  17  -5  -3    0.60    0.50
  17  -5  -3    0.80    1.30
 -17  -5   3    0.80    1.90
  17  -5  -3    0.10    1.10
  17   5  -3   -2.20    0.90
  17   5  -3    0.00    0.70
  17   5  -3    0.00    0.90
  17   5  -3   -0.10    1.20
  17   5  -3    1.20    1.30
 -15  -5   3   33.40    4.00
  15  -5  -3   37.80    2.90
  15  -5  -3   31.80    2.80
  15  -5  -3   38.20    2.00
  15   5  -3   37.20    3.20
  15   5  -3   41.00    3.30
  15   5  -3   34.20    2.90
  15   5  -3   38.30    2.40
  15   5  -3   41.10    3.30
 -13  -5   3   43.30    4.50
  13  -5  -3   43.10    2.90
  13  -5  -3   45.30    2.30
  13  -5  -3   38.90    3.00
  13   5  -3   46.20    3.20
  13   5  -3   47.40    2.80
 -13   5   3   40.50    4.80
 -13   5   3   52.69    5.40
  13   5  -3   50.09    3.60
  13   5  -3   45.00    3.10
  13   5  -3   47.80    3.50
  11  -5  -3   55.49    4.10
  11  -5  -3   52.89    4.00
 -11  -5   3   47.40    3.40
  11  -5  -3   46.30    5.10
  11  -5  -3   47.70    2.90
  11  -5  -3   44.30    4.50
  11   5  -3   49.70    3.30
  11   5  -3   55.99    5.30
  11   5  -3   46.60    3.00
 -11   5   3   53.19    5.00
 -11   5   3   48.70    3.10
  -9  -5   3   20.00    3.10
  -9  -5   3   14.60    2.10
   9  -5  -3   15.60    3.00
   9  -5  -3   19.30    2.90
   9  -5  -3   16.70    3.20
  -9   5   3   16.30    2.80
   9   5  -3   15.50    2.90
  -9   5   3   20.10    3.10
  -9   5   3   23.60    2.50
   9   5  -3   22.60    3.30
   9   5  -3   18.90    2.00
   9   5  -3   18.00    2.20
  -7  -5   3   45.10    4.00
   7  -5  -3   46.90    3.50
   7  -5  -3   47.10    4.60
  -7  -5   3   38.80    3.30
   7  -5  -3   31.30    3.50
  -7  -5   3   35.30    2.70
   7   5  -3   46.40    3.30
  -7   5   3   49.00    4.40
   7   5  -3   38.60    2.60
   7   5  -3   40.80    4.00
   7   5  -3   38.30    3.70
  -7   5   3   44.60    3.50
  -7   5   3   43.10    2.70
   7   5  -3   42.10    2.50
  -5  -5   3  179.38    5.50
   5  -5  -3  180.68    6.30
   5  -5  -3  177.78    7.00
  -5  -5   3  172.78    6.20
  -5  -5   3  180.58    6.00
   5  -5  -3  170.98    6.60
   5   5  -3  176.58    6.30
  -5   5   3  180.88    6.60
   5   5  -3  184.48    6.80
   5   5  -3  167.48    5.10
   5   5  -3  173.58    6.30
  -5   5   3  170.28    6.30
  -5   5   3  175.08    6.10
   3  -5  -3  218.58    7.60
  -3  -5   3  221.38    6.70
   3  -5  -3  222.48    6.90
   3  -5  -3  224.48    7.50
  -3  -5   3  225.38    6.20
   3  -5  -3  223.88    6.80
  -3  -5   3  221.68    6.50
   3  -5  -3  225.98    6.70
   3   5  -3  220.98    7.10
   3   5  -3  226.48    7.50
   3   5  -3  231.08    6.90
  -3   5   3  217.78    7.20
  -3   5   3  228.18    6.20
   3   5  -3  212.58    6.40
  -3   5   3  214.18    6.90
   3   5  -3  208.48    5.60
  -3   5   3  214.98    6.50
  -1  -5   3  103.49    4.10
   1  -5  -3  106.39    4.40
   1  -5  -3  100.29    4.80
   1  -5  -3  105.39    4.70
   1  -5  -3  103.19    4.50
   1  -5  -3  106.39    5.10
  -1   5   3  101.69    4.40
   1   5  -3  103.69    4.90
   1   5  -3  110.19    5.00
  -1   5   3  105.39    4.00
  -1   5   3   97.59    4.00
   1   5  -3  102.19    4.40
   1   5  -3   97.79    3.70
  -1   5   3  104.39    4.80
  -1  -5  -3   21.70    2.80
  -1  -5  -3   23.30    2.30
  -1  -5  -3   16.20    2.40
   1  -5   3   18.80    2.00
  -1  -5  -3   15.20    2.30
  -1  -5  -3   17.00    2.60
  -1   5  -3   20.70    2.50
  -1   5  -3   19.40    2.50
  -1   5  -3   20.90    2.80
  -1   5  -3   22.10    2.70
  -1   5  -3   18.30    2.50
   1   5   3   18.70    2.50
  -3  -5  -3    2.70    1.40
  -3  -5  -3    0.40    1.30
  -3  -5  -3    0.90    1.30
  -3  -5  -3   -0.50    0.90
  -3  -5  -3    0.60    1.40
  -3   5  -3    0.30    1.00
  -3   5  -3    0.00    1.20
  -3   5  -3   -0.10    1.10
  -3   5  -3   -0.20    1.10
  -3   5  -3    1.00    1.30
  -3   5  -3   -1.50    0.90
  -3   5  -3    0.90    1.20
   5  -5   3   33.40    3.50
  -5  -5  -3   24.70    2.90
  -5  -5  -3   23.20    3.20
  -5  -5  -3   22.20    2.90
   5  -5   3   28.00    3.30
  -5  -5  -3   28.60    3.10
  -5  -5  -3   31.60    3.60
  -5  -5  -3   29.40    3.60
  -5   5  -3   35.40    3.80
  -5   5  -3   29.50    2.90
  -5   5  -3   29.40    3.30
  -5   5  -3   31.40    2.40
  -5   5  -3   27.60    3.40
  -5   5  -3   32.30    3.60
   5   5   3   23.40    2.00
  -5   5  -3   23.10    3.00
  -7  -5  -3    8.50    2.20
   7  -5   3   14.60    3.00
  -7  -5  -3    9.90    2.40
  -7  -5  -3   13.10    2.70
  -7  -5  -3   15.10    2.80
   7  -5   3   12.30    1.80
  -7  -5  -3   13.50    2.70
  -7  -5  -3   15.00    2.80
  -7   5  -3    9.40    2.50
  -7   5  -3   12.30    2.70
   7   5   3   13.70    1.80
  -7   5  -3   13.50    2.30
  -7   5  -3   12.70    2.70
  -7   5  -3   15.30    2.50
   7   5   3   13.10    1.80
   9  -5   3    9.50    1.80
   9  -5   3    7.30    1.80
   9  -5   3    9.70    1.80
  -9  -5  -3   11.10    2.60
   9  -5   3    7.00    1.70
   9  -5   3   10.20    1.90
  -9  -5  -3   16.20    3.10
  -9  -5  -3    7.70    2.80
   9  -5   3   12.60    3.10
  -9  -5  -3    6.10    2.10
  -9   5  -3    9.80    2.70
  -9   5  -3   11.50    2.20
  -9   5  -3   10.50    2.70
   9   5   3    8.00    1.70
   9   5   3   11.30    2.10
   9   5   3    9.90    1.60
   9   5   3    7.40    1.70
   9   5   3   10.40    2.70
  11  -5   3    7.30    1.50
  11  -5   3    5.70    1.70
 -11  -5  -3    6.20    2.30
  11  -5   3    4.90    1.50
 -11  -5  -3    4.80    2.30
  11  -5   3    6.00    1.60
  11  -5   3    7.30    1.80
  11   5   3    7.00    1.50
 -11   5  -3    1.20    2.30
  11   5   3    5.20    1.50
  11   5   3   11.50    2.30
  11   5   3    7.90    1.80
  11   5   3    6.10    1.50
  11   5   3    5.90    1.60
 -11   5  -3    6.50    2.50
  13  -5   3   -0.30    0.90
  13  -5   3   -1.20    1.20
 -13  -5  -3    1.50    2.00
  13  -5   3   -0.20    1.10
 -13  -5  -3   -0.20    1.90
  13  -5   3    2.40    1.40
  13  -5   3    0.40    1.00
  13   5   3    1.80    1.40
  13   5   3   -0.30    1.20
  13   5   3    2.00    1.40
  13   5   3    2.90    1.20
  13   5   3    2.20    1.20
 -13   5  -3    2.20    2.40
  13   5   3    1.00    1.10
  15  -5   3    3.30    1.40
  15  -5   3    6.50    1.40
  15  -5   3    5.20    1.40
  15  -5   3    6.60    1.30
  15   5   3    3.80    1.30
  15   5   3    5.40    1.40
  15   5   3    5.30    1.40
  15   5   3    4.40    1.60
  15   5   3    4.40    1.20
  17  -5   3   22.10    2.10
  17  -5   3   18.40    1.80
  17  -5   3   21.50    1.90
  17  -5   3   16.70    1.20
 -17   5  -3   16.90    1.80
  17   5   3   21.90    2.20
  17   5   3   15.90    1.60
  17   5   3   20.00    1.80
  17   5   3   18.50    1.50
  17   5   3   16.90    1.90
  20  -6  -3    3.00    1.00
  20   6  -3    4.40    1.00
  20   6  -3    5.60    1.10
  18  -6  -3    8.40    1.50
  18  -6  -3    8.50    1.60
  18   6  -3   10.00    1.60
  18   6  -3    7.90    1.00
  18   6  -3    8.20    1.50
  18   6  -3   11.90    1.70
  16  -6  -3   -0.40    0.60
  16  -6  -3    1.90    1.20
 -16  -6   3   -0.40    1.80
  16  -6  -3    3.30    1.30
  16   6  -3   -1.70    0.80
  16   6  -3    0.70    0.80
  16   6  -3    0.30    1.20
  16   6  -3    1.20    1.10
  16   6  -3    0.10    1.20
  14  -6  -3   63.99    3.50
  14  -6  -3   62.39    3.50
  14  -6  -3   65.29    2.80
  14   6  -3   62.29    3.30
  14   6  -3   60.49    3.90
  14   6  -3   66.09    3.80
  14   6  -3   61.69    3.50
  14   6  -3   62.49    3.80
  12  -6  -3   11.40    1.90
  12  -6  -3    8.50    1.70
 -12  -6   3   12.70    2.80
 -12  -6   3   10.70    2.60
  12  -6  -3   11.40    1.60
  12   6  -3    9.60    1.90
  12   6  -3    9.90    1.80
  12   6  -3   10.60    1.80
 -12   6   3   16.10    3.80
  12   6  -3   10.60    1.80
 -12   6   3   11.50    3.30
  12   6  -3   13.80    2.00
  12   6  -3    9.70    2.00
 -10  -6   3    2.10    1.80
 -10  -6   3    1.10    2.00
  10  -6  -3    1.30    1.10
  10  -6  -3    1.70    1.00
  10  -6  -3    1.10    1.10
  10   6  -3    2.90    1.30
  10   6  -3    1.50    1.40
  10   6  -3    0.30    1.00
  10   6  -3    0.00    1.20
  10   6  -3    0.50    1.20
 -10   6   3   -0.40    2.00
 -10   6   3    0.50    1.90
  10   6  -3    1.80    1.20
  -8  -6   3   27.80    3.10
  -8  -6   3   33.10    3.70
  -8  -6   3   35.40    4.00
   8  -6  -3   30.90    4.20
   8  -6  -3   22.70    3.30
  -8   6   3   37.60    4.30
   8   6  -3   23.20    2.40
  -8   6   3   33.10    4.10
   8   6  -3   25.50    2.60
  -8   6   3   30.00    3.00
   8   6  -3   26.50    3.30
  -6  -6   3   38.50    3.10
   6  -6  -3   39.70    4.70
   6  -6  -3   30.80    3.70
  -6  -6   3   39.20    4.10
  -6  -6   3   37.00    3.30
   6  -6  -3   37.10    3.70
  -6  -6   3   50.59    4.50
  -6   6   3   33.20    3.50
   6   6  -3   33.80    2.60
  -6   6   3   29.90    3.60
   6   6  -3   34.80    3.60
  -6   6   3   42.10    3.60
  -6   6   3   42.10    4.40
   6   6  -3   33.00    3.70
   6   6  -3   28.70    2.40
   4  -6  -3   14.00    2.50
  -4  -6   3   24.90    3.10
  -4  -6   3   23.00    2.90
   4  -6  -3   20.50    2.70
  -4  -6   3   21.10    2.90
   4  -6  -3   26.50    3.70
  -4  -6   3   18.00    2.30
  -4   6   3   17.60    2.70
  -4   6   3   22.00    3.20
   4   6  -3   19.70    2.10
   4   6  -3   20.40    2.80
   4   6  -3   21.70    3.10
  -4   6   3   24.80    3.40
  -4   6   3   20.60    2.60
   2  -6  -3    3.20    1.60
   2  -6  -3    0.30    1.60
  -2  -6   3    2.80    1.50
   2  -6  -3    0.00    1.20
   2  -6  -3    1.60    1.40
   2   6  -3    0.30    1.30
  -2   6   3    1.40    1.40
  -2   6   3    0.90    1.60
   2   6  -3    2.60    1.00
  -2   6   3    1.10    1.60
   2   6  -3    0.50    1.40
   2   6  -3    1.90    1.50
   0  -6   3    4.60    1.40
   0  -6  -3    6.90    1.90
   0  -6  -3    2.60    1.60
   0  -6  -3    5.20    1.70
   0  -6  -3    3.50    1.80
   0   6  -3    4.00    1.30
   0   6  -3    4.20    1.40
   0   6  -3    2.30    1.50
   0   6  -3    4.90    1.70
   0   6  -3    3.90    1.60
   0   6   3    5.90    1.70
   0   6   3    4.90    2.00
  -2  -6  -3   44.10    4.60
  -2  -6  -3   47.00    3.20
  -2  -6  -3   47.80    4.40
  -2  -6  -3   43.80    4.50
  -2  -6  -3   46.00    4.30
  -2   6  -3   40.40    3.20
  -2   6  -3   46.50    4.50
  -2   6  -3   53.09    4.70
   2   6   3   38.20    4.60
  -2   6  -3   43.10    2.70
  -2   6  -3   38.20    3.60
  -4  -6  -3    1.00    1.70
  -4  -6  -3    1.10    1.70
  -4  -6  -3    0.90    1.50
  -4  -6  -3   -1.30    1.40
  -4  -6  -3    0.30    1.70
  -4   6  -3    0.10    1.40
   4   6   3   -0.50    0.90
  -4   6  -3   -0.10    1.50
  -4   6  -3    2.20    1.80
  -4   6  -3    3.30    1.90
  -4   6  -3    1.00    0.90
  -6  -6  -3  119.49    6.20
  -6  -6  -3  105.19    6.40
   6  -6   3  112.39    5.40
   6  -6   3  102.49    5.40
  -6  -6  -3  117.09    5.50
   6   6   3  115.69    4.30
  -6   6  -3  105.19    5.70
  -6   6  -3  114.49    5.80
  -6   6  -3  113.79    4.50
   6   6   3  107.49    4.20
  -6   6  -3  114.49    5.90
  -6   6  -3  114.49    6.10
  -8  -6  -3    1.10    1.90
  -8  -6  -3    0.00    1.80
   8  -6   3    0.40    1.30
   8  -6   3   -0.50    1.00
   8   6   3    0.90    1.40
  -8   6  -3    0.40    2.20
   8   6   3    0.60    1.00
  -8   6  -3    0.70    1.20
  -8   6  -3    0.90    1.80
   8   6   3   -0.10    1.10
  10  -6   3  133.39    4.90
  10  -6   3  130.29    4.90
  10  -6   3  135.49    4.80
 -10  -6  -3  132.39    6.90
  10  -6   3  132.19    4.90
 -10  -6  -3  118.09    6.10
  10   6   3  125.59    4.80
  10   6   3  121.39    5.00
 -10   6  -3  141.19    6.80
  10   6   3  127.19    5.30
  10   6   3  124.29    4.70
 -10   6  -3  129.99    5.00
  12  -6   3   39.50    3.00
  12  -6   3   33.10    2.90
 -12  -6  -3   36.00    4.40
  12  -6   3   31.10    2.70
  12  -6   3   36.20    2.60
  12   6   3   35.20    2.70
 -12   6  -3   39.80    3.00
  12   6   3   40.00    2.90
  12   6   3   33.40    2.70
 -12   6  -3   38.10    4.50
  12   6   3   38.50    3.40
  12   6   3   39.10    3.20
  12   6   3   34.50    3.10
  14  -6   3   41.40    2.70
  14  -6   3   35.80    2.60
  14  -6   3   37.70    2.80
 -14  -6  -3   39.00    3.10
  14  -6   3   36.10    2.20
  14   6   3   35.50    2.40
  14   6   3   31.20    2.70
 -14   6  -3   34.60    2.80
  14   6   3   36.20    2.50
  14   6   3   33.40    2.60
  14   6   3   36.60    2.70
  16  -6   3    4.40    1.30
  16  -6   3    1.70    1.00
  16  -6   3    2.00    0.70
 -16   6  -3    2.00    0.90
  16   6   3    0.50    0.90
  16   6   3    1.20    1.10
  16   6   3    3.60    1.00
 -16   6  -3    0.60    1.00
  19  -7  -3    0.40    0.80
  19   7  -3    0.60    0.70
  19   7  -3    2.20    0.80
  17  -7  -3    0.00    0.90
  17  -7  -3    0.90    1.00
  17   7  -3    0.70    0.90
  17   7  -3   -0.20    0.90
  17   7  -3    0.10    0.80
  17   7  -3    0.30    0.70
  15  -7  -3    2.30    1.20
  15  -7  -3    3.40    1.20
  15  -7  -3    0.70    0.80
  15   7  -3    3.60    1.30
  15   7  -3    3.40    1.40
  15   7  -3    2.80    1.40
  15   7  -3    1.70    1.10
  15   7  -3    1.60    1.00
  13  -7  -3   -0.30    0.80
 -13  -7   3    0.20    1.30
 -13  -7   3    2.00    2.10
  13  -7  -3    2.10    1.20
 -13  -7   3    0.90    1.50
  13  -7  -3    0.40    1.00
  13   7  -3    0.60    1.20
  13   7  -3    0.80    1.20
  13   7  -3    0.60    1.20
  13   7  -3   -0.80    1.00
  13   7  -3   -0.20    1.20
  11  -7  -3    5.60    1.50
 -11  -7   3    7.20    2.30
  11  -7  -3    6.90    1.60
 -11  -7   3    3.70    2.40
  11  -7  -3    6.90    1.50
  11   7  -3    7.20    1.90
 -11   7   3    6.70    2.80
 -11   7   3    4.90    2.90
  11   7  -3    6.60    1.70
  11   7  -3    6.10    1.70
  11   7  -3    4.60    1.50
  11   7  -3    4.20    1.40
  -9  -7   3   27.50    3.90
   9  -7  -3   27.80    2.50
  -9  -7   3   38.80    4.20
   9  -7  -3   24.50    2.60
   9  -7  -3   23.00    2.40
   9   7  -3   31.10    3.00
   9   7  -3   26.70    2.70
  -9   7   3   33.10    4.30
  -9   7   3   21.30    3.90
   9   7  -3   27.40    2.60
  -9   7   3   21.60    3.90
   9   7  -3   31.20    2.90
   9   7  -3   28.40    3.20
   7  -7  -3   20.80    2.40
   7  -7  -3   19.40    2.30
   7  -7  -3   16.50    2.10
  -7  -7   3   22.40    3.10
   7  -7  -3   21.00    2.50
  -7  -7   3   20.50    3.40
   7   7  -3   20.00    2.20
  -7   7   3   26.60    3.90
  -7   7   3   21.80    3.80
   7   7  -3   24.10    3.50
   7   7  -3   19.70    2.30
   7   7  -3   23.90    2.50
  -7   7   3   22.90    3.50
   5  -7  -3   24.00    2.60
   5  -7  -3   23.80    2.60
   5  -7  -3   17.00    3.40
  -5  -7   3   22.50    3.40
  -5  -7   3   24.20    3.10
  -5   7   3   23.90    3.80
   5   7  -3   28.30    2.60
   5   7  -3   23.50    2.50
  -5   7   3   25.90    3.40
   5   7  -3   21.70    3.20
   5   7  -3   18.30    2.20
  -5   7   3   25.40    3.40
   5   7  -3   27.10    2.60
   3  -7  -3   61.39    5.10
   3  -7  -3   62.19    4.10
  -3  -7   3   54.19    3.80
   3   7  -3   57.79    4.50
   3   7  -3   59.49    5.60
  -3   7   3   60.79    4.20
  -3   7   3   67.99    6.10
   3   7  -3   60.49    3.30
   1  -7  -3    2.70    1.90
   1  -7  -3    4.00    2.00
   1   7  -3    3.40    1.30
   1   7  -3    5.70    2.30
  -1   7   3    4.70    2.00
  -1   7   3    3.30    1.60
  -1  -7  -3   13.60    2.70
  -1  -7  -3   14.40    3.20
  -1  -7  -3   12.20    2.00
  -1   7  -3   14.00    2.20
  -1   7  -3   11.80    1.80
   1   7   3   15.10    2.80
  -1   7  -3   12.10    2.00
  -1   7  -3   14.60    2.90
   3  -7   3   12.40    1.80
  -3  -7  -3    9.10    2.40
  -3  -7  -3   11.80    3.00
  -3  -7  -3   10.90    1.90
  -3  -7  -3   14.20    3.20
   3   7   3    6.30    1.90
  -3   7  -3    7.40    1.60
   3   7   3    4.90    1.60
  -3   7  -3   11.00    2.40
  -3   7  -3   12.50    1.90
  -3   7  -3   12.90    3.00
  -5  -7  -3    3.20    1.40
  -5  -7  -3   -0.40    1.50
   5  -7   3    0.30    1.20
   5  -7   3    0.30    1.10
  -5  -7  -3    1.50    1.70
  -5   7  -3    0.90    1.60
  -5   7  -3   -2.30    1.80
  -5   7  -3    0.10    1.10
   5   7   3    1.80    1.40
  -5   7  -3   -0.70    1.10
   5   7   3    1.80    1.40
   5   7   3    2.20    1.10
  -7  -7  -3   23.20    3.60
   7  -7   3   20.00    2.30
  -7  -7  -3   17.90    2.70
   7   7   3   23.00    2.40
   7   7   3   19.90    2.30
  -7   7  -3   19.90    2.30
  -7   7  -3   27.90    4.20
  -7   7  -3   23.20    3.40
   7   7   3   23.40    1.90
  -7   7  -3   22.40    2.40
  -7   7  -3   28.30    4.00
   9  -7   3    6.00    1.60
   9  -7   3    7.30    1.60
  -9  -7  -3    7.20    2.40
  -9  -7  -3    3.60    2.00
  -9   7  -3    4.40    1.40
  -9   7  -3    6.20    1.60
   9   7   3    8.00    1.70
   9   7   3    7.00    1.70
  -9   7  -3    7.00    2.30
   9   7   3    8.00    1.70
 -11  -7  -3    2.00    1.70
  11  -7   3    0.70    1.10
  11  -7   3   -0.80    1.30
  11  -7   3    2.60    1.20
 -11  -7  -3   -1.80    1.60
  11   7   3   -0.20    1.20
  11   7   3    0.60    1.10
 -11   7  -3    0.50    1.80
 -11   7  -3    0.90    1.00
 -11   7  -3   -0.40    1.10
  11   7   3   -1.10    0.90
  13  -7   3    1.40    1.10
  13  -7   3    2.00    1.00
  13  -7   3    1.80    1.20
  13   7   3    0.90    1.20
  13   7   3    0.70    1.10
 -13   7  -3    0.60    0.90
 -13   7  -3    2.00    1.20
  13   7   3    0.90    1.10
  15  -7   3   11.80    1.40
  15  -7   3    8.90    1.50
  15  -7   3    8.50    1.10
  15   7   3   11.00    1.50
  15   7   3   11.80    1.40
 -15   7  -3    9.40    1.20
  16  -8  -3    3.20    1.00
  16  -8  -3    2.40    1.00
  16  -8  -3    2.10    0.50
  16   8  -3    1.50    0.80
  16   8  -3    2.10    0.90
  16   8  -3    3.70    1.10
  14  -8  -3   31.60    1.80
  14  -8  -3   32.50    2.60
  14  -8  -3   31.90    2.20
  14   8  -3   31.40    2.40
  14   8  -3   30.10    2.20
  14   8  -3   29.60    2.20
  14   8  -3   32.30    2.50
  12  -8  -3   -1.00    0.80
  12  -8  -3   -0.40    1.00
 -12  -8   3   -1.00    1.60
 -12  -8   3    1.90    1.10
  12  -8  -3   -1.10    0.80
  12   8  -3   -0.10    1.00
  12   8  -3   -1.70    1.10
  12   8  -3   -0.90    1.00
  12   8  -3    0.20    1.00
 -10  -8   3    7.80    2.30
  10  -8  -3   11.30    1.90
  10  -8  -3   13.50    1.90
 -10  -8   3    6.00    2.30
  10  -8  -3    9.30    1.80
 -10  -8   3   11.60    1.90
  10   8  -3    9.00    1.70
  10   8  -3   10.90    1.70
  10   8  -3   10.90    2.20
 -10   8   3   11.10    2.80
   8  -8  -3   12.10    1.90
   8  -8  -3    8.10    1.70
   8  -8  -3    9.80    1.80
   8  -8  -3    8.50    1.70
  -8  -8   3   10.00    1.90
  -8  -8   3    6.40    2.30
  -8  -8   3    7.40    2.30
   8   8  -3    6.20    1.50
  -8   8   3    7.00    2.30
  -8   8   3    4.40    2.70
   8   8  -3    7.50    1.50
  -6  -8   3   79.59    3.90
   6  -8  -3   85.19    4.00
   6  -8  -3   84.19    3.90
  -6  -8   3   87.49    4.80
  -6  -8   3   76.39    5.20
   6   8  -3   79.09    2.30
   6   8  -3   69.39    5.40
   6   8  -3   79.99    3.80
  -6   8   3   88.09    6.20
  -6   8   3   89.59    5.20
   6   8  -3   86.39    4.20
   4  -8  -3   11.00    1.80
  -4  -8   3   11.50    2.30
   4  -8  -3   14.00    1.20
  -4  -8   3   11.60    1.90
   4  -8  -3   12.80    2.10
  -4   8   3   15.50    2.60
   4   8  -3   12.20    1.90
   4   8  -3   17.60    3.10
  -4   8   3    4.90    2.50
   4   8  -3   16.90    2.20
   4   8  -3   13.80    2.00
  -2  -8   3   35.40    2.80
   2  -8  -3   33.80    2.90
   2  -8  -3   31.30    2.80
  -2  -8   3   40.70    3.50
   2  -8  -3   34.00    2.40
   2   8  -3   38.50    2.80
   2   8  -3   36.30    3.40
   2   8  -3   31.70    2.70
   2   8  -3   38.20    4.30
  -2   8   3   36.70    4.30
   0  -8  -3   22.00    2.40
   0  -8   3   23.90    2.70
   0  -8  -3   23.40    2.40
   0  -8   3   26.40    2.70
   0   8   3   31.40    3.70
   0   8   3   20.40    2.40
   0   8  -3   19.70    2.40
   0   8  -3   22.10    2.40
   0   8   3   19.30    3.20
   0   8  -3   20.30    3.40
   0   8  -3   21.00    2.80
  -2  -8  -3    9.00    2.60
   2  -8   3   14.70    2.00
  -2  -8  -3   10.60    1.90
  -2  -8  -3    9.90    1.70
  -2   8  -3   10.50    1.70
  -2   8  -3    8.90    2.70
   2   8   3   10.70    1.80
  -2   8  -3    9.70    1.80
   2   8   3    9.20    2.10
  -2   8  -3   10.20    2.60
   4  -8   3   18.30    1.80
  -4  -8  -3    5.60    2.20
  -4  -8  -3   12.10    2.20
  -4  -8  -3   11.40    1.80
  -4   8  -3   11.20    1.80
  -4   8  -3   11.90    3.10
  -4   8  -3   14.80    2.60
   4   8   3    9.40    1.90
   4   8   3   14.10    2.20
  -4   8  -3   11.30    1.80
   6  -8   3   13.00    1.90
  -6  -8  -3   11.90    1.70
  -6  -8  -3   13.30    2.70
  -6   8  -3   10.10    1.70
   6   8   3   14.60    1.60
  -6   8  -3   14.10    2.00
  -6   8  -3   14.60    3.40
   6   8   3   10.50    1.70
  -6   8  -3   13.70    2.60
   8  -8   3    2.40    1.30
  -8  -8  -3    2.40    1.80
  -8   8  -3    2.00    1.90
  -8   8  -3    2.40    1.40
   8   8   3    2.80    1.50
  -8   8  -3    1.60    1.20
  10  -8   3    0.60    1.10
  10  -8   3    1.90    1.10
 -10   8  -3    1.20    1.00
 -10   8  -3    0.80    1.10
  12  -8   3   10.80    1.50
  12  -8   3    9.40    1.50
  12   8   3    7.80    1.50
 -12   8  -3    8.60    1.40
 -12   8  -3    6.10    1.20
  12   8   3    7.80    1.70
  14  -8   3    0.80    0.60
  14  -8   3    1.40    0.80
 -14  -8  -3   -0.40    1.20
  14   8   3    0.20    0.80
  15  -9  -3   16.20    1.40
  15  -9  -3   18.40    1.40
  15   9  -3   14.70    1.20
  15   9  -3   15.90    1.30
 -13  -9   3    2.80    1.10
  13  -9  -3    3.20    1.00
  13  -9  -3    2.20    1.00
  13  -9  -3    3.30    0.80
  13   9  -3    4.00    1.00
  13   9  -3    4.00    1.20
  13   9  -3    3.40    1.10
 -11  -9   3   14.50    1.80
  11  -9  -3    9.00    1.50
  11  -9  -3   11.60    1.50
  11  -9  -3    8.90    1.60
  11   9  -3   12.10    1.70
  11   9  -3   10.90    1.70
  11   9  -3   11.50    2.00
   9  -9  -3    9.60    1.70
   9  -9  -3   11.90    1.80
   9  -9  -3    8.30    1.60
  -9  -9   3   11.60    1.80
   9   9  -3   12.50    1.80
   9   9  -3    7.60    1.50
  -7  -9   3    6.50    1.50
   7  -9  -3    6.30    1.50
   7  -9  -3    5.50    1.40
   7   9  -3    4.10    1.30
  -7   9   3    3.80    1.90
   7   9  -3    6.10    1.40
  -5  -9   3    0.60    1.10
  -5  -9   3    1.00    1.90
   5  -9  -3    2.60    1.20
   5  -9  -3    1.20    1.10
   5   9  -3    4.40    1.40
   5   9  -3    1.80    1.20
  -3  -9   3  169.48    5.70
  -3  -9   3  169.58    5.60
   3  -9  -3  174.88    5.60
   3   9  -3  170.48    5.30
   3   9  -3  183.38    5.90
   3   9  -3  173.38    5.00
   1  -9  -3    6.40    1.50
   1  -9  -3    7.90    1.60
  -1  -9   3    5.50    1.50
  -1  -9   3    7.30    1.90
  -1   9   3    3.40    1.30
   1   9  -3    3.40    1.20
   1   9  -3    9.50    4.50
   1   9  -3    5.70    1.50
  -1   9   3    5.80    2.20
   1   9  -3    5.50    1.80
  -1  -9  -3   20.70    2.20
  -1  -9  -3   26.90    2.60
   1  -9   3   28.00    2.60
   1  -9   3   27.70    2.50
  -1   9  -3   27.00    2.60
  -1   9  -3   21.90    2.30
   1   9   3   21.00    2.30
   1   9   3   27.10    2.90
  -1   9  -3   23.70    2.90
  -3  -9  -3    1.30    1.40
  -3  -9  -3    2.30    2.10
  -3  -9  -3    0.20    1.00
   3  -9   3    1.50    1.10
  -3   9  -3    2.10    1.90
   3   9   3   -0.70    1.20
  -3   9  -3    1.70    1.00
  -3   9  -3   -1.00    1.10
   3   9   3    1.50    1.30
  -5  -9  -3  105.69    4.30
  -5  -9  -3  110.89    4.10
  -5  -9  -3   92.09    5.80
  -5   9  -3  116.29    5.60
   5   9   3  104.79    2.90
  -5   9  -3  102.09    3.90
  -5   9  -3  104.89    4.30
  -7  -9  -3    0.80    1.00
  -7  -9  -3   -0.80    1.50
   7  -9   3   -0.20    1.00
  -7   9  -3    0.20    0.90
  -7   9  -3    0.30    1.00
  -9  -9  -3   31.70    2.80
   9  -9   3   34.10    2.20
  -9   9  -3   32.60    2.30
  -9   9  -3   32.30    2.10
 -11  -9  -3    8.60    1.60
  11  -9   3   10.50    1.30
  11  -9   3    9.10    1.30
 -11   9  -3    9.10    1.20
  12 -10  -3   11.30    1.10
  12  10  -3    9.30    1.20
 -10 -10   3    3.60    1.00
 -10 -10   3    7.90    1.70
  10 -10  -3    4.20    1.00
  10 -10  -3    5.80    1.10
  10  10  -3    3.40    0.90
  -8 -10   3    1.60    0.90
   8 -10  -3    2.10    1.40
   8 -10  -3    0.80    1.00
  -8 -10   3    0.00    1.60
   8  10  -3    0.70    0.80
   8  10  -3    2.50    1.00
   6 -10  -3   20.10    2.00
  -6 -10   3   23.60    2.40
  -6 -10   3   19.10    1.90
  -6  10   3   21.00    1.90
   6  10  -3   21.00    1.90
   6  10  -3   21.20    2.10
  -4 -10   3    2.20    1.10
   4 -10  -3    4.20    1.20
  -4 -10   3    1.40    1.20
   4  10  -3    2.30    1.20
  -4  10   3    4.40    2.00
  -4  10   3    3.40    1.20
   4  10  -3    4.80    1.10
  -2 -10   3    3.90    1.40
  -2 -10   3    2.90    1.10
   2 -10  -3    1.20    0.90
   2  10  -3    3.10    1.20
  -2  10   3    2.00    1.50
   2  10  -3    3.00    1.00
  -2  10   3    3.00    1.20
   2  10  -3    2.50    1.00
   0 -10   3   -0.20    1.10
   0 -10   3   -0.50    0.80
   0 -10  -3   -0.80    0.80
   0 -10  -3   -0.90    0.70
   0  10  -3    0.50    1.10
   0  10  -3    2.00    1.00
   0  10  -3    1.70    1.10
   0  10   3    0.40    1.30
  -2 -10  -3    0.60    0.90
  -2 -10  -3    3.10    1.10
  -2  10  -3    3.40    1.20
   2  10   3    2.90    1.10
  -2  10  -3    2.50    1.00
  -2  10  -3    1.20    1.40
  -4 -10  -3   -0.10    1.00
  -4 -10  -3    0.60    1.00
  -4  10  -3    0.50    0.80
  -4  10  -3    0.80    1.50
  -4  10  -3    0.40    0.80
  -6 -10  -3    3.30    1.10
  -6 -10  -3    0.70    0.90
  -6  10  -3    1.60    1.00
  -6  10  -3    0.50    0.70
  -6  10  -3    2.10    1.60
  -8 -10  -3    0.80    0.80
  -8  10  -3    1.60    1.40
  -7 -11   3    8.80    1.10
  -7 -11   3   10.00    1.20
   5 -11  -3    0.00    0.70
  -5 -11   3    0.90    0.70
  -5 -11   3    0.20    0.70
   5  11  -3    0.30    0.70
  -5  11   3    1.00    1.00
   3 -11  -3    0.60    0.70
  -3 -11   3   -0.40    0.70
  -3 -11   3    0.90    0.80
  -3  11   3    2.10    1.00
   3  11  -3   -0.20    0.70
   1 -11  -3    4.30    1.00
  -1 -11   3    5.70    1.10
  -1  11   3    6.00    1.00
   1  11  -3    1.80    0.80
  -1 -11  -3    1.50    0.80
  -1  11  -3    1.00    1.10
  -3 -11  -3    0.30    0.80
  -3  11  -3    0.30    0.70
  -5  11  -3    0.40    0.70
  14   0  -4  103.39    6.20
 -12   0   4    4.60    1.40
  12   0  -4    3.50    1.20
  12   0  -4    5.60    1.60
  12   0  -4    4.20    2.10
  10   0  -4   90.79    4.00
  10   0  -4   91.69    3.90
  10   0  -4   89.19    3.70
  10   0  -4   91.29    4.00
  10   0  -4   86.29    3.90
 -10   0   4   87.59    3.70
  10   0  -4   91.69    4.00
   8   0  -4  744.83   13.20
   8   0  -4  742.33   13.80
   8   0  -4  755.92   13.60
   8   0  -4  744.03   13.50
   8   0  -4  734.93   14.10
   8   0  -4  728.43   13.30
   8   0  -4  743.53   13.90
   8   0  -4  732.63   13.80
   6   0  -4   35.00    2.10
   6   0  -4   34.40    1.80
   6   0  -4   35.00    1.80
   6   0  -4   34.50    1.90
   6   0  -4   34.60    2.10
   6   0  -4   34.70    2.10
   6   0  -4   33.50    2.20
   4   0  -4    8.10    1.30
   4   0  -4    6.90    1.20
   4   0  -4    6.80    1.20
   4   0  -4    7.30    1.20
  -4   0   4    6.90    0.50
   4   0  -4    5.70    1.00
   4   0  -4    6.50    0.90
   4   0  -4    6.20    0.90
   2   0  -4  186.88    4.60
   2   0  -4  180.78    4.00
   2   0  -4  176.28    4.60
  -2   0   4  181.48    3.80
   2   0  -4  183.08    4.00
   2   0  -4  190.98    4.50
   2   0  -4  182.58    4.30
   0   0  -4 9999.00  137.59
   0   0  -4 9843.02  137.99
   0   0  -4 9737.43  138.19
   0   0  -4 9207.38  136.99
   0   0  -4 9685.33  137.59
   0   0   4 9761.42  136.99
  -2   0  -4  370.76    7.20
  -2   0  -4  369.96    7.90
  -2   0  -4  374.76    8.00
  -2   0  -4  363.86    7.30
   2   0   4  373.06    6.80
  -2   0  -4  372.26    7.70
  -2   0  -4  365.06    7.20
  -2   0  -4  375.26    8.00
  -4   0  -4    2.20    0.80
  -4   0  -4    2.60    1.20
  -4   0  -4    2.70    0.90
  -4   0  -4    2.40    0.90
  -4   0  -4    2.80    1.30
  -4   0  -4    3.10    1.30
  -4   0  -4    2.90    1.10
  -4   0  -4    1.80    1.00
  -6   0  -4  114.89    4.90
  -6   0  -4  129.39    4.70
  -6   0  -4  119.19    4.10
  -6   0  -4  119.49    5.00
  -6   0  -4  114.49    4.70
  -6   0  -4  123.59    4.90
  -8   0  -4  351.56    9.00
  -8   0  -4  338.07    9.70
  -8   0  -4  345.57    9.90
  -8   0  -4  341.77   10.00
  -8   0  -4  341.67    8.30
  -8   0  -4  349.67    9.20
 -10   0  -4    4.00    2.10
 -10   0  -4    4.90    1.90
  10   0   4    6.20    1.30
 -10   0  -4    7.50    1.60
 -10   0  -4    6.00    2.10
 -10   0  -4    4.30    2.00
 -10   0  -4    4.90    1.50
 -12   0  -4    3.70    1.50
 -12   0  -4    5.80    2.50
  12   0   4    3.10    1.30
 -12   0  -4    2.90    2.00
  12   0   4    1.70    1.00
  12   0   4    4.20    1.40
  12   0   4    4.70    1.50
  14   0   4   73.49    3.70
  14   0   4   72.69    3.40
 -14   0  -4   68.79    4.00
  14   0   4   69.19    3.60
  14   0   4   72.69    3.80
 -16   0  -4   14.80    2.20
  16   0   4   12.80    1.90
  16   0   4   20.40    2.10
  16   0   4   13.80    2.00
  16   0   4   11.30    1.80
  18   0   4    5.10    1.30
  18   0   4    4.40    1.30
  18   0   4    6.00    1.30
  20   0   4   26.10    1.70
  20   0   4   26.60    1.80
  21   1  -4    0.00    1.10
  19   1  -4   27.40    2.60
  19   1  -4   20.30    2.30
  17   1  -4   36.90    2.80
  17   1  -4   40.70    3.20
  17   1  -4   38.70    3.40
  15   1  -4   98.69    4.60
  15   1  -4  106.69    4.20
  13  -1  -4    1.10    1.40
 -13  -1   4    2.60    1.60
  13  -1  -4    0.70    1.20
  13   1  -4    0.70    0.90
  13   1  -4    0.40    1.60
  13   1  -4    1.20    1.40
  13   1  -4    1.10    1.00
 -13   1   4    0.30    1.40
  11  -1  -4   91.49    4.10
  11  -1  -4   87.29    4.20
  11  -1  -4   88.59    4.40
  11  -1  -4   87.59    4.20
 -11  -1   4   91.49    4.30
  11  -1  -4   86.99    4.40
  11   1  -4   84.09    3.60
  11   1  -4   89.69    4.50
  11   1  -4   86.89    4.20
 -11   1   4   92.89    4.10
  11   1  -4   88.89    4.10
   9  -1  -4   10.20    1.70
   9  -1  -4   14.90    1.90
   9  -1  -4   18.20    2.20
   9  -1  -4   11.30    1.70
   9  -1  -4   14.30    1.80
   9  -1  -4   12.10    1.80
   9  -1  -4   14.70    2.00
   9   1  -4   13.80    1.70
  -9   1   4   15.00    1.80
   9   1  -4   12.50    1.90
   9   1  -4   14.90    2.10
   9   1  -4   15.60    2.00
   9   1  -4   13.40    2.00
   7  -1  -4    2.80    1.00
   7  -1  -4    4.10    1.10
   7  -1  -4    4.40    1.10
   7  -1  -4    4.30    1.10
   7  -1  -4    3.50    0.90
  -7  -1   4    4.50    1.00
   7  -1  -4    5.90    1.20
  -7  -1   4    5.00    0.80
   7  -1  -4    4.00    1.00
   7   1  -4    2.40    1.10
   7   1  -4    5.70    1.10
   7   1  -4    2.60    1.00
   7   1  -4    4.20    1.00
   7   1  -4    4.60    1.20
   7   1  -4    4.30    1.10
   5  -1  -4   81.59    3.20
   5  -1  -4   83.39    3.00
  -5  -1   4   84.19    1.70
   5  -1  -4   86.29    3.20
  -5  -1   4   83.49    2.40
   5  -1  -4   82.99    3.10
   5  -1  -4   81.99    3.10
   5  -1  -4   84.69    3.30
   5  -1  -4   82.89    2.20
  -5  -1   4   77.19    1.50
   5   1  -4   83.49    3.20
   5   1  -4   85.79    3.00
   5   1  -4   84.79    2.90
   5   1  -4   82.29    3.20
   5   1  -4   83.79    3.20
   3  -1  -4   97.19    3.30
   3  -1  -4   94.19    3.20
   3  -1  -4   96.19    3.20
   3  -1  -4   93.89    2.10
  -3  -1   4   90.39    2.40
   3  -1  -4   94.69    3.20
   3  -1  -4   95.49    3.10
   3  -1  -4   96.09    3.30
   3   1  -4   92.49    3.10
   3   1  -4   85.59    3.10
   3   1  -4   98.39    3.20
  -3   1   4   87.79    2.30
   3   1  -4   94.29    3.10
   3   1  -4   88.19    3.20
   1  -1  -4   34.40    2.10
  -1  -1   4   34.20    1.70
   1  -1  -4   33.90    1.90
   1  -1  -4   31.40    1.50
   1  -1  -4   32.80    2.00
   1  -1  -4   34.00    2.00
   1  -1  -4   38.60    1.90
  -1   1   4   33.90    1.70
   1   1  -4   34.40    1.50
   1   1  -4   35.20    1.40
   1   1  -4   36.10    2.20
   1   1  -4   35.90    2.10
   1   1  -4   35.30    1.80
   1   1  -4   32.30    1.80
   1   1  -4   32.50    1.40
   1   1  -4   35.60    2.00
  -1  -1  -4   28.20    1.60
   1  -1   4   29.30    1.70
  -1  -1  -4   29.80    1.80
  -1  -1  -4   28.60    1.90
  -1  -1  -4   30.10    2.10
  -1  -1  -4   28.90    1.90
  -1  -1  -4   32.10    1.90
  -1  -1  -4   32.80    2.10
  -1   1  -4   28.70    1.70
   1   1   4   29.00    1.60
  -1   1  -4   29.70    2.00
  -1   1  -4   26.60    1.80
  -1   1  -4   30.20    1.60
  -1   1  -4   32.20    1.80
  -1   1  -4   30.20    2.20
  -1   1  -4   30.70    1.90
  -3  -1  -4   18.00    1.90
  -3  -1  -4   16.20    1.90
  -3  -1  -4   20.00    1.80
  -3  -1  -4   22.40    1.40
  -3  -1  -4   20.40    1.90
  -3  -1  -4   21.60    2.20
  -3  -1  -4   15.20    1.60
  -3  -1  -4   20.60    2.30
  -3   1  -4   18.40    2.00
  -3   1  -4   26.20    2.60
  -3   1  -4   20.30    1.90
  -3   1  -4   20.90    1.80
  -3   1  -4   16.10    1.80
  -3   1  -4   21.70    2.00
  -3   1  -4   19.80    1.30
  -3   1  -4   20.50    2.20
  -5  -1  -4   11.40    1.90
  -5  -1  -4   13.60    2.10
  -5  -1  -4   11.10    1.70
  -5  -1  -4   11.00    1.80
  -5  -1  -4   13.90    2.20
  -5  -1  -4    9.60    1.40
  -5  -1  -4   11.40    2.00
  -5  -1  -4   10.50    1.60
  -5   1  -4   11.70    1.50
  -5   1  -4   10.30    1.90
  -5   1  -4    9.50    1.80
  -5   1  -4   16.70    2.30
  -5   1  -4   17.20    2.10
  -5   1  -4   11.80    1.60
  -5   1  -4    8.30    1.70
  -7  -1  -4    1.60    1.30
  -7  -1  -4    1.60    1.00
  -7  -1  -4    2.00    1.50
  -7  -1  -4    1.30    1.10
  -7  -1  -4    1.70    1.10
  -7  -1  -4    2.30    1.40
  -7  -1  -4    0.70    1.40
  -7   1  -4    1.40    1.40
  -7   1  -4    0.50    0.90
  -7   1  -4    0.10    1.20
  -7   1  -4    2.30    1.60
  -7   1  -4    0.70    1.40
  -7   1  -4   -0.50    0.80
  -7   1  -4    1.80    1.00
   7   1   4    0.50    0.80
  -7   1  -4    2.30    1.20
   9  -1   4    3.70    1.10
  -9  -1  -4    3.00    1.40
  -9  -1  -4    1.40    1.50
  -9  -1  -4    4.80    1.90
  -9  -1  -4    4.10    1.90
  -9  -1  -4    3.80    2.00
  -9   1  -4    3.20    1.70
  -9   1  -4    4.50    2.00
  -9   1  -4    6.10    1.50
  -9   1  -4    6.00    1.80
   9   1   4    3.80    1.20
  -9   1  -4    5.60    2.10
   9   1   4    5.40    1.20
  -9   1  -4    4.90    1.80
  -9   1  -4    3.70    1.20
 -11  -1  -4   28.40    3.60
 -11  -1  -4   35.10    3.40
 -11  -1  -4   32.90    4.30
  11  -1   4   44.80    2.80
  11   1   4   37.90    2.50
 -11   1  -4   38.30    3.50
 -11   1  -4   35.60    4.30
 -11   1  -4   43.90    4.20
  11   1   4   47.70    3.30
 -11   1  -4   39.00    3.00
  13  -1   4   30.80    2.50
  13  -1   4   36.20    2.80
  13  -1   4   32.00    2.80
  13  -1   4   28.50    2.60
 -13  -1  -4   34.50    3.20
  13   1   4   36.00    3.00
  13   1   4   36.50    2.60
 -13   1  -4   35.20    3.10
  13   1   4   32.50    2.80
  13   1   4   35.90    2.80
  13   1   4   37.90    2.90
  15  -1   4   36.70    3.00
  15  -1   4   32.30    2.90
 -15  -1  -4   36.10    3.20
  15  -1   4   32.70    2.40
  15  -1   4   31.70    2.80
  15   1   4   26.60    2.50
  15   1   4   37.40    2.90
  15   1   4   35.50    2.50
 -15   1  -4   36.90    3.20
  15   1   4   26.80    2.70
  15   1   4   42.10    3.80
  17  -1   4    2.00    1.10
  17  -1   4   -0.10    1.00
  17  -1   4    0.60    1.00
 -17  -1  -4   -0.10    1.20
  17   1   4   -0.20    0.80
  17   1   4   -0.80    0.90
  17   1   4    0.00    1.00
  17   1   4   -1.40    1.00
  19  -1   4    4.80    1.10
  19  -1   4    3.90    0.60
  19  -1   4    2.60    1.10
  19   1   4    3.90    0.70
  19   1   4    2.90    1.00
  19   1   4    6.90    1.30
  22   2  -4    1.20    1.00
  20  -2  -4   22.60    3.40
  20   2  -4   20.40    2.50
  20   2  -4   22.00    2.30
  20   2  -4   26.80    2.50
  18  -2  -4   43.60    3.20
  18   2  -4   44.50    3.00
  18   2  -4   45.00    3.10
  18   2  -4   48.60    3.60
  18   2  -4   44.90    3.50
  16  -2  -4   16.60    2.20
  16   2  -4   30.50    2.80
  16   2  -4   19.00    1.10
  16   2  -4   17.10    2.20
  16   2  -4   21.50    2.40
  16   2  -4   19.50    2.50
 -14  -2   4   20.90    5.20
  14  -2  -4   18.90    3.10
  14  -2  -4   15.20    3.00
  14   2  -4   22.20    3.40
  14   2  -4   23.20    2.30
  14   2  -4   19.80    2.30
  12  -2  -4    2.00    1.40
  12  -2  -4   -0.10    1.10
  12  -2  -4    0.70    1.40
  12  -2  -4    3.40    1.50
 -12  -2   4    1.70    1.30
  12   2  -4    1.50    1.00
 -12   2   4    2.10    1.30
  12   2  -4    4.00    1.70
  12   2  -4    1.80    1.00
  12   2  -4    3.60    1.80
  10  -2  -4   71.99    4.20
  10  -2  -4   73.39    4.10
 -10  -2   4   78.59    4.00
  10  -2  -4   74.59    4.10
  10  -2  -4   73.89    3.90
 -10   2   4   74.09    3.80
  10   2  -4   74.29    3.30
  10   2  -4   66.39    3.50
  10   2  -4   73.49    4.10
  10   2  -4   70.09    3.90
  -8  -2   4   10.60    1.80
   8  -2  -4   12.40    1.90
   8  -2  -4   10.20    1.80
   8  -2  -4   12.60    2.00
   8  -2  -4    9.60    1.80
  -8  -2   4    9.90    0.70
   8  -2  -4   10.20    1.70
   8  -2  -4    9.10    1.50
   8  -2  -4    9.70    1.60
   8   2  -4    8.20    1.50
   8   2  -4   14.80    2.10
   8   2  -4   12.80    2.00
   6  -2  -4  267.37    6.60
   6  -2  -4  268.67    6.90
   6  -2  -4  258.27    6.80
   6  -2  -4  260.87    6.80
   6  -2  -4  260.47    7.00
   6  -2  -4  276.37    6.50
  -6  -2   4  252.87    4.80
   6   2  -4  264.77    6.90
   6   2  -4  255.57    6.60
   6   2  -4  262.67    6.10
  -6   2   4  249.97    4.30
   6   2  -4  249.97    6.70
   6   2  -4  268.77    6.70
   4  -2  -4  175.58    4.80
  -4  -2   4  173.78    3.90
   4  -2  -4  164.38    4.90
   4  -2  -4  170.38    5.00
   4  -2  -4  165.78    4.90
   4  -2  -4  170.78    4.70
   4  -2  -4  166.88    5.10
   4   2  -4  166.38    4.60
   4   2  -4  161.48    4.70
   4   2  -4  169.98    4.30
   4   2  -4  172.18    5.20
  -4   2   4  165.58    3.70
   4   2  -4  161.48    4.90
   2  -2  -4   65.49    3.00
   2  -2  -4   63.29    2.80
   2  -2  -4   68.59    3.00
   2  -2  -4   67.69    2.90
   2  -2  -4   66.69    2.70
  -2  -2   4   71.39    2.40
   2  -2  -4   66.99    2.90
   2   2  -4   64.19    2.70
   2   2  -4   65.39    2.70
  -2   2   4   67.19    2.40
   2   2  -4   67.19    2.60
   2   2  -4   65.19    3.10
   2   2  -4   65.79    2.80
   0  -2  -4   59.59    3.00
   0  -2  -4   56.69    2.30
   0  -2  -4   59.89    2.10
   0  -2  -4   56.79    2.60
   0  -2  -4   56.49    3.00
   0  -2  -4   58.19    2.80
   0  -2  -4   57.39    2.60
   0  -2  -4   57.39    2.20
   0  -2   4   55.99    2.40
   0   2  -4   60.29    2.30
   0   2   4   56.59    2.30
   0   2  -4   58.89    2.10
   0   2  -4   55.39    2.60
   0   2  -4   55.99    2.60
   0   2  -4   56.99    2.20
   0   2  -4   56.09    3.00
   0   2  -4   59.49    2.10
   0   2  -4   54.99    2.70
  -2  -2  -4   47.20    2.60
   2  -2   4   48.70    2.00
  -2  -2  -4   44.80    2.80
  -2  -2  -4   43.60    2.60
  -2  -2  -4   46.80    2.40
  -2  -2  -4   47.20    2.90
  -2  -2  -4   49.99    2.40
   2  -2   4   45.80    2.40
  -2  -2  -4   47.20    2.30
  -2  -2  -4   45.10    2.80
  -2  -2  -4   47.00    1.90
  -2   2  -4   47.40    2.30
   2   2   4   45.20    2.00
  -2   2  -4   46.60    2.90
  -2   2  -4   49.10    2.40
  -2   2  -4   47.90    1.80
  -2   2  -4   46.90    2.70
  -2   2  -4   45.40    2.40
  -2   2  -4   47.90    2.40
   2   2   4   46.30    2.40
  -2   2  -4   42.50    2.60
  -2   2  -4   46.10    2.40
  -4  -2  -4   45.00    2.80
  -4  -2  -4   46.90    3.10
  -4  -2  -4   48.40    3.20
  -4  -2  -4   43.60    2.80
  -4  -2  -4   40.70    2.80
  -4  -2  -4   43.50    2.50
  -4  -2  -4   43.80    2.40
  -4  -2  -4   48.30    2.90
  -4   2  -4   44.30    2.50
  -4   2  -4   41.70    2.70
  -4   2  -4   43.80    2.70
  -4   2  -4   46.10    2.70
  -4   2  -4   48.30    3.00
  -4   2  -4   40.30    2.60
  -4   2  -4   42.00    3.00
  -6  -2  -4   87.69    3.70
  -6  -2  -4   88.69    4.60
  -6  -2  -4   83.29    4.00
  -6  -2  -4   83.49    4.10
  -6  -2  -4   90.69    4.50
  -6  -2  -4   89.79    4.30
  -6  -2  -4   90.59    4.40
  -6   2  -4   92.49    4.30
  -6   2  -4   90.59    3.70
  -6   2  -4   98.79    4.60
   6   2   4   85.99    3.60
  -6   2  -4   91.69    4.00
  -6   2  -4   89.59    4.40
  -6   2  -4   90.99    3.50
  -6   2  -4   93.69    4.70
  -6   2  -4   89.49    4.30
  -8  -2  -4    9.50    2.20
  -8  -2  -4   11.80    2.00
  -8  -2  -4   12.50    2.30
  -8  -2  -4   10.80    1.90
  -8  -2  -4   12.00    2.20
   8  -2   4   11.70    1.70
  -8  -2  -4   13.40    2.60
  -8  -2  -4    9.60    2.10
   8   2   4    9.40    1.60
  -8   2  -4   11.30    1.70
  -8   2  -4   12.60    2.50
   8   2   4   11.50    1.50
  -8   2  -4   13.80    2.50
  -8   2  -4   12.90    1.90
  -8   2  -4   11.40    2.00
  -8   2  -4   12.90    2.30
  -8   2  -4    8.00    2.00
  -8   2  -4   11.50    2.50
 -10  -2  -4   12.30    2.50
 -10  -2  -4   16.90    3.40
  10  -2   4   12.90    1.90
 -10  -2  -4   10.80    2.50
 -10  -2  -4   12.80    2.20
 -10   2  -4   14.40    2.30
  10   2   4   12.50    2.00
  10   2   4   13.60    1.80
 -10   2  -4   12.20    3.00
 -10   2  -4   11.90    2.70
 -10   2  -4   13.70    1.90
 -10   2  -4   16.30    2.80
  12  -2   4   19.80    2.40
  12  -2   4   18.50    2.20
 -12  -2  -4    8.40    2.50
  12  -2   4   16.10    2.00
  12  -2   4   15.90    2.20
 -12   2  -4   18.50    2.30
  12   2   4   19.40    2.20
  12   2   4   15.10    2.00
  12   2   4   17.10    2.40
 -12   2  -4   15.30    3.20
  12   2   4   17.20    2.30
  12   2   4   18.90    2.30
  12   2   4   14.00    1.80
  14  -2   4    4.20    1.50
  14  -2   4    3.00    1.20
  14  -2   4    4.30    1.40
 -14  -2  -4    4.80    1.70
 -14  -2  -4    0.00    2.10
  14  -2   4    5.90    1.50
  14   2   4    1.50    1.20
  14   2   4    3.00    1.20
  14   2   4    6.10    1.50
  14   2   4    4.40    1.50
  14   2   4    1.40    1.10
  16  -2   4    2.00    1.00
 -16  -2  -4    1.10    1.40
  16  -2   4    0.40    1.10
  16  -2   4    0.20    1.10
  16  -2   4   -0.80    1.10
  16   2   4    0.70    1.10
  16   2   4    2.60    1.60
  16   2   4   -0.30    1.10
  16   2   4    1.30    1.00
  16   2   4    0.80    1.10
  18  -2   4    9.50    1.50
  18  -2   4   10.30    1.50
  18  -2   4    9.20    1.50
  18  -2   4   12.00    1.20
  18   2   4   13.80    1.60
  18   2   4   10.90    1.60
  18   2   4   10.50    1.30
  18   2   4   10.80    1.60
  21  -3  -4    2.00    1.10
  21   3  -4    0.10    1.00
  21   3  -4    0.80    1.10
  21   3  -4    1.10    1.20
  19  -3  -4   15.60    2.10
  19   3  -4   20.30    2.50
  19   3  -4   19.00    2.20
  19   3  -4   22.90    2.80
  19   3  -4   17.70    2.00
 -17  -3   4   -2.20    1.90
  17  -3  -4    1.60    1.40
  17  -3  -4    1.80    1.20
  17   3  -4    0.00    1.00
  17   3  -4   -0.80    1.30
  17   3  -4    0.10    1.20
  17   3  -4   -0.40    0.50
  17   3  -4    0.00    1.10
  15  -3  -4    2.60    1.40
  15  -3  -4   -0.60    1.10
  15  -3  -4    0.30    0.50
  15   3  -4    2.40    1.40
  15   3  -4    0.90    1.30
  15   3  -4    0.90    0.70
  15   3  -4    1.50    1.40
  15   3  -4   -0.80    1.60
  15   3  -4    0.40    1.00
 -15   3   4    1.70    1.90
  13  -3  -4   36.00    4.30
  13  -3  -4   39.50    4.20
  13   3  -4   44.70    4.60
  13   3  -4   35.00    2.90
 -13   3   4   44.60    4.20
  13   3  -4   39.10    2.80
  11  -3  -4   78.39    4.40
  11  -3  -4   81.79    5.00
 -11  -3   4   80.59    3.00
  11  -3  -4   81.39    4.60
  11  -3  -4   76.19    4.80
 -11  -3   4   75.89    4.50
  11   3  -4   84.89    3.50
 -11   3   4   79.99    4.40
  11   3  -4   81.19    4.70
  11   3  -4   79.99    3.80
  11   3  -4   84.09    4.90
   9  -3  -4  158.48    6.10
   9  -3  -4  162.98    6.40
  -9  -3   4  165.08    6.10
  -9  -3   4  165.68    4.30
   9  -3  -4  167.48    6.10
   9  -3  -4  166.48    6.30
  -9   3   4  159.48    5.80
   9   3  -4  162.88    6.10
   9   3  -4  166.58    5.70
  -9   3   4  165.88    4.00
   9   3  -4  169.78    6.30
   9   3  -4  161.68    5.10
   7  -3  -4   20.90    2.70
   7  -3  -4   19.00    2.40
  -7  -3   4   22.60    1.70
   7  -3  -4   19.20    2.30
  -7  -3   4   19.70    2.30
   7  -3  -4   23.30    2.30
   7  -3  -4   17.30    2.20
   7  -3  -4   22.30    2.40
  -7   3   4   21.80    1.40
   7   3  -4   23.60    2.50
   7   3  -4   21.20    2.50
   7   3  -4   23.20    2.10
   7   3  -4   18.60    2.40
  -7   3   4   20.20    2.30
   7   3  -4   15.20    1.70
   5  -3  -4   24.20    2.40
   5  -3  -4   23.80    2.30
   5  -3  -4   20.00    2.20
  -5  -3   4   19.20    2.10
  -5  -3   4   21.60    1.70
   5  -3  -4   18.30    2.20
   5  -3  -4   22.40    2.30
   5  -3  -4   25.00    2.80
   5  -3  -4   19.10    2.00
  -5   3   4   23.00    1.50
   5   3  -4   22.00    2.40
   5   3  -4   21.10    2.30
   5   3  -4   21.50    2.00
   5   3  -4   18.10    2.00
   3  -3  -4   52.59    2.90
  -3  -3   4   52.29    2.50
   3  -3  -4   48.40    2.80
   3  -3  -4   53.99    2.60
  -3  -3   4   48.80    2.60
  -3  -3   4   44.50    2.70
   3  -3  -4   53.49    3.10
   3  -3  -4   48.80    2.80
   3  -3  -4   53.59    3.10
   3  -3  -4   52.99    2.80
   3   3  -4   52.49    2.60
   3   3  -4   50.49    3.10
   3   3  -4   49.60    2.30
  -3   3   4   47.60    2.30
   3   3  -4   49.70    2.80
   1  -3  -4  250.97    5.80
   1  -3  -4  245.88    6.50
   1  -3  -4  248.28    6.90
  -1  -3   4  240.18    5.70
  -1  -3   4  242.08    6.30
   1  -3  -4  242.48    6.20
   1  -3  -4  252.67    6.40
   1  -3  -4  241.78    6.60
  -1  -3   4  245.58    5.70
   1  -3  -4  257.37    7.10
   1   3  -4  252.07    6.30
   1   3  -4  238.28    6.00
   1   3  -4  239.88    6.90
   1   3  -4  236.38    5.60
   1   3  -4  246.68    6.50
  -1   3   4  249.28    5.80
  -1   3   4  234.68    6.30
  -1  -3  -4  508.75   11.10
  -1  -3  -4  516.35    9.40
   1  -3   4  536.75    9.80
  -1  -3  -4  503.85   11.30
   1  -3   4  507.55   10.00
  -1  -3  -4  528.95    9.80
  -1  -3  -4  526.75   11.00
  -1  -3  -4  517.45   10.20
   1  -3   4  519.45    9.90
  -1  -3  -4  518.85   11.50
  -1  -3  -4  523.85   10.20
   1   3   4  502.65   10.20
  -1   3  -4  515.45   10.00
   1   3   4  507.15   10.10
  -1   3  -4  519.75   10.70
  -1   3  -4  529.05   11.50
  -1   3  -4  522.45   10.70
   1   3   4  520.75    9.70
  -1   3  -4  508.35    9.60
  -1   3  -4  513.45   10.80
  -1   3  -4  509.65   10.60
  -3  -3  -4    0.90    0.80
  -3  -3  -4    0.30    1.10
  -3  -3  -4    0.90    1.10
   3  -3   4    1.20    0.90
  -3  -3  -4    3.50    1.20
  -3  -3  -4    1.30    1.20
  -3  -3  -4    2.10    1.40
  -3  -3  -4    1.80    1.30
  -3  -3  -4    2.10    1.10
  -3   3  -4    1.30    1.00
  -3   3  -4    0.00    0.70
  -3   3  -4    1.30    1.00
  -3   3  -4    1.20    1.20
  -3   3  -4    1.90    1.00
  -3   3  -4    1.10    1.20
  -3   3  -4    1.70    1.30
   3   3   4    1.20    1.00
  -5  -3  -4   97.29    4.70
  -5  -3  -4  112.69    4.60
  -5  -3  -4  100.49    4.50
  -5  -3  -4  100.29    4.90
  -5  -3  -4  101.99    4.10
  -5  -3  -4  106.19    5.00
   5  -3   4  100.99    4.60
  -5  -3  -4  107.29    4.70
  -5   3  -4  109.39    4.50
  -5   3  -4  103.99    5.00
  -5   3  -4  105.89    4.90
  -5   3  -4   96.09    3.70
  -5   3  -4  104.99    4.10
  -5   3  -4  101.29    4.60
  -5   3  -4  111.89    4.50
   5   3   4  100.09    3.80
  -7  -3  -4   15.90    2.40
  -7  -3  -4   17.90    2.60
  -7  -3  -4   18.30    2.70
  -7  -3  -4   11.80    2.20
  -7  -3  -4   17.50    2.80
  -7  -3  -4   17.80    2.70
  -7  -3  -4   16.30    2.30
   7  -3   4   16.50    1.90
  -7   3  -4   20.00    2.10
  -7   3  -4   18.40    2.70
  -7   3  -4   20.50    2.90
  -7   3  -4   20.60    2.90
  -7   3  -4   17.40    2.30
  -7   3  -4   16.00    2.80
  -7   3  -4   17.70    2.50
   7   3   4   16.40    1.90
  -7   3  -4   20.90    3.00
  -9  -3  -4  124.29    5.80
  -9  -3  -4  124.89    6.50
  -9  -3  -4  133.39    6.10
  -9  -3  -4  128.69    6.00
  -9  -3  -4  127.49    5.30
   9  -3   4  126.79    4.70
  -9  -3  -4  116.29    6.20
  -9   3  -4  127.39    6.00
  -9   3  -4  130.09    6.50
  -9   3  -4  125.29    4.70
   9   3   4  133.09    5.20
   9   3   4  132.29    4.50
  -9   3  -4  129.09    6.60
  -9   3  -4  122.99    6.40
  -9   3  -4  123.39    5.20
  -9   3  -4  119.19    6.00
  11  -3   4    3.70    1.40
 -11  -3  -4    0.10    1.90
  11  -3   4    2.10    1.50
  11  -3   4    4.00    1.40
  11  -3   4    1.70    1.20
  11  -3   4    2.90    1.40
  11   3   4    3.00    1.30
  11   3   4    3.70    1.40
 -11   3  -4    0.30    2.10
  11   3   4    2.20    1.20
 -11   3  -4    3.70    2.00
  11   3   4    4.40    1.40
 -11   3  -4    1.80    2.70
  11   3   4    1.40    1.00
  11   3   4    1.90    1.40
  13  -3   4   53.59    3.30
  13  -3   4   47.20    3.20
  13  -3   4   49.99    3.40
 -13  -3  -4   31.00    4.00
  13  -3   4   51.39    3.50
  13  -3   4   52.59    3.10
  13   3   4   53.39    3.30
  13   3   4   59.59    3.80
  13   3   4   48.10    3.70
 -13   3  -4   57.99    5.00
  13   3   4   56.99    3.30
  13   3   4   51.29    3.10
  13   3   4   51.09    3.20
  15  -3   4   15.20    1.90
  15  -3   4   14.90    2.10
 -15  -3  -4    5.30    2.40
  15  -3   4   15.80    2.10
 -15  -3  -4   14.30    2.30
  15  -3   4   13.20    2.00
  15   3   4   12.00    1.90
  15   3   4   17.00    2.10
 -15   3  -4   16.80    3.20
  15   3   4   13.10    1.90
  15   3   4   14.80    1.90
  15   3   4   12.60    2.00
  17  -3   4    6.40    1.40
  17  -3   4    3.20    1.20
  17  -3   4    4.60    1.40
 -17  -3  -4    0.90    1.20
  17  -3   4    5.50    1.10
  17   3   4    2.90    1.20
  17   3   4    6.30    1.30
  17   3   4    4.40    1.10
  17   3   4    4.50    1.20
  19  -3   4   -0.70    0.70
  19  -3   4    1.70    0.80
  19   3   4    0.30    0.70
  19   3   4   -0.30    0.90
  22   4  -4   12.70    1.40
  20  -4  -4    1.80    1.10
  20   4  -4    5.30    1.30
  20   4  -4    3.20    1.10
  20   4  -4    4.30    1.40
  18  -4  -4   63.89    3.70
  18  -4  -4   65.99    3.50
  18   4  -4   67.39    1.90
  18   4  -4   71.09    3.60
  18   4  -4   67.29    3.50
  18   4  -4   73.29    4.20
  18   4  -4   67.59    3.90
 -16  -4   4   -2.50    1.70
  16  -4  -4    2.00    1.30
  16  -4  -4    0.60    0.50
  16  -4  -4    1.40    1.20
  16   4  -4    2.00    1.30
  16   4  -4    1.50    1.20
  16   4  -4    1.70    0.80
  16   4  -4    2.80    1.40
  16   4  -4    2.10    1.20
  14  -4  -4   20.00    2.30
  14  -4  -4   17.90    2.20
  14  -4  -4   19.90    1.40
  14   4  -4   20.10    3.30
  14   4  -4   17.90    2.20
  14   4  -4   22.80    2.60
  14   4  -4   21.10    1.90
  14   4  -4   21.20    2.30
  14   4  -4   22.20    2.80
 -12  -4   4   16.90    2.10
  12  -4  -4   24.40    3.60
  12  -4  -4   15.50    3.10
  12   4  -4   16.30    2.00
 -12   4   4   22.70    2.30
  12   4  -4   16.30    2.80
 -12   4   4   23.20    3.40
  12   4  -4   16.90    2.10
  10  -4  -4    9.20    2.30
 -10  -4   4    8.50    2.10
  10  -4  -4    8.90    2.30
  10  -4  -4    8.90    2.00
 -10  -4   4   10.10    1.70
 -10   4   4   10.60    2.40
 -10   4   4   11.20    2.20
  10   4  -4   11.00    1.60
  10   4  -4   10.10    2.10
  10   4  -4    9.40    1.60
  10   4  -4    8.30    2.30
  10   4  -4   12.30    2.60
 -10   4   4    9.30    1.50
   8  -4  -4    2.80    1.60
  -8  -4   4    5.10    1.30
  -8  -4   4    7.50    1.80
   8  -4  -4    4.30    1.90
   8  -4  -4    5.50    1.70
   8   4  -4    4.00    1.40
   8   4  -4    6.10    1.40
  -8   4   4    2.90    1.50
  -8   4   4    5.30    1.20
  -8   4   4    4.10    1.50
   8   4  -4    2.70    1.40
   8   4  -4    5.30    1.60
  -6  -4   4    4.30    1.50
  -6  -4   4    5.10    1.30
   6  -4  -4    6.30    1.60
   6  -4  -4    3.80    1.50
   6  -4  -4    5.60    1.80
  -6  -4   4    7.00    1.90
   6  -4  -4    3.30    1.50
   6  -4  -4    4.90    1.30
  -6   4   4    3.70    1.40
  -6   4   4    5.30    1.40
   6   4  -4    4.90    1.10
   6   4  -4    6.30    1.90
   6   4  -4    6.50    1.50
  -6   4   4    5.60    1.10
   6   4  -4    2.90    1.00
   6   4  -4    4.60    1.50
  -4  -4   4    3.20    1.50
  -4  -4   4    0.80    1.10
   4  -4  -4    2.10    1.30
   4  -4  -4    0.70    0.90
   4  -4  -4    2.30    1.20
  -4  -4   4    3.50    1.30
   4  -4  -4    3.00    1.50
   4  -4  -4    3.30    1.20
  -4   4   4    4.60    1.70
   4   4  -4    3.00    1.30
  -4   4   4    3.20    1.10
  -4   4   4    2.90    1.20
   4   4  -4    3.40    1.40
  -4   4   4    0.90    1.00
   4   4  -4    4.40    1.20
   4   4  -4    2.40    1.00
   4   4  -4    2.50    1.30
  -2  -4   4   -0.90    1.10
   2  -4  -4   -0.60    0.70
   2  -4  -4   -0.80    0.90
   2  -4  -4    0.10    1.10
   2  -4  -4    0.10    1.20
  -2  -4   4   -0.90    0.90
   2  -4  -4   -0.90    0.80
  -2  -4   4    1.10    1.10
  -2   4   4    0.00    0.90
  -2   4   4    0.20    1.10
   2   4  -4    0.90    0.90
   2   4  -4   -0.30    1.10
   2   4  -4   -0.20    1.10
  -2   4   4    0.60    0.80
   2   4  -4    0.40    1.00
   2   4  -4    1.00    1.00
  -2   4   4    0.30    0.90
   0  -4  -4   68.49    3.70
   0  -4   4   68.29    3.10
   0  -4  -4   62.49    3.80
   0  -4   4   66.29    3.30
   0  -4  -4   64.09    3.20
   0  -4  -4   62.59    3.50
   0  -4  -4   65.79    2.80
   0  -4  -4   68.29    3.90
   0   4   4   63.79    2.80
   0   4   4   69.19    3.10
   0   4   4   64.59    3.40
   0   4  -4   71.99    3.70
   0   4  -4   65.29    3.30
   0   4  -4   67.39    3.50
   0   4   4   65.49    3.40
   0   4  -4   64.29    3.20
   0   4  -4   69.29    3.90
  -2  -4  -4   40.00    3.30
  -2  -4  -4   41.20    3.40
   2  -4   4   38.30    2.20
  -2  -4  -4   44.90    3.20
  -2  -4  -4   48.30    2.90
  -2  -4  -4   42.80    3.10
  -2   4  -4   35.50    3.20
  -2   4  -4   48.30    2.70
  -2   4  -4   43.30    3.10
  -2   4  -4   49.90    3.20
   2   4   4   44.50    2.60
  -2   4  -4   44.70    3.30
  -2   4  -4   43.40    3.10
  -4  -4  -4    4.90    1.80
   4  -4   4    6.00    1.60
  -4  -4  -4    2.90    1.30
  -4  -4  -4    2.80    1.50
  -4  -4  -4    4.80    1.40
  -4  -4  -4    5.20    1.80
  -4  -4  -4    4.90    1.70
  -4   4  -4    6.10    1.60
  -4   4  -4    6.40    1.50
  -4   4  -4    5.40    1.40
  -4   4  -4    4.50    1.80
  -4   4  -4    3.70    2.30
  -4   4  -4    5.50    1.90
  -4   4  -4    5.00    1.80
  -6  -4  -4    8.90    2.30
   6  -4   4    7.00    2.10
  -6  -4  -4   12.30    2.50
  -6  -4  -4    4.10    1.60
  -6  -4  -4    6.90    2.30
  -6  -4  -4    5.40    2.00
  -6  -4  -4    4.50    1.60
   6  -4   4    5.90    1.30
  -6   4  -4    6.00    1.80
  -6   4  -4    9.20    2.30
   6   4   4    6.90    1.40
  -6   4  -4    6.30    2.10
  -6   4  -4    5.60    1.90
  -6   4  -4    5.20    1.50
  -6   4  -4    8.80    2.20
  -8  -4  -4    5.20    2.10
  -8  -4  -4    5.50    2.20
  -8  -4  -4    4.10    1.80
  -8  -4  -4    7.60    2.40
  -8  -4  -4    2.70    1.80
   8  -4   4    5.60    1.40
  -8   4  -4    8.40    2.60
  -8   4  -4    4.40    3.60
  -8   4  -4    7.50    2.30
   8   4   4    6.00    1.50
  -8   4  -4    5.50    2.50
  -8   4  -4    5.70    1.70
  -8   4  -4    5.50    2.30
   8   4   4    5.90    1.30
  -8   4  -4    7.30    2.30
  10  -4   4    3.90    1.40
  10  -4   4    7.40    1.70
 -10  -4  -4    8.80    2.50
  10  -4   4    3.50    1.50
  10  -4   4    5.60    1.50
  10  -4   4    6.50    1.70
 -10  -4  -4    6.30    2.10
  10   4   4    7.00    1.80
  10   4   4    7.10    1.50
  10   4   4    5.40    1.80
 -10   4  -4   11.80    3.20
  10   4   4    7.50    2.00
  10   4   4    8.20    1.70
 -10   4  -4    8.30    2.70
  10   4   4    6.60    1.60
 -10   4  -4    4.90    2.10
  12  -4   4   24.10    2.40
  12  -4   4   21.50    2.30
  12  -4   4   24.20    2.70
 -12  -4  -4   15.20    2.90
  12  -4   4   18.20    2.30
  12  -4   4   24.80    2.70
  12   4   4   20.20    2.20
  12   4   4   19.70    2.20
  12   4   4   24.40    2.70
  12   4   4   24.50    2.60
  12   4   4   19.00    2.50
  12   4   4   21.40    2.30
 -12   4  -4   24.60    3.90
  14  -4   4   -0.60    1.00
  14  -4   4    0.30    1.00
 -14  -4  -4   -1.40    1.90
  14  -4   4   -1.10    1.00
  14  -4   4    0.80    1.30
  14  -4   4    0.10    1.20
 -14  -4  -4    0.30    1.40
  14   4   4    0.50    1.10
  14   4   4    0.70    1.10
 -14   4  -4    4.50    2.40
  14   4   4   -0.30    1.20
  14   4   4    0.40    0.90
  14   4   4    1.50    1.20
  16  -4   4    6.30    1.50
  16  -4   4    6.90    1.40
  16  -4   4    8.10    1.30
 -16  -4  -4    7.30    1.70
  16  -4   4    7.50    1.50
  16   4   4    9.10    1.80
  16   4   4    8.30    1.60
  16   4   4   10.10    1.50
  16   4   4    8.10    1.50
  16   4   4    9.00    1.60
  18  -4   4    4.70    1.10
  18  -4   4    5.70    0.60
  18  -4   4    7.40    1.20
 -18  -4  -4    4.40    1.20
  18   4   4    5.20    0.80
  18   4   4    4.60    1.00
  18   4   4    5.20    1.10
  21  -5  -4    2.10    1.00
  21   5  -4    1.60    0.90
  21   5  -4    0.80    0.90
  19  -5  -4    6.00    1.40
  19  -5  -4   10.80    1.60
  19   5  -4    6.30    1.40
  19   5  -4    6.90    1.70
  19   5  -4    8.10    1.50
  17  -5  -4   36.10    3.00
  17  -5  -4   32.00    2.80
 -17  -5   4   28.30    4.00
  17   5  -4   32.10    3.00
  17   5  -4   29.30    2.60
  17   5  -4   33.00    2.90
  17   5  -4   30.60    1.90
  17   5  -4   28.80    3.10
  15  -5  -4    9.40    1.20
  15  -5  -4   10.20    1.80
 -15  -5   4    8.50    2.60
  15  -5  -4    7.60    1.70
  15   5  -4    9.40    1.80
  15   5  -4    7.90    1.80
  15   5  -4    9.60    1.50
  15   5  -4   12.00    2.10
  15   5  -4   10.50    2.00
  13  -5  -4    6.30    1.70
  13  -5  -4    5.90    1.10
  13  -5  -4    5.30    1.50
  13   5  -4    7.10    1.80
 -13   5   4    7.40    2.70
  13   5  -4    6.10    1.50
  13   5  -4    3.30    1.50
  13   5  -4    5.40    1.40
  13   5  -4    6.80    1.80
  13   5  -4    3.30    1.40
  11  -5  -4   32.00    4.00
 -11  -5   4   22.10    2.70
  11  -5  -4   29.20    2.00
  11  -5  -4   30.10    2.70
  11  -5  -4   32.10    2.90
  11  -5  -4   26.20    4.00
 -11   5   4   32.90    4.00
  11   5  -4   34.80    3.10
 -11   5   4   31.10    2.90
  11   5  -4   27.00    2.50
  11   5  -4   38.20    3.10
  11   5  -4   28.30    2.40
  11   5  -4   27.30    3.60
  11   5  -4   34.40    2.90
  -9  -5   4    1.20    1.50
   9  -5  -4    2.90    1.90
  -9  -5   4    0.80    1.20
   9  -5  -4   -0.50    1.70
   9  -5  -4   -0.30    1.20
   9   5  -4    0.60    1.40
   9   5  -4    0.60    0.90
   9   5  -4    0.70    1.00
  -9   5   4    2.40    1.60
   9   5  -4    2.00    1.40
  -9   5   4    3.30    1.80
   9   5  -4    3.10    1.70
  -9   5   4    0.30    0.90
   7  -5  -4    3.60    1.70
  -7  -5   4    6.40    2.00
  -7  -5   4    6.50    1.60
   7  -5  -4    8.10    2.40
   7  -5  -4    7.20    1.90
  -7  -5   4    4.80    1.80
  -7   5   4    5.30    1.60
  -7   5   4    7.60    1.50
   7   5  -4    8.00    1.90
  -7   5   4    6.80    2.00
   7   5  -4   10.10    2.20
   7   5  -4    6.00    2.00
   7   5  -4    6.40    1.30
   7   5  -4    6.10    1.30
  -5  -5   4    3.90    1.50
   5  -5  -4    3.90    1.50
  -5  -5   4    3.30    1.40
   5  -5  -4    2.20    1.60
   5  -5  -4    3.40    1.40
   5  -5  -4    1.60    1.70
  -5  -5   4    2.00    1.60
   5  -5  -4    4.00    2.00
  -5   5   4    4.00    1.80
  -5   5   4    3.70    1.50
   5   5  -4    2.40    1.30
   5   5  -4    2.30    1.10
  -5   5   4    3.20    1.40
  -5   5   4    3.50    1.50
   5   5  -4    1.80    1.50
   5   5  -4    3.00    1.00
   5   5  -4    1.30    1.50
   3  -5  -4  289.47    8.30
  -3  -5   4  290.47    7.80
   3  -5  -4  288.37    8.10
  -3  -5   4  285.37    7.30
   3  -5  -4  292.57    8.10
  -3  -5   4  285.47    7.80
   3  -5  -4  267.07    8.70
   3  -5  -4  285.17    9.20
  -3   5   4  278.47    8.50
  -3   5   4  281.57    7.20
  -3   5   4  267.07    7.60
  -3   5   4  275.67    8.00
   3   5  -4  298.27    9.00
   3   5  -4  284.47    7.80
   3   5  -4  292.27    8.50
   3   5  -4  280.57    7.90
   3   5  -4  269.37    6.70
   1  -5  -4   22.70    3.00
  -1  -5   4   27.00    2.70
   1  -5  -4   22.20    3.50
   1  -5  -4   20.10    2.60
   1  -5  -4   21.00    2.90
   1  -5  -4   19.70    2.50
  -1   5   4   22.70    2.70
  -1   5   4   20.60    2.70
   1   5  -4   23.30    2.10
   1   5  -4   22.00    2.40
  -1   5   4   27.30    2.70
   1   5  -4   22.80    2.90
   1   5  -4   29.30    3.40
   1   5  -4   17.00    2.20
  -1  -5  -4    0.80    1.20
  -1  -5  -4   -1.00    1.20
  -1  -5  -4    0.00    1.20
  -1  -5  -4    0.80    1.50
   1  -5   4    0.20    1.10
  -1  -5  -4   -1.10    1.20
   1   5   4    0.60    1.30
  -1   5  -4    0.90    1.30
  -1   5  -4    1.50    1.00
   1   5   4    0.40    1.30
  -1   5  -4    0.00    1.10
  -1   5  -4   -1.00    1.00
  -1   5  -4    0.40    1.10
  -1   5  -4    0.30    1.40
  -3  -5  -4  150.08    6.30
  -3  -5  -4  145.59    6.10
  -3  -5  -4  136.69    6.40
  -3  -5  -4  154.18    6.80
  -3  -5  -4  148.89    5.50
  -3   5  -4  151.58    6.50
  -3   5  -4  145.59    5.70
  -3   5  -4  138.89    5.90
  -3   5  -4  142.09    6.00
  -3   5  -4  148.69    6.00
  -3   5  -4  139.09    4.70
  -5  -5  -4   38.30    3.70
  -5  -5  -4   36.40    4.00
  -5  -5  -4   36.70    4.10
  -5  -5  -4   26.70    3.70
  -5  -5  -4   29.10    3.40
  -5   5  -4   39.30    3.80
  -5   5  -4   40.20    4.30
  -5   5  -4   35.40    2.60
  -5   5  -4   37.40    4.10
  -5   5  -4   35.80    3.50
  -5   5  -4   37.50    3.90
  -5   5  -4   35.00    3.90
  -7  -5  -4    0.20    1.80
   7  -5   4    0.50    0.90
  -7  -5  -4    2.70    1.90
  -7  -5  -4    0.70    1.60
  -7   5  -4   -1.60    1.50
  -7   5  -4   -0.30    1.30
   7   5   4   -0.20    1.00
   7   5   4    0.10    1.00
  -7   5  -4   -0.30    1.80
   9  -5   4   12.50    2.00
   9  -5   4   14.10    2.00
   9  -5   4   13.20    2.30
   9  -5   4   10.00    1.80
  -9  -5  -4    9.80    2.50
  -9  -5  -4    9.60    2.50
   9   5   4   11.40    1.80
   9   5   4   11.70    1.90
  -9   5  -4    9.40    2.70
  -9   5  -4   11.50    2.80
   9   5   4   12.30    2.00
   9   5   4   14.30    2.10
  11  -5   4   13.00    2.10
  11  -5   4   17.30    2.20
  11  -5   4   11.70    1.90
 -11  -5  -4   13.20    2.90
 -11  -5  -4    8.10    2.50
  11  -5   4   14.70    2.10
  11  -5   4   16.00    2.20
  11   5   4   15.50    2.20
  11   5   4   11.30    1.80
 -11   5  -4   16.50    3.20
  11   5   4   13.20    2.00
  11   5   4   16.00    2.50
  11   5   4   14.60    2.20
  13  -5   4    1.20    1.30
 -13  -5  -4   -1.90    1.80
  13  -5   4    0.20    1.00
  13  -5   4   -0.70    1.10
  13  -5   4    1.60    1.20
  13  -5   4    0.80    1.10
 -13  -5  -4   -1.20    1.40
  13   5   4    1.00    1.10
  13   5   4    0.60    1.30
 -13   5  -4    0.40    2.10
  13   5   4    0.70    1.10
  13   5   4    1.10    1.30
  13   5   4    2.00    1.20
 -15  -5  -4    1.00    1.50
  15  -5   4   -0.60    1.10
  15  -5   4    0.50    0.80
  15  -5   4    2.30    1.10
  15  -5   4    1.30    1.10
  15   5   4    2.30    1.10
  15   5   4    0.40    1.00
  15   5   4    0.20    1.00
 -15   5  -4   -0.60    1.10
  15   5   4    0.60    1.10
  15   5   4    0.50    1.00
  17  -5   4   20.80    1.20
 -17  -5  -4   22.00    1.90
  17  -5   4   19.30    1.60
  17  -5   4   20.90    1.80
  17   5   4   21.10    1.70
  17   5   4   20.60    1.50
  17   5   4   18.20    1.40
  20  -6  -4    1.70    0.80
  20  -6  -4   -0.60    0.90
  20   6  -4   -0.30    0.80
  20   6  -4   -0.90    0.80
  18  -6  -4    5.40    1.30
  18  -6  -4    4.30    1.20
  18   6  -4    4.30    0.70
  18   6  -4    4.60    1.30
  18   6  -4    5.70    1.30
  18   6  -4    6.00    1.40
  16  -6  -4    0.80    1.20
 -16  -6   4   -2.20    1.50
  16  -6  -4    1.60    0.70
  16  -6  -4    0.70    1.10
  16   6  -4    2.30    1.00
  16   6  -4   -0.20    1.10
  16   6  -4    2.50    1.40
  16   6  -4    0.00    1.10
  16   6  -4    2.00    1.30
 -14  -6   4   -1.60    1.40
  14  -6  -4    1.50    1.20
  14  -6  -4    1.00    1.20
  14  -6  -4    1.30    0.90
  14   6  -4    0.70    0.90
  14   6  -4    0.50    1.30
  14   6  -4    1.50    1.30
  14   6  -4    1.90    1.40
  14   6  -4    0.50    1.10
 -12  -6   4   27.00    3.90
  12  -6  -4   29.20    2.80
  12  -6  -4   25.00    2.00
 -12  -6   4   23.60    3.60
  12  -6  -4   19.30    2.20
 -12   6   4   23.00    3.90
  12   6  -4   30.20    2.90
  12   6  -4   30.30    2.80
  12   6  -4   27.40    2.80
  12   6  -4   25.00    2.80
  12   6  -4   26.90    2.80
  12   6  -4   22.20    2.40
 -12   6   4   14.00    3.50
 -10  -6   4    5.30    2.20
  10  -6  -4    2.70    1.20
 -10  -6   4    3.50    2.00
  10  -6  -4    3.90    2.00
  10  -6  -4    2.30    1.20
  10  -6  -4    2.60    1.30
  10   6  -4    2.40    1.20
  10   6  -4    3.30    1.30
  10   6  -4    3.50    1.60
  10   6  -4    2.60    1.50
  10   6  -4    2.30    1.30
 -10   6   4    1.90    2.30
  10   6  -4    3.20    1.40
  -8  -6   4   22.90    3.30
   8  -6  -4   15.20    3.10
   8  -6  -4   12.10    2.40
  -8  -6   4   16.30    2.50
  -8   6   4   17.30    3.30
   8   6  -4   14.10    2.00
  -8   6   4   21.30    3.00
  -8   6   4   19.90    3.50
   8   6  -4   21.10    3.10
   8   6  -4   16.40    2.10
  -6  -6   4    4.90    2.00
  -6  -6   4    7.90    1.90
  -6  -6   4    5.60    2.00
   6  -6  -4    7.60    2.10
   6  -6  -4    6.40    2.30
  -6   6   4    6.40    2.20
  -6   6   4    8.00    1.90
   6   6  -4   10.90    1.70
   6   6  -4    8.40    2.20
  -6   6   4    4.90    2.10
   6   6  -4    6.50    1.40
   6   6  -4    7.60    2.20
   6   6  -4    9.40    2.70
  -6   6   4   10.10    2.50
   4  -6  -4    6.70    2.10
   4  -6  -4    6.00    2.10
  -4  -6   4   11.10    2.10
  -4  -6   4   11.30    2.30
   4  -6  -4    8.60    2.00
  -4  -6   4   12.40    2.40
   4   6  -4    8.40    2.20
  -4   6   4    3.50    1.80
   4   6  -4   11.90    2.70
  -4   6   4    9.60    2.50
   4   6  -4    9.00    1.60
  -4   6   4   14.10    2.40
  -4   6   4    8.30    2.10
   4   6  -4   10.20    1.70
  -2  -6   4    1.20    1.60
   2  -6  -4    2.50    1.50
   2  -6  -4    5.30    1.80
   2  -6  -4    2.30    1.80
   2  -6  -4    0.80    1.40
  -2   6   4    3.20    1.80
   2   6  -4    3.20    1.80
   2   6  -4    5.80    2.00
   2   6  -4    3.90    1.20
  -2   6   4    4.30    2.60
   2   6  -4    2.70    1.90
  -2   6   4    3.70    1.60
   0  -6  -4   50.49    3.90
   0  -6  -4   49.50    4.20
   0  -6  -4   53.49    4.30
   0  -6  -4   49.80    4.00
   0  -6   4   53.39    3.10
   0   6  -4   53.69    4.10
   0   6  -4   50.29    3.00
   0   6   4   49.50    3.50
   0   6  -4   49.99    4.60
   0   6   4   56.79    4.50
   0   6  -4   41.00    3.80
  -2  -6  -4   31.10    3.70
  -2  -6  -4   22.10    3.60
  -2  -6  -4   29.30    3.60
  -2  -6  -4   21.40    3.50
  -2   6  -4   28.20    3.70
  -2   6  -4   29.10    3.80
  -2   6  -4   28.50    3.10
  -2   6  -4   29.10    3.60
  -2   6  -4   31.20    2.70
  -4  -6  -4   11.90    2.80
  -4  -6  -4   11.00    2.80
  -4  -6  -4   13.00    2.50
  -4   6  -4   17.30    3.10
  -4   6  -4   14.50    2.00
  -4   6  -4   12.60    2.50
  -4   6  -4   10.60    2.50
   6  -6   4    5.80    1.60
   6  -6   4    5.90    1.30
   6  -6   4    7.10    1.60
  -6  -6  -4    2.20    2.30
  -6  -6  -4    8.80    2.60
  -6  -6  -4    6.40    2.10
  -6   6  -4    7.70    2.60
  -6   6  -4    3.70    2.10
  -6   6  -4    6.00    1.60
   6   6   4    7.30    1.70
  -6   6  -4    4.90    2.00
   6   6   4    6.80    1.70
   6   6   4    4.90    1.50
   8  -6   4   17.60    2.20
   8  -6   4   15.30    2.20
  -8  -6  -4   15.00    2.80
  -8  -6  -4   11.30    2.50
   8   6   4   18.30    2.30
  -8   6  -4   18.50    3.50
  -8   6  -4   18.00    2.30
   8   6   4   18.80    2.30
   8   6   4   19.00    2.30
  -8   6  -4   14.20    3.00
 -10  -6  -4    3.60    2.00
  10  -6   4    3.60    1.50
  10  -6   4    2.20    1.30
 -10  -6  -4    3.90    2.00
  10  -6   4    3.30    1.50
 -10   6  -4    0.50    1.90
  10   6   4    4.30    1.60
 -10   6  -4    3.30    1.40
  10   6   4    5.10    1.30
  10   6   4    5.40    1.50
  12  -6   4   17.20    2.10
 -12  -6  -4   12.40    2.70
  12  -6   4   17.40    2.30
  12  -6   4   18.70    2.10
  12  -6   4   12.90    2.00
 -12   6  -4   16.60    2.20
  12   6   4   17.90    2.50
 -12   6  -4   14.50    3.10
  12   6   4   18.30    2.20
  12   6   4   18.20    2.10
  12   6   4   15.80    1.90
  14  -6   4   11.60    1.60
  14  -6   4   11.90    1.80
  14  -6   4   15.10    1.80
 -14   6  -4   11.20    1.70
  14   6   4   12.30    1.90
  14   6   4   13.70    1.80
  14   6   4   16.30    1.80
  14   6   4   12.50    1.70
  16  -6   4    1.10    1.10
  16  -6   4    1.20    1.00
 -16  -6  -4    1.00    1.00
  16  -6   4    0.90    0.60
  16   6   4    1.40    0.80
 -16   6  -4    3.20    0.90
  19  -7  -4    0.90    0.70
  19  -7  -4    0.80    0.70
  19   7  -4    1.60    0.80
  19   7  -4    1.10    0.70
  17  -7  -4    5.90    1.30
  17  -7  -4    6.60    1.40
  17   7  -4    4.50    1.40
  17   7  -4    6.10    1.20
  17   7  -4    4.40    1.10
  17   7  -4    4.20    0.90
  15  -7  -4   27.80    2.30
  15  -7  -4   27.00    2.50
  15  -7  -4   25.00    1.60
  15   7  -4   28.20    2.60
  15   7  -4   28.00    2.80
  15   7  -4   27.70    2.60
  15   7  -4   25.00    2.10
  15   7  -4   25.50    2.40
 -13  -7   4    7.20    2.80
  13  -7  -4    4.80    1.50
 -13  -7   4    8.60    2.30
  13  -7  -4    5.70    1.60
  13  -7  -4    9.90    1.50
  13   7  -4    9.80    1.70
  13   7  -4    8.90    1.80
  13   7  -4    8.60    1.80
  13   7  -4    9.30    1.80
  13   7  -4    9.20    2.00
 -11  -7   4   18.30    3.30
  11  -7  -4   19.30    2.30
  11  -7  -4   19.30    2.10
  11  -7  -4   17.20    2.20
 -11  -7   4   14.30    2.90
  11   7  -4   15.70    2.30
  11   7  -4   14.80    2.20
  11   7  -4   15.70    2.30
  11   7  -4   15.90    2.40
 -11   7   4   18.30    3.90
 -11   7   4   19.20    3.70
  11   7  -4   12.50    2.00
  11   7  -4   14.70    2.10
  -9  -7   4   20.80    3.30
   9  -7  -4   21.80    2.40
  -9  -7   4   20.20    3.10
   9  -7  -4   12.40    2.00
   9  -7  -4   24.70    2.50
   9  -7  -4   20.70    2.30
   9   7  -4   21.70    2.60
  -9   7   4   22.20    3.60
   9   7  -4   15.40    2.00
   9   7  -4   17.30    2.30
  -9   7   4   21.30    3.80
  -9   7   4   15.90    3.50
   9   7  -4   15.40    2.30
   9   7  -4   16.20    2.10
   7  -7  -4   29.90    3.80
  -7  -7   4   43.60    4.30
   7  -7  -4   31.20    2.70
   7  -7  -4   34.50    2.70
  -7  -7   4   42.40    4.40
   7  -7  -4   36.20    2.80
   7  -7  -4   36.20    2.70
   7   7  -4   42.20    3.10
   7   7  -4   32.60    2.70
   7   7  -4   38.40    4.40
  -7   7   4   46.50    4.80
  -7   7   4   44.20    5.10
   7   7  -4   44.20    3.10
  -5  -7   4    8.90    2.30
   5  -7  -4    2.00    3.00
  -5  -7   4    8.40    3.40
   5  -7  -4    4.60    1.40
   5  -7  -4    2.10    1.30
   5   7  -4    6.50    2.10
  -5   7   4    7.80    2.70
  -5   7   4    4.60    2.30
   5   7  -4    3.90    1.40
   5   7  -4    5.80    1.40
   5   7  -4    6.80    1.60
   5   7  -4    4.30    1.50
  -5   7   4    6.20    2.20
   3  -7  -4  229.68    5.50
  -3  -7   4  244.28    7.30
   3  -7  -4  229.18    6.60
   3  -7  -4  232.08    9.50
   3  -7  -4  228.58    6.50
  -3   7   4  242.08    8.00
   3   7  -4  226.18    6.70
   3   7  -4  228.38    6.50
  -3   7   4  229.88    9.10
   3   7  -4  223.58    6.50
   3   7  -4  236.48    8.80
   3   7  -4  225.08    6.40
  -1  -7   4   -1.30    1.20
   1  -7  -4    2.10    1.80
   1  -7  -4    1.50    1.20
   1  -7  -4    3.50    2.00
   1  -7  -4    0.30    1.40
   1  -7  -4    0.60    1.20
   1   7  -4    0.40    1.00
  -1   7   4   -1.20    1.60
  -1   7   4    1.80    2.00
   1   7  -4    2.00    1.90
   1   7  -4    1.40    1.70
   1   7  -4    0.80    1.10
   1  -7   4   59.69    3.40
  -1  -7  -4   71.89    5.10
  -1  -7  -4   60.19    3.40
  -1  -7  -4   53.69    5.30
  -1  -7  -4   67.09    3.50
  -1   7  -4   66.29    4.40
  -1   7  -4   73.69    3.80
  -1   7  -4   69.99    5.10
  -1   7  -4   62.99    3.40
   1   7   4   57.69    4.40
  -3  -7  -4   87.89    4.20
   3  -7   4   87.29    3.50
  -3  -7  -4   84.59    3.80
   3  -7   4   89.79    4.00
  -3  -7  -4   89.19    5.60
  -3   7  -4   89.99    5.70
  -3   7  -4   86.59    3.90
   3   7   4   89.09    4.40
  -3   7  -4   93.39    4.70
  -3   7  -4   82.49    4.00
   3   7   4   80.49    3.90
  -5  -7  -4   86.79    5.60
  -5  -7  -4   96.79    4.30
   5  -7   4   81.79    3.90
   5  -7   4   87.39    3.00
  -5   7  -4   94.39    5.10
  -5   7  -4   82.29    3.90
  -5   7  -4   89.19    6.00
  -5   7  -4   92.69    4.20
   5   7   4   89.69    4.10
   5   7   4   88.09    3.80
  -7  -7  -4    0.20    1.50
   7  -7   4    0.30    1.00
  -7  -7  -4   -0.60    1.80
  -7   7  -4    0.10    1.00
   7   7   4    0.20    1.10
  -7   7  -4    0.50    1.60
  -7   7  -4    1.00    1.30
  -9  -7  -4    0.50    1.80
   9  -7   4    1.80    1.20
  -9  -7  -4    2.90    1.80
  -9   7  -4    1.50    1.90
  -9   7  -4    2.90    1.30
   9   7   4    4.40    1.50
   9   7   4    3.00    1.20
  -9   7  -4    1.40    1.10
  11  -7   4    3.00    1.30
  11  -7   4    3.80    1.30
  11   7   4    1.90    1.10
 -11   7  -4    4.70    1.40
  11   7   4    4.30    1.50
 -11   7  -4    5.00    1.30
  13  -7   4    6.60    1.40
  13  -7   4    7.30    1.30
  13   7   4    6.50    1.30
 -13   7  -4    7.70    1.50
  13   7   4    8.00    1.70
 -13   7  -4    5.70    1.20
  13   7   4    3.90    1.30
 -15  -7  -4    6.50    1.20
  15  -7   4    6.00    0.80
  15  -7   4    7.20    1.20
 -15   7  -4    5.70    1.00
  15   7   4    9.00    1.20
  16  -8  -4   17.50    1.60
  16  -8  -4   17.80    1.70
  16   8  -4   18.70    1.70
  16   8  -4   20.20    1.70
  16   8  -4   15.70    1.40
  14  -8  -4    4.00    1.20
  14  -8  -4    5.70    1.00
  14  -8  -4    2.50    1.10
 -14  -8   4    3.60    1.20
  14   8  -4    6.30    1.30
  14   8  -4    3.80    1.20
  14   8  -4    4.20    1.30
  14   8  -4    4.00    1.40
  12  -8  -4   27.80    2.60
  12  -8  -4   25.20    2.00
 -12  -8   4   23.20    2.30
  12  -8  -4   28.90    2.70
  12   8  -4   29.20    2.60
  12   8  -4   32.30    2.70
  12   8  -4   25.50    2.70
  12   8  -4   25.90    2.60
  10  -8  -4   14.50    2.00
  10  -8  -4   14.90    1.90
 -10  -8   4   10.00    2.40
 -10  -8   4   10.00    2.60
 -10  -8   4   10.20    1.80
  10  -8  -4   13.80    1.90
  10  -8  -4   12.50    1.90
  10   8  -4   11.40    1.90
  10   8  -4   11.80    2.20
  10   8  -4   15.10    2.10
 -10   8   4   13.80    2.90
  -8  -8   4   67.89    4.90
   8  -8  -4   71.69    3.70
   8  -8  -4   68.69    3.60
  -8  -8   4   72.49    4.60
   8  -8  -4   71.59    3.50
  -8  -8   4   71.29    3.70
   8  -8  -4   73.19    3.60
   8   8  -4   77.59    3.80
  -8   8   4   63.69    4.70
   8   8  -4   69.39    3.80
   6  -8  -4   21.40    2.30
   6  -8  -4   20.90    2.40
  -6  -8   4   21.10    2.90
  -6  -8   4   22.20    2.40
   6   8  -4   23.70    2.60
   6   8  -4   24.60    2.50
  -6   8   4   26.40    3.60
  -6   8   4   27.30    4.40
   6   8  -4   23.10    3.80
  -4  -8   4    5.80    1.60
   4  -8  -4    8.10    1.70
   4  -8  -4    7.20    1.60
  -4  -8   4   10.60    2.20
   4   8  -4    7.90    1.70
  -4   8   4    9.50    3.00
   4   8  -4   11.20    1.80
  -4   8   4    9.60    2.40
   4   8  -4    8.50    2.50
   4   8  -4    6.90    1.60
   2  -8  -4   27.60    2.60
  -2  -8   4   29.20    2.80
   2  -8  -4   29.00    2.40
  -2  -8   4   33.90    2.80
   2  -8  -4   33.80    2.90
   2   8  -4   30.50    2.80
   2   8  -4   28.30    3.00
  -2   8   4   26.80    3.80
   2   8  -4   25.70    3.90
   2   8  -4   31.20    2.70
  -2   8   4   44.40    4.10
   0  -8   4   49.99    3.10
   0  -8   4   53.19    3.30
   0  -8  -4   51.29    5.00
   0  -8  -4   55.29    3.20
   0   8  -4   47.70    3.60
   0   8  -4   59.79    5.50
   0   8  -4   55.29    3.50
   0   8   4   49.20    4.30
   0   8  -4   54.69    3.20
   0   8   4   49.90    3.20
   2  -8   4    2.50    1.50
  -2  -8  -4    3.20    1.30
  -2  -8  -4    3.10    2.00
  -2  -8  -4    2.30    1.50
  -2   8  -4    1.90    1.30
   2   8   4    1.30    1.30
  -2   8  -4    2.40    1.20
   2   8   4    2.70    1.70
  -2   8  -4    1.90    1.90
  -2   8  -4    2.20    2.30
   4  -8   4   16.50    2.10
  -4  -8  -4   12.40    1.90
   4  -8   4   14.30    1.70
  -4  -8  -4   12.00    2.20
  -4  -8  -4   13.60    2.90
   4   8   4    9.30    1.70
  -4   8  -4   12.90    3.10
  -4   8  -4   12.30    1.90
   4   8   4   11.80    2.00
  -4   8  -4   13.20    1.90
   6  -8   4   54.79    3.20
  -6  -8  -4   48.20    3.80
  -6  -8  -4   51.29    4.80
  -6   8  -4   55.59    3.30
  -6   8  -4   56.19    3.20
   6   8   4   57.59    3.20
   6   8   4   54.59    2.20
  -6   8  -4   56.59    6.60
   8  -8   4   52.69    3.00
  -8  -8  -4   46.60    4.50
  -8   8  -4   55.49    3.10
  -8   8  -4   55.09    3.20
   8   8   4   54.99    3.00
  10  -8   4    2.40    1.30
  10  -8   4    3.30    1.20
 -10   8  -4    0.40    0.90
 -10   8  -4    1.10    1.10
  10   8   4    1.80    1.00
  12  -8   4   16.40    1.70
 -12  -8  -4   17.40    1.60
  12  -8   4   13.20    1.50
 -12   8  -4   18.20    1.60
  15  -9  -4    1.00    0.70
  15  -9  -4    1.20    0.90
  15   9  -4    0.60    0.60
  15   9  -4    0.70    0.70
  13  -9  -4    2.80    0.80
 -13  -9   4    3.10    1.20
  13  -9  -4    3.30    1.00
  13  -9  -4    2.20    1.00
  13   9  -4    4.60    1.10
  13   9  -4    1.50    1.00
  11  -9  -4    0.80    0.90
  11  -9  -4    1.90    1.10
  11  -9  -4    1.80    0.90
 -11  -9   4    0.20    1.00
  11   9  -4    1.00    1.10
  11   9  -4    0.20    1.00
  11   9  -4    0.40    1.10
   9  -9  -4   -0.70    0.80
   9  -9  -4   -0.40    0.90
  -9  -9   4    0.30    1.00
   9  -9  -4    1.40    1.00
   9   9  -4   -0.90    0.90
   9   9  -4    0.60    1.00
   7  -9  -4    1.50    1.10
   7  -9  -4    1.50    1.10
  -7  -9   4    1.20    1.10
   7   9  -4    0.40    1.00
  -7   9   4    1.50    2.70
   7   9  -4    0.40    1.10
  -5  -9   4    2.80    1.20
   5  -9  -4    6.50    1.60
  -5  -9   4   11.20    2.10
   5  -9  -4    3.50    1.30
   5   9  -4    4.10    1.40
   5   9  -4    6.60    1.40
  -5   9   4    1.20    2.20
  -3  -9   4    1.70    1.20
  -3  -9   4    3.70    1.60
   3  -9  -4    2.00    1.20
  -3   9   4    1.70    1.10
   3   9  -4    2.70    1.20
   3   9  -4    1.60    1.20
   3   9  -4    1.80    1.20
  -1  -9   4    1.40    1.50
   1  -9  -4   -0.90    0.90
  -1  -9   4    2.20    1.20
   1  -9  -4    0.40    1.10
  -1   9   4    1.90    1.80
   1   9  -4    0.30    1.10
   1   9  -4    0.90    1.10
   1   9  -4    1.60    1.40
  -1   9   4    1.50    1.10
  -1  -9  -4    3.70    1.50
  -1  -9  -4    1.70    1.10
   1  -9   4    2.30    1.50
  -1   9  -4    3.40    1.30
   1   9   4    2.50    1.30
   1   9   4    5.60    1.80
  -1   9  -4    0.00    1.20
  -1   9  -4    1.90    1.60
  -3  -9  -4   -0.30    1.90
  -3  -9  -4   -1.20    1.20
  -3  -9  -4    0.40    1.10
   3  -9   4    0.00    0.90
  -3   9  -4    0.00    1.00
  -3   9  -4    0.30    1.60
   3   9   4    1.50    1.20
  -3   9  -4   -1.90    0.90
   3   9   4    0.90    1.20
  -5  -9  -4    8.60    1.60
  -5  -9  -4    8.90    1.90
  -5   9  -4    8.40    1.50
  -5   9  -4   11.80    2.40
  -5   9  -4    9.00    1.70
   5   9   4    9.30    1.50
   7  -9   4    1.70    1.10
  -7  -9  -4    1.10    1.40
  -7   9  -4    0.30    0.90
  -7   9  -4    1.00    1.00
   7   9   4    2.00    1.60
  -7   9  -4   -2.10    1.70
  -9  -9  -4    2.40    1.30
   9  -9   4    1.70    0.90
  -9   9  -4    2.00    1.00
  -9   9  -4    1.40    0.90
  11  -9   4    0.70    1.10
 -11  -9  -4    1.40    1.00
  11  -9   4    0.60    0.70
  12 -10  -4   23.10    1.20
 -10 -10   4    1.00    0.90
 -10 -10   4    2.40    1.60
  10 -10  -4    1.70    0.90
  10  10  -4    1.70    0.90
  -8 -10   4    8.20    1.70
   8 -10  -4    6.20    1.30
  -8 -10   4    7.40    1.30
   8 -10  -4    6.40    1.20
  -8  10   4    6.80    1.30
   8  10  -4    4.60    1.20
   8  10  -4    9.40    1.40
   6 -10  -4    4.50    1.20
  -6 -10   4    5.20    1.20
  -6 -10   4    5.10    1.50
   6  10  -4    2.40    1.00
   6  10  -4    1.10    1.10
  -6  10   4    4.90    1.30
  -4 -10   4   11.60    1.80
   4 -10  -4    9.50    1.50
  -4 -10   4    8.50    1.40
   4  10  -4    8.80    1.40
  -4  10   4   14.40    2.40
  -4  10   4   12.40    1.60
   4  10  -4    9.80    1.60
  -2 -10   4    1.40    1.10
   2 -10  -4   -0.70    0.80
  -2 -10   4   -0.80    0.80
  -2  10   4    0.20    1.40
   2  10  -4    1.20    1.00
   2  10  -4    1.10    0.70
   2  10  -4    1.10    0.90
  -2  10   4    0.60    1.10
   0 -10  -4   10.40    1.50
   0 -10   4   13.50    1.60
   0 -10   4   17.20    1.70
   0  10   4   12.80    1.70
   0  10  -4   12.10    1.60
   0  10  -4   13.80    1.60
   0  10   4   13.20    1.90
   0  10  -4   10.80    1.60
  -2 -10  -4    9.60    1.30
  -2 -10  -4   11.30    1.60
  -2  10  -4    8.90    1.50
   2  10   4    9.30    1.30
  -2  10  -4    9.00    1.70
  -2  10  -4   10.00    1.40
   2  10   4    8.20    1.40
  -4 -10  -4   10.20    1.40
  -4 -10  -4   10.50    1.50
  -4  10  -4    9.50    1.30
  -4  10  -4   10.60    1.40
  -4  10  -4    9.70    1.80
  -6 -10  -4    3.50    1.00
  -6  10  -4    3.70    0.90
  -6  10  -4    4.60    1.50
  -8 -10  -4    4.30    0.90
  -8  10  -4    4.90    1.30
  -7 -11   4    2.30    0.70
  -7 -11   4    2.10    0.80
   5 -11  -4    0.10    0.70
  -5 -11   4   -0.60    0.70
  -5 -11   4    0.10    0.60
   5  11  -4    0.00    0.70
  -5  11   4   -1.20    0.80
   3 -11  -4   15.80    1.50
  -3 -11   4   15.20    1.40
  -3  11   4   16.20    1.60
   3  11  -4   15.10    1.30
  -1 -11   4    2.20    1.30
   1 -11  -4    2.80    0.90
   1  11  -4    2.20    0.80
  -1  11   4    2.80    0.80
  -1 -11  -4   22.30    1.60
  -1  11  -4   18.00    1.60
  12   0  -5   -0.40    1.20
  12   0  -5   -0.50    1.00
  12   0  -5   -0.20    0.90
  12   0  -5    1.80    1.20
  10   0  -5    0.60    1.00
  10   0  -5   -0.50    0.80
  10   0  -5    0.50    0.90
  10   0  -5    0.80    1.00
  10   0  -5   -0.40    1.00
  10   0  -5   -0.30    0.80
   8   0  -5   -0.20    0.80
   8   0  -5    0.20    0.80
   8   0  -5   -0.10    1.00
   8   0  -5    0.90    0.90
   8   0  -5   -0.10    0.80
   8   0  -5    0.20    0.80
   8   0  -5    0.80    0.80
   6   0  -5    0.10    0.70
   6   0  -5    0.50    0.60
   6   0  -5    0.00    0.70
   6   0  -5   -0.20    0.80
   6   0  -5    0.00    0.80
   6   0  -5   -0.30    0.50
   6   0  -5   -0.70    0.80
   6   0  -5    0.00    0.80
   4   0  -5   -0.80    0.70
   4   0  -5   -1.10    0.70
   4   0  -5    0.20    0.60
   4   0  -5    0.00    0.80
  -4   0   5    0.30    0.50
   4   0  -5    0.50    0.80
   4   0  -5    0.30    0.70
   4   0  -5    0.90    0.60
   2   0  -5    0.70    0.80
   2   0  -5   -0.50    0.60
  -2   0   5    0.10    0.70
   2   0  -5    0.40    0.70
   2   0  -5   -0.70    0.70
   2   0  -5   -1.10    0.60
   2   0  -5    0.50    0.80
   2   0  -5   -0.80    0.60
   0   0   5    0.30    1.10
   0   0  -5    1.00    0.80
   0   0  -5    0.10    0.80
   0   0  -5   -0.20    0.40
   0   0  -5    0.10    0.70
   0   0  -5    0.10    0.40
   0   0  -5   -0.10    0.60
   0   0  -5   -0.90    0.90
   0   0   5    0.80    0.80
   0   0  -5    0.30    0.70
  -2   0  -5   -0.10    0.80
  -2   0  -5    0.10    1.00
  -2   0  -5   -0.50    0.80
   2   0   5   -0.70    0.90
  -2   0  -5   -0.10    0.60
  -2   0  -5    0.20    0.80
   2   0   5   -0.40    0.80
  -2   0  -5    0.00    0.80
  -2   0  -5    1.10    0.70
  -2   0  -5    0.30    1.10
  -4   0  -5    1.00    1.00
  -4   0  -5   -0.10    1.00
  -4   0  -5    0.50    1.00
  -4   0  -5    0.10    0.70
  -4   0  -5    0.60    1.00
  -4   0  -5    0.60    1.30
  -4   0  -5   -0.70    0.60
  -4   0  -5    0.30    1.10
  -6   0  -5    1.20    1.40
  -6   0  -5    0.50    1.30
  -6   0  -5   -0.10    0.80
  -6   0  -5   -0.10    0.90
  -6   0  -5    0.40    1.00
  -6   0  -5   -1.30    0.90
  -6   0  -5    0.50    1.20
   8   0   5    1.00    0.90
  -8   0  -5    1.30    1.20
  -8   0  -5    1.30    1.00
  -8   0  -5    0.00    1.50
  -8   0  -5    0.90    1.30
  -8   0  -5    2.10    1.70
  -8   0  -5   -1.20    1.10
  -8   0  -5    0.50    1.40
 -10   0  -5    0.50    1.10
 -10   0  -5    0.40    1.60
 -10   0  -5   -0.10    1.30
 -10   0  -5    3.60    2.10
  10   0   5   -0.70    0.80
 -10   0  -5    0.10    1.90
 -12   0  -5   -2.70    1.80
 -12   0  -5   -0.10    1.30
  12   0   5   -0.80    1.00
  12   0   5    0.70    1.20
  12   0   5    0.80    1.20
  12   0   5    0.40    1.00
  14   0   5   -0.30    1.10
 -14   0  -5    2.00    2.10
  14   0   5   -0.70    1.00
  14   0   5    1.10    1.20
  14   0   5    0.00    1.10
 -14   0  -5   -2.10    1.10
  16   0   5    1.00    1.10
  16   0   5   -0.90    1.00
  16   0   5   -0.50    1.00
  16   0   5   -1.80    1.00
 -16   0  -5   -0.40    1.20
  18   0   5    0.30    0.70
  18   0   5    0.60    0.90
  18   0   5    1.50    1.00
  17   1  -5   56.99    3.80
  15   1  -5  162.18    7.10
  15   1  -5  154.08    5.80
  13  -1  -5   60.99    4.10
  13  -1  -5   61.79    4.00
 -13  -1   5   58.29    4.00
  13   1  -5   54.49    3.20
  13   1  -5   60.59    4.30
  13   1  -5   57.39    4.00
 -13   1   5   61.89    4.00
  11  -1  -5    9.00    1.90
  11  -1  -5   10.60    2.00
  11  -1  -5    9.80    2.00
 -11  -1   5   11.40    2.10
  11  -1  -5    6.30    1.60
  11  -1  -5    8.70    1.90
  11  -1  -5    8.20    1.70
  11  -1  -5    7.90    1.70
  11   1  -5    9.30    2.00
  11   1  -5    6.10    1.40
  11   1  -5    7.90    1.80
  11   1  -5    9.30    1.70
  11   1  -5    8.70    1.80
   9  -1  -5   32.80    2.90
   9  -1  -5   37.60    2.80
   9  -1  -5   36.10    2.60
   9  -1  -5   32.70    2.90
   9  -1  -5   34.90    2.60
   9  -1  -5   30.90    2.80
   9  -1  -5   29.30    2.70
   9   1  -5   32.90    3.10
   9   1  -5   32.40    2.30
   9   1  -5   32.70    2.40
   9   1  -5   30.90    2.90
   9   1  -5   33.90    2.60
   9   1  -5   33.70    2.70
   7  -1  -5    2.70    1.10
   7  -1  -5    3.50    1.20
   7  -1  -5    3.80    1.20
   7  -1  -5    3.10    1.20
   7  -1  -5    0.10    0.60
   7  -1  -5    3.40    1.00
   7  -1  -5    0.10    0.60
   7   1  -5    2.90    1.00
   7   1  -5    1.80    1.00
   7   1  -5    2.70    1.10
   7   1  -5    3.00    1.20
   7   1  -5    3.50    1.20
   7   1  -5    2.80    1.00
  -5  -1   5  205.28    4.10
   5  -1  -5  205.98    5.70
   5  -1  -5  206.88    5.60
   5  -1  -5  201.48    5.60
   5  -1  -5  204.08    5.40
   5  -1  -5  196.98    5.70
   5   1  -5  203.18    5.70
   5   1  -5  197.68    5.60
   5   1  -5  209.08    5.60
  -5   1   5  197.08    4.00
   5   1  -5  203.68    5.50
   5   1  -5  210.38    5.60
   5   1  -5  202.68    5.40
  -3  -1   5   80.29    2.50
   3  -1  -5   77.29    3.30
   3  -1  -5   79.09    3.00
   3  -1  -5   77.69    3.20
   3  -1  -5   79.99    3.10
   3  -1  -5   76.39    2.20
   3  -1  -5   75.49    3.20
   3  -1  -5   80.49    3.10
   3   1  -5   80.49    3.20
   3   1  -5   80.19    3.20
   3   1  -5   75.89    3.20
  -3   1   5   75.89    2.50
   3   1  -5   77.89    3.20
   3   1  -5   81.79    3.30
   1  -1  -5   46.10    2.30
   1  -1  -5   44.60    2.50
   1  -1  -5   46.10    2.60
  -1  -1   5   45.80    2.10
   1  -1  -5   46.90    2.30
   1  -1  -5   49.30    2.50
   1  -1  -5   44.90    2.40
   1  -1  -5   45.90    2.00
   1   1  -5   47.00    1.90
  -1   1   5   47.50    2.10
   1   1  -5   46.60    1.80
   1   1  -5   45.30    2.40
   1   1  -5   45.90    2.60
   1   1  -5   48.50    2.70
   1   1  -5   44.20    2.20
   1   1  -5   45.10    2.40
  -1  -1  -5   25.40    2.00
  -1  -1  -5   23.50    2.00
  -1  -1  -5   24.80    2.10
  -1  -1  -5   26.00    1.80
  -1  -1  -5   27.80    1.80
  -1  -1  -5   28.40    2.20
   1  -1   5   25.10    1.80
   1  -1   5   22.50    1.90
  -1  -1  -5   28.40    2.00
  -1  -1  -5   20.30    2.00
  -1   1  -5   25.30    1.90
   1   1   5   23.70    2.00
  -1   1  -5   28.50    1.90
  -1   1  -5   26.10    1.80
  -1   1  -5   26.30    1.90
  -1   1  -5   26.00    1.70
  -1   1  -5   28.40    1.90
   1   1   5   25.40    1.80
  -1   1  -5   26.20    2.10
  -1   1  -5   24.20    2.00
  -1   1  -5   26.20    2.50
  -3  -1  -5  153.38    5.00
  -3  -1  -5  152.18    4.70
  -3  -1  -5  156.68    5.30
  -3  -1  -5  152.98    5.10
  -3  -1  -5  165.78    5.50
  -3  -1  -5  154.38    5.10
  -3  -1  -5  154.68    5.00
   3  -1   5  150.78    4.20
  -3  -1  -5  154.58    4.80
  -3  -1  -5  157.28    4.20
   3   1   5  147.09    4.10
  -3   1  -5  163.48    5.50
  -3   1  -5  158.28    4.70
  -3   1  -5  153.78    5.10
  -3   1  -5  156.68    5.00
  -3   1  -5  158.78    5.30
  -3   1  -5  154.38    4.60
  -3   1  -5  151.28    4.00
  -3   1  -5  154.18    4.90
  -5  -1  -5    1.30    1.30
  -5  -1  -5    1.40    1.30
  -5  -1  -5    3.60    1.30
  -5  -1  -5    3.20    1.20
  -5  -1  -5    1.90    1.00
  -5  -1  -5    2.30    1.40
  -5  -1  -5    2.30    1.30
  -5  -1  -5    2.10    1.30
  -5  -1  -5    3.50    1.20
  -5   1  -5    3.40    1.50
  -5   1  -5    5.10    1.50
  -5   1  -5    2.50    1.10
  -5   1  -5    3.10    1.50
  -5   1  -5    4.50    1.50
  -5   1  -5    3.50    1.20
  -5   1  -5    2.00    1.30
  -5   1  -5    2.30    1.10
  -7  -1  -5   26.20    3.10
  -7  -1  -5   27.40    3.40
  -7  -1  -5   21.60    2.80
  -7  -1  -5   24.70    2.30
  -7  -1  -5   29.10    2.90
  -7  -1  -5   26.90    3.40
  -7  -1  -5   24.50    2.60
  -7   1  -5   25.80    2.70
  -7   1  -5   22.60    3.20
  -7   1  -5   25.80    3.10
  -7   1  -5   27.40    3.30
  -7   1  -5   30.20    3.30
  -7   1  -5   27.30    2.30
  -7   1  -5   28.10    3.30
  -9  -1  -5   36.00    4.10
  -9  -1  -5   45.20    3.90
  -9  -1  -5   41.50    4.40
  -9  -1  -5   38.80    2.90
  -9  -1  -5   43.90    3.30
  -9  -1  -5   48.00    4.90
   9  -1   5   43.70    2.70
   9   1   5   46.50    2.80
  -9   1  -5   48.70    4.00
  -9   1  -5   51.99    5.00
  -9   1  -5   34.00    4.10
  -9   1  -5   47.10    3.80
  -9   1  -5   45.90    3.00
  -9   1  -5   48.20    3.40
  -9   1  -5   46.80    4.70
  11  -1   5   50.39    3.20
  11  -1   5   48.80    3.10
 -11  -1  -5   47.80    3.50
 -11  -1  -5   52.99    5.80
  11  -1   5   46.60    3.00
  11  -1   5   53.49    3.20
  11   1   5   43.40    2.90
 -11   1  -5   48.20    3.30
 -11   1  -5   48.00    4.40
 -11   1  -5   49.20    5.40
 -11   1  -5   51.19    4.80
  11   1   5   49.70    3.00
  11   1   5   52.39    3.60
  11   1   5   55.89    3.30
  11   1   5   49.40    3.20
  13  -1   5   12.20    1.90
 -13  -1  -5   12.80    2.20
 -13  -1  -5    7.10    2.70
  13  -1   5   12.80    2.00
  13  -1   5   13.50    1.90
  13  -1   5   13.30    2.10
 -13   1  -5   14.40    2.20
  13   1   5   13.00    1.90
  13   1   5   13.80    1.90
  13   1   5   12.90    2.10
  13   1   5   14.40    2.10
 -13   1  -5   12.90    3.10
  13   1   5   15.80    2.10
  15  -1   5   17.90    2.10
  15  -1   5   18.70    2.10
 -15  -1  -5   17.70    2.20
 -15  -1  -5   18.30    2.40
 -15  -1  -5    9.90    2.80
  15  -1   5   17.80    2.10
  15  -1   5   18.30    2.10
  15   1   5   19.40    2.10
  15   1   5   17.70    2.10
  15   1   5   14.80    2.10
 -15   1  -5   18.00    2.40
  15   1   5   14.20    1.90
 -15   1  -5   13.80    3.10
  17  -1   5    2.80    1.20
  17  -1   5    1.50    1.10
  17  -1   5    1.50    1.10
  17  -1   5    2.40    1.00
  17   1   5    1.30    0.90
  17   1   5    1.60    1.00
  17   1   5    0.50    1.00
  17   1   5    1.20    1.10
  19  -1   5    0.00    0.70
  19  -1   5    0.80    0.70
  19   1   5    0.60    0.80
  19   1   5    0.30    0.80
  20   2  -5   41.70    3.40
  20   2  -5   47.70    5.30
  20   2  -5   41.20    2.80
  18   2  -5    0.40    1.30
  18   2  -5   -1.20    1.30
  18   2  -5    0.60    1.30
  16   2  -5    0.90    1.30
  16   2  -5    2.00    1.50
  16   2  -5   -1.50    1.80
  16   2  -5    0.30    1.20
  14  -2  -5   11.50    2.50
  14  -2  -5   21.30    4.00
  14  -2  -5   21.00    3.20
  14   2  -5   21.20    3.40
  14   2  -5   18.20    2.30
  12  -2  -5   91.09    5.10
  12  -2  -5   92.79    5.00
  12  -2  -5   83.69    5.00
 -12  -2   5   91.49    4.90
  12  -2  -5   85.79    4.60
  12   2  -5   79.39    4.40
  12   2  -5   89.69    4.90
  12   2  -5   92.69    5.20
  12   2  -5   86.09    4.00
 -12   2   5   88.49    4.70
  10  -2  -5   75.19    4.30
  10  -2  -5   90.19    4.20
  10  -2  -5   84.49    4.60
  10  -2  -5   86.29    4.10
 -10  -2   5   91.79    4.50
  10  -2  -5   79.59    4.30
  10  -2  -5   90.19    4.60
  10   2  -5   96.29    4.70
  10   2  -5   86.49    3.70
  10   2  -5   93.69    4.20
  10   2  -5   88.89    4.40
   8  -2  -5    3.70    1.30
   8  -2  -5    2.80    1.20
  -8  -2   5    2.80    0.70
   8  -2  -5    1.90    1.20
   8  -2  -5    4.00    1.20
   8  -2  -5    3.40    1.30
   8  -2  -5    6.10    1.70
   8  -2  -5    3.60    1.20
   8   2  -5    3.30    1.30
   8   2  -5    4.10    1.30
   8   2  -5    3.10    1.30
   8   2  -5    4.00    1.10
   8   2  -5    2.00    1.10
   8   2  -5    3.30    1.10
   6  -2  -5    1.40    1.10
   6  -2  -5    1.70    1.00
   6  -2  -5    1.30    0.90
  -6  -2   5    3.00    0.80
   6  -2  -5    0.40    0.90
   6  -2  -5    1.80    1.20
   6  -2  -5    1.60    1.10
   6  -2  -5    2.00    1.20
   6   2  -5    2.30    1.00
   6   2  -5    2.10    0.90
   6   2  -5    2.30    1.10
  -6   2   5    1.80    0.60
   6   2  -5    3.20    1.30
   6   2  -5    1.80    0.90
   6   2  -5    1.20    1.10
   4  -2  -5  296.87    7.00
   4  -2  -5  293.47    7.40
   4  -2  -5  287.97    7.20
   4  -2  -5  284.17    7.20
   4  -2  -5  288.97    7.40
  -4  -2   5  300.97    6.10
   4  -2  -5  294.67    7.40
   4  -2  -5  283.67    7.10
   4   2  -5  288.27    6.80
   4   2  -5  284.77    6.90
   4   2  -5  284.77    6.90
  -4   2   5  295.67    6.00
   4   2  -5  289.67    7.10
   4   2  -5  293.07    7.30
   4   2  -5  297.57    7.60
   2  -2  -5    0.30    0.70
   2  -2  -5   -0.70    0.80
   2  -2  -5    0.70    1.00
   2  -2  -5   -0.30    0.90
  -2  -2   5   -0.60    1.00
  -2  -2   5   -0.10    0.80
   2  -2  -5    0.20    0.80
   2  -2  -5   -0.40    0.70
   2  -2  -5    1.00    0.90
   2   2  -5   -0.80    0.80
   2   2  -5    0.10    0.90
  -2   2   5   -0.60    0.70
   2   2  -5    0.40    1.10
   2   2  -5    0.40    0.80
   2   2  -5    0.60    0.70
   0  -2  -5  172.68    5.50
   0  -2   5  164.68    4.50
   0  -2  -5  162.68    4.40
   0  -2  -5  170.18    5.50
   0  -2  -5  172.98    5.50
   0  -2  -5  174.08    5.10
   0  -2  -5  172.68    4.80
   0  -2  -5  171.98    4.50
   0  -2  -5  172.08    5.20
   0  -2   5  169.08    4.80
   0   2  -5  164.08    5.20
   0   2  -5  171.88    5.10
   0   2   5  172.78    4.50
   0   2  -5  168.38    5.00
   0   2  -5  168.28    4.30
   0   2  -5  167.18    4.80
   0   2  -5  175.58    5.60
   0   2  -5  150.68    5.00
   0   2   5  154.38    4.80
   0   2  -5  170.78    4.40
  -2  -2  -5    0.50    1.10
  -2  -2  -5   -0.70    0.80
  -2  -2  -5   -0.20    0.90
  -2  -2  -5   -0.60    0.90
  -2  -2  -5   -0.60    0.60
   2  -2   5    0.40    1.20
  -2  -2  -5   -0.70    1.00
  -2  -2  -5    0.00    1.00
  -2  -2  -5    0.70    0.90
  -2  -2  -5    0.50    0.80
   2   2   5   -0.60    1.00
  -2   2  -5   -0.30    1.10
  -2   2  -5    1.20    0.90
  -2   2  -5   -0.50    0.90
  -2   2  -5   -0.20    0.90
  -2   2  -5    0.80    0.80
  -2   2  -5    0.70    0.90
   2   2   5    0.00    0.90
  -2   2  -5   -1.40    0.90
  -2   2  -5    0.20    0.90
  -4  -2  -5   31.90    2.40
  -4  -2  -5   32.90    3.00
  -4  -2  -5   25.60    3.00
  -4  -2  -5   32.80    3.00
  -4  -2  -5   30.70    2.80
  -4  -2  -5   37.70    3.40
  -4  -2  -5   31.60    2.50
  -4  -2  -5   28.80    2.80
  -4   2  -5   32.30    2.40
  -4   2  -5   26.80    3.00
  -4   2  -5   32.20    3.10
  -4   2  -5   33.60    3.30
  -4   2  -5   26.30    2.50
  -4   2  -5   29.50    2.70
  -4   2  -5   27.30    2.10
  -4   2  -5   31.40    2.50
  -6  -2  -5  222.48    7.20
  -6  -2  -5  222.78    6.90
  -6  -2  -5  217.38    6.60
  -6  -2  -5  218.98    7.80
  -6  -2  -5  226.38    7.40
  -6  -2  -5  209.18    7.40
  -6  -2  -5  213.78    7.00
  -6   2  -5  219.18    6.70
  -6   2  -5  242.78    6.70
  -6   2  -5  203.58    7.20
  -6   2  -5  244.38    7.30
  -6   2  -5  231.18    6.00
  -6   2  -5  203.98    7.60
  -6   2  -5  202.78    6.90
  -6   2  -5  216.58    7.30
   6   2   5  195.98    6.00
  -8  -2  -5   44.30    4.50
  -8  -2  -5   34.30    3.80
   8  -2   5   38.60    2.70
  -8  -2  -5   43.00    3.30
  -8  -2  -5   32.80    3.70
  -8  -2  -5   48.00    4.00
  -8   2  -5   43.60    3.00
  -8   2  -5   38.70    3.00
  -8   2  -5   45.70    3.70
  -8   2  -5   49.50    4.50
   8   2   5   50.29    3.20
  -8   2  -5   37.40    4.00
  -8   2  -5   45.50    4.50
   8   2   5   39.10    2.60
  -8   2  -5   45.30    3.70
 -10  -2  -5   16.90    2.20
  10  -2   5   16.90    2.20
  10  -2   5   18.50    2.20
 -10  -2  -5   17.40    3.30
 -10  -2  -5   16.80    2.60
  10  -2   5   21.90    3.10
 -10  -2  -5   13.80    2.80
 -10   2  -5   16.30    2.60
  10   2   5   13.30    1.90
 -10   2  -5   18.20    2.20
 -10   2  -5   17.40    3.10
 -10   2  -5   17.90    3.50
  10   2   5   15.70    1.90
 -10   2  -5   14.90    2.90
  10   2   5   14.70    2.30
  12  -2   5   15.50    2.20
  12  -2   5   17.60    2.30
 -12  -2  -5   20.20    2.60
  12  -2   5   12.70    1.90
 -12  -2  -5    6.90    2.40
  12  -2   5   14.30    2.00
  12   2   5   14.60    1.90
  12   2   5   16.70    2.10
 -12   2  -5   15.40    2.20
 -12   2  -5   14.60    3.20
 -12   2  -5   12.90    3.00
  12   2   5   13.60    2.10
  12   2   5   16.50    2.30
  12   2   5   13.30    1.90
 -14  -2  -5   12.00    2.90
 -14  -2  -5   24.90    2.90
  14  -2   5   18.80    2.20
  14  -2   5   23.00    2.50
  14  -2   5   25.50    2.40
  14  -2   5   23.70    2.60
  14   2   5   22.20    2.40
  14   2   5   20.10    2.60
 -14   2  -5   23.40    2.70
  14   2   5   20.30    2.20
 -14   2  -5   19.50    3.50
  14   2   5   21.60    2.30
  14   2   5   18.20    2.10
 -16  -2  -5   32.00    2.60
 -16  -2  -5   28.80    2.80
  16  -2   5   28.60    2.20
  16  -2   5   27.70    2.40
  16  -2   5   26.90    2.50
  16  -2   5   27.00    2.50
  16   2   5   28.70    2.40
  16   2   5   27.60    2.20
  16   2   5   28.70    2.40
  16   2   5   25.30    2.30
  18  -2   5    0.60    0.60
  18  -2   5   -0.90    0.80
  18  -2   5    0.90    0.90
  18   2   5    0.40    0.90
  18   2   5   -0.20    0.60
  18   2   5    0.40    0.80
  21   3  -5    9.00    1.50
  21   3  -5    8.40    1.60
  19  -3  -5    1.30    1.20
  19   3  -5    2.40    1.50
  19   3  -5    4.10    1.50
  19   3  -5    1.60    1.30
  17  -3  -5   23.80    2.50
  17  -3  -5   27.50    2.80
  17   3  -5   23.20    2.50
  17   3  -5   19.40    2.40
  17   3  -5   19.40    2.60
  17   3  -5   18.60    3.60
  17   3  -5   17.70    1.10
  17   3  -5   19.30    2.30
  15  -3  -5   22.00    2.50
  15  -3  -5   17.50    0.90
  15  -3  -5   19.60    2.30
  15  -3  -5   17.50    3.50
  15   3  -5   18.90    2.40
  15   3  -5   18.30    2.20
  15   3  -5   19.00    1.50
  15   3  -5   16.10    3.10
  15   3  -5   19.40    2.20
  15   3  -5   17.70    2.50
  13  -3  -5   -1.10    1.70
  13  -3  -5    3.50    2.00
  13   3  -5    3.40    2.00
  13   3  -5    2.20    1.30
  13   3  -5    4.40    1.30
  11  -3  -5   36.30    3.80
  11  -3  -5   33.20    3.70
  11  -3  -5   33.10    3.70
 -11  -3   5   36.30    3.80
 -11  -3   5   38.70    2.20
  11  -3  -5   41.00    4.30
  11   3  -5   42.10    3.40
  11   3  -5   36.10    2.40
  11   3  -5   43.70    4.40
  11   3  -5   47.50    4.40
 -11   3   5   42.90    4.00
  11   3  -5   35.10    2.70
   9  -3  -5   14.50    2.60
   9  -3  -5   15.60    2.20
   9  -3  -5   15.60    2.40
   9  -3  -5   12.40    2.30
  -9  -3   5   19.50    2.70
   9  -3  -5   14.40    2.40
  -9  -3   5   19.10    1.70
   9   3  -5   14.40    2.20
   9   3  -5   15.20    2.30
   9   3  -5   17.30    2.00
   9   3  -5   16.90    2.50
  -9   3   5   17.20    2.30
  -9   3   5   17.70    1.40
   7  -3  -5    4.90    1.70
   7  -3  -5    1.80    1.10
  -7  -3   5    2.90    1.30
   7  -3  -5    2.90    1.30
   7  -3  -5    3.80    1.30
   7  -3  -5    2.60    1.30
   7  -3  -5    3.40    1.30
   7  -3  -5    2.50    1.30
  -7  -3   5    2.10    0.90
   7   3  -5    4.10    1.30
   7   3  -5    2.60    1.10
  -7   3   5    2.60    0.90
   7   3  -5    3.40    1.60
   7   3  -5    2.90    1.00
   7   3  -5    4.00    1.40
  -5  -3   5    2.90    1.00
   5  -3  -5    5.30    1.40
  -5  -3   5    2.40    1.10
   5  -3  -5    4.30    1.30
   5  -3  -5    5.00    1.30
   5  -3  -5    6.10    1.70
   5  -3  -5    4.60    1.30
  -5  -3   5    5.00    1.50
   5  -3  -5    3.00    1.20
   5  -3  -5    5.70    1.60
   5   3  -5    3.60    1.40
   5   3  -5    3.10    1.10
   5   3  -5    3.10    1.20
   5   3  -5    4.60    1.20
   5   3  -5    3.70    1.30
  -5   3   5    5.00    1.10
  -3  -3   5   50.59    2.90
   3  -3  -5   52.29    3.10
   3  -3  -5   53.49    3.00
   3  -3  -5   48.60    3.10
   3  -3  -5   53.39    2.80
   3  -3  -5   56.69    3.40
   3  -3  -5   51.79    3.10
   3  -3  -5   54.39    3.50
  -3  -3   5   55.59    2.70
  -3   3   5   50.29    2.50
   3   3  -5   54.69    3.40
   3   3  -5   53.09    2.90
   3   3  -5   50.29    3.00
   3   3  -5   50.19    2.70
  -3   3   5   51.49    3.00
   3   3  -5   50.29    2.80
   3   3  -5   53.79    3.00
   1  -3  -5    0.30    0.70
   1  -3  -5    0.50    1.00
   1  -3  -5    1.40    1.20
   1  -3  -5    1.40    1.20
   1  -3  -5    0.90    0.90
  -1  -3   5    0.60    1.10
   1  -3  -5    2.20    1.00
  -1  -3   5    0.00    1.20
   1  -3  -5    0.50    1.00
   1   3  -5    1.10    0.90
  -1   3   5    0.80    0.90
   1   3  -5    1.60    1.00
   1   3  -5    2.00    1.20
  -1   3   5    0.70    1.10
   1   3  -5    0.60    0.80
   1   3  -5    1.00    1.00
   1   3  -5    1.40    0.90
  -1  -3  -5   29.10    2.90
  -1  -3  -5   26.50    2.90
  -1  -3  -5   26.40    2.80
  -1  -3  -5   30.60    2.40
  -1  -3  -5   27.80    2.20
  -1  -3  -5   28.40    3.00
   1  -3   5   31.70    2.50
   1   3   5   30.70    2.20
  -1   3  -5   31.70    3.10
  -1   3  -5   31.90    2.50
  -1   3  -5   30.50    2.50
  -1   3  -5   33.70    2.60
  -1   3  -5   29.10    2.80
  -1   3  -5   28.50    2.10
   1   3   5   28.50    2.40
  -3  -3  -5   87.99    3.80
  -3  -3  -5   87.09    4.20
  -3  -3  -5   91.09    3.70
  -3  -3  -5   88.79    4.30
  -3  -3  -5   91.99    4.80
  -3  -3  -5   90.49    4.20
  -3  -3  -5   85.49    4.50
  -3   3  -5   86.89    4.20
  -3   3  -5   92.89    4.20
  -3   3  -5   85.99    3.50
   3   3   5   87.59    3.30
  -3   3  -5   87.19    4.30
  -3   3  -5   85.29    4.60
  -3   3  -5   87.69    3.70
  -3   3  -5   83.49    3.80
  -5  -3  -5   35.90    3.50
  -5  -3  -5   20.50    2.70
  -5  -3  -5   22.70    3.00
  -5  -3  -5   32.50    3.70
  -5  -3  -5   24.10    2.90
   5  -3   5   26.20    2.90
  -5  -3  -5   23.90    2.70
  -5   3  -5   28.30    3.20
  -5   3  -5   27.70    3.40
  -5   3  -5   25.90    2.90
  -5   3  -5   28.30    2.90
   5   3   5   19.10    2.00
  -5   3  -5   26.30    2.90
  -5   3  -5   21.90    2.10
  -5   3  -5   31.70    3.60
  -5   3  -5   25.50    2.90
  -7  -3  -5    4.20    1.70
  -7  -3  -5    3.00    1.50
  -7  -3  -5    2.70    1.90
   7  -3   5    0.50    0.90
  -7  -3  -5    0.80    1.70
  -7  -3  -5    1.50    1.40
  -7  -3  -5    1.60    1.70
   7   3   5    2.60    1.20
  -7   3  -5    2.30    1.70
  -7   3  -5    1.40    1.00
  -7   3  -5    0.30    1.50
  -7   3  -5    1.20    1.30
  -7   3  -5    1.20    1.90
  -7   3  -5    3.50    1.80
  -7   3  -5    2.10    1.80
  -7   3  -5    0.20    1.60
  -9  -3  -5   60.79    4.40
   9  -3   5   58.39    4.10
  -9  -3  -5   53.19    4.50
   9  -3   5   62.49    3.50
  -9  -3  -5   49.20    4.90
  -9  -3  -5   63.19    4.40
  -9   3  -5   60.89    4.70
  -9   3  -5   64.59    5.10
   9   3   5   65.29    3.90
   9   3   5   62.19    3.30
   9   3   5   69.19    6.00
   9   3   5   63.59    5.10
  -9   3  -5   57.49    3.90
  -9   3  -5   61.29    3.60
  -9   3  -5   66.99    4.70
  11  -3   5   12.50    2.00
  11  -3   5   14.60    2.10
  11  -3   5   14.30    2.10
 -11  -3  -5   10.10    2.60
  11  -3   5   15.80    2.10
  11  -3   5   18.10    2.40
 -11  -3  -5   17.60    2.50
 -11   3  -5   13.60    3.20
 -11   3  -5   13.20    3.10
  11   3   5   18.20    2.50
  11   3   5   14.70    2.30
  11   3   5   11.80    1.90
  11   3   5   13.30    1.90
  11   3   5   12.40    1.90
  13  -3   5    3.80    1.40
  13  -3   5    3.60    1.30
  13  -3   5    3.20    1.70
  13  -3   5    3.20    1.40
 -13  -3  -5    5.10    1.80
  13  -3   5    4.60    1.40
 -13  -3  -5    1.70    2.10
  13   3   5    4.00    1.50
  13   3   5    4.30    1.30
  13   3   5    4.50    1.50
  13   3   5    3.00    1.30
  13   3   5    3.80    1.60
 -13   3  -5    3.30    2.10
 -15  -3  -5    1.00    1.30
  15  -3   5    0.50    1.10
  15  -3   5   -1.40    0.90
  15  -3   5    0.90    1.10
  15  -3   5    1.70    1.10
  15   3   5    0.10    1.10
  15   3   5   -1.40    1.00
  15   3   5   -0.90    0.90
  15   3   5    1.40    1.30
  15   3   5    0.20    1.00
  17  -3   5    7.10    1.30
  17  -3   5    9.30    1.20
  17  -3   5   10.20    1.50
  17  -3   5    9.90    1.40
 -17  -3  -5    9.40    1.50
  17   3   5    9.10    1.40
  17   3   5    9.30    1.30
  17   3   5    7.80    1.30
  22   4  -5    1.10    1.30
  20  -4  -5    3.50    1.20
  20   4  -5    2.70    1.20
  20   4  -5    3.20    1.40
 -18  -4   5   -0.80    1.80
  18  -4  -5    0.40    1.10
  18  -4  -5    0.70    1.20
  18   4  -5   -0.30    1.30
  18   4  -5    0.80    1.10
  18   4  -5    0.80    1.10
  18   4  -5   -0.60    1.30
  16  -4  -5    4.30    1.40
  16  -4  -5    3.70    1.40
  16  -4  -5    4.10    0.60
  16   4  -5    1.70    1.40
  16   4  -5    3.60    1.30
  16   4  -5    4.10    1.40
  16   4  -5    5.50    1.00
  16   4  -5    5.50    1.70
  14  -4  -5   -0.10    1.20
  14  -4  -5    0.70    1.10
  14  -4  -5   -0.10    1.90
  14  -4  -5    0.50    0.60
  14   4  -5    0.90    1.20
 -14   4   5    2.90    2.10
  14   4  -5    1.30    1.30
  14   4  -5    0.40    1.30
  14   4  -5    0.90    0.90
  14   4  -5   -0.30    1.00
  14   4  -5    1.20    1.80
  12  -4  -5   23.10    3.80
  12  -4  -5   25.80    3.60
 -12  -4   5   23.00    2.60
  12   4  -5   21.10    2.20
 -12   4   5   24.20    2.50
  12   4  -5   21.80    3.30
  12   4  -5   22.40    2.50
 -12   4   5   25.30    3.40
 -10  -4   5   29.60    2.70
  10  -4  -5   25.10    3.40
 -10  -4   5   21.60    3.00
  10  -4  -5   23.00    3.50
  10  -4  -5   24.80    3.30
  10   4  -5   26.00    2.30
 -10   4   5   23.50    3.10
  10   4  -5   27.00    2.70
 -10   4   5   27.30    2.10
  10   4  -5   26.00    3.60
  10   4  -5   26.40    3.20
  10   4  -5   28.80    3.60
 -10   4   5   22.70    2.80
  -8  -4   5    1.40    1.40
   8  -4  -5   -0.50    1.40
   8  -4  -5    0.40    1.20
   8  -4  -5    2.30    1.60
  -8  -4   5    1.90    1.10
   8  -4  -5    1.00    1.10
   8   4  -5    0.50    1.40
  -8   4   5    2.90    1.40
   8   4  -5    1.30    1.00
  -8   4   5    1.20    0.90
   8   4  -5    1.30    0.90
   8   4  -5    0.50    1.30
   8   4  -5    1.10    1.20
   6  -4  -5    3.80    1.30
   6  -4  -5    6.10    1.70
   6  -4  -5    2.80    1.60
   6  -4  -5    2.30    1.50
  -6  -4   5    4.80    1.30
   6  -4  -5    5.90    1.60
  -6  -4   5    0.70    1.60
  -6  -4   5    5.90    1.70
   6  -4  -5    4.40    1.60
   6   4  -5    1.80    1.20
   6   4  -5    2.90    1.30
  -6   4   5    4.80    1.30
  -6   4   5    2.10    1.20
   6   4  -5    2.40    1.30
   6   4  -5    3.20    1.00
   6   4  -5    1.60    1.40
  -4  -4   5   14.70    1.90
  -4  -4   5   15.20    2.40
   4  -4  -5   14.90    2.10
   4  -4  -5   14.00    2.10
   4  -4  -5   15.10    2.20
  -4  -4   5   12.30    1.90
   4  -4  -5   11.70    2.20
   4  -4  -5   13.60    2.30
  -4   4   5   14.10    2.30
   4   4  -5   10.40    1.90
  -4   4   5   13.20    1.90
  -4   4   5   13.80    1.90
   4   4  -5   12.40    1.60
   4   4  -5   12.30    2.10
   4   4  -5   16.10    2.70
   4   4  -5   12.20    1.80
   2  -4  -5    8.00    1.90
  -2  -4   5    7.70    1.60
   2  -4  -5    4.80    1.40
   2  -4  -5    4.50    1.40
  -2  -4   5    6.50    1.70
  -2  -4   5    7.10    1.40
   2  -4  -5    4.50    1.70
   2  -4  -5    4.50    1.80
  -2   4   5    5.70    1.40
  -2   4   5    5.30    1.30
   2   4  -5    8.10    2.00
  -2   4   5    6.40    1.70
   2   4  -5    6.50    1.20
   2   4  -5    6.10    1.70
  -2   4   5    2.40    1.10
   2   4  -5    1.00    1.00
   2   4  -5    5.80    1.40
   0  -4  -5   46.30    2.90
   0  -4  -5   45.30    3.30
   0  -4  -5   47.10    3.30
   0  -4  -5   43.70    3.50
   0  -4   5   49.40    3.00
   0  -4  -5   50.39    3.60
   0   4   5   44.20    3.00
   0   4  -5   36.50    3.60
   0   4  -5   39.70    2.90
   0   4  -5   39.00    2.40
   0   4   5   45.00    2.80
   0   4  -5   47.30    3.20
   0   4  -5   45.10    3.20
   0   4   5   43.50    3.00
   0   4  -5   45.70    2.70
  -2  -4  -5    0.50    1.10
  -2  -4  -5    1.30    1.50
  -2  -4  -5    1.40    1.30
   2  -4   5    0.90    1.00
  -2  -4  -5    1.50    1.40
  -2  -4  -5    0.80    1.40
  -2   4  -5    0.10    1.10
  -2   4  -5    1.80    1.30
  -2   4  -5    0.40    1.20
  -2   4  -5    1.10    0.90
  -2   4  -5    0.10    1.20
   2   4   5    1.00    1.20
  -2   4  -5    1.00    1.40
  -4  -4  -5    9.30    2.00
  -4  -4  -5    9.70    2.30
   4  -4   5    7.60    1.40
  -4  -4  -5   10.20    2.40
  -4  -4  -5    6.30    1.90
  -4  -4  -5   11.70    2.20
  -4   4  -5    8.80    2.10
  -4   4  -5    9.00    1.90
  -4   4  -5    7.70    1.40
  -4   4  -5    7.60    1.70
  -4   4  -5    8.80    2.10
  -4   4  -5    8.30    2.10
  -4   4  -5    6.00    1.90
  -6  -4  -5    3.20    1.90
   6  -4   5    4.60    1.30
  -6  -4  -5   11.00    2.50
  -6  -4  -5    7.10    2.30
  -6  -4  -5    5.60    2.20
  -6  -4  -5    8.70    2.20
   6   4   5    4.00    1.20
  -6   4  -5    8.70    2.30
  -6   4  -5    4.80    1.90
  -6   4  -5    5.60    2.20
  -6   4  -5    4.10    1.50
  -6   4  -5    5.20    2.20
  -8  -4  -5   62.89    4.50
   8  -4   5   59.59    3.40
   8  -4   5   66.39    3.60
  -8  -4  -5   54.89    5.50
  -8  -4  -5   66.89    4.80
   8  -4   5   57.89    3.40
  -8   4  -5   63.69    4.70
   8   4   5   62.59    2.70
   8   4   5   49.99    3.20
   8   4   5   61.19    3.90
  -8   4  -5   59.99    4.90
   8   4   5   61.19    3.70
  -8   4  -5   56.09    4.00
  10  -4   5    8.60    1.90
  10  -4   5    7.60    1.60
 -10  -4  -5    4.70    2.20
  10  -4   5    8.40    1.70
  10  -4   5    5.10    1.50
  10  -4   5    7.30    1.70
 -10  -4  -5    5.40    2.30
  10   4   5    6.60    1.50
 -10   4  -5    2.80    2.40
 -10   4  -5    7.50    2.60
  10   4   5    7.70    1.60
  10   4   5    8.50    1.90
  12  -4   5    6.80    1.70
  12  -4   5    6.90    1.60
 -12  -4  -5    7.40    2.40
  12  -4   5    9.70    1.80
 -12  -4  -5    8.70    2.10
  12  -4   5    8.90    1.70
  12  -4   5    7.40    1.80
  12   4   5   10.40    1.70
  12   4   5    8.50    1.80
  12   4   5    6.60    1.80
  12   4   5    6.20    1.50
 -12   4  -5   10.00    2.80
  14  -4   5   -0.10    1.20
  14  -4   5    3.30    1.20
 -14  -4  -5    0.50    1.50
  14  -4   5   -0.30    1.00
  14  -4   5    3.10    1.30
  14  -4   5    1.70    1.30
  14   4   5    0.00    1.10
  14   4   5    2.60    1.30
  14   4   5    1.60    1.20
  14   4   5    1.40    1.40
  14   4   5    2.10    1.20
  16  -4   5    2.60    0.90
  16  -4   5    1.70    1.00
 -16  -4  -5   -0.40    1.00
  16  -4   5    3.10    1.10
  16   4   5    5.30    1.10
  16   4   5    2.30    1.20
 -16   4  -5    6.20    1.30
  16   4   5    2.40    1.00
  18   4   5    0.60    0.50
  21  -5  -5    4.10    1.10
  21   5  -5    3.70    1.00
  21   5  -5    3.60    1.00
  19  -5  -5    7.80    1.60
  19  -5  -5    5.90    1.30
  19   5  -5    5.80    1.50
  19   5  -5    5.90    1.40
  19   5  -5    5.40    1.30
  17  -5  -5    6.60    1.60
  17  -5  -5    5.30    1.50
 -17  -5   5    6.10    2.20
  17   5  -5    6.30    1.80
  17   5  -5    5.00    1.40
  17   5  -5    6.50    1.70
  17   5  -5    6.60    1.60
  17   5  -5    4.60    0.90
 -15  -5   5   33.00    4.00
  15  -5  -5   35.50    2.80
  15  -5  -5   38.90    1.90
  15  -5  -5   40.10    2.90
  15   5  -5   38.30    3.70
  15   5  -5   40.00    3.20
  15   5  -5   39.10    2.40
  15   5  -5   41.20    3.40
  15   5  -5   42.20    3.00
  13  -5  -5   15.00    2.20
  13  -5  -5   17.20    1.70
  13  -5  -5   14.80    3.30
  13  -5  -5   14.30    2.00
  13   5  -5   13.20    2.10
  13   5  -5   14.70    2.40
  13   5  -5   13.80    2.00
 -13   5   5   14.20    3.30
  13   5  -5   11.00    1.70
  13   5  -5   14.80    2.10
  13   5  -5   15.50    2.20
  13   5  -5   17.70    3.30
 -11  -5   5   40.90    3.30
  11  -5  -5   55.49    3.20
  11  -5  -5   53.19    5.00
  11  -5  -5   52.99    5.70
  11  -5  -5   47.20    3.00
  11  -5  -5   48.80    2.40
  11  -5  -5   46.50    4.60
  11   5  -5   52.79    3.20
  11   5  -5   42.60    3.20
 -11   5   5   46.40    4.60
  11   5  -5   47.50    3.50
 -11   5   5   51.19    3.20
  11   5  -5   52.69    3.00
  11   5  -5   49.40    3.40
  11   5  -5   51.09    3.40
  11   5  -5   66.79    5.80
   9  -5  -5   -0.50    1.20
  -9  -5   5   -0.30    1.20
   9  -5  -5    1.40    2.00
   9   5  -5   -0.60    1.30
   9   5  -5    0.30    1.50
  -9   5   5    1.40    1.70
   9   5  -5   -0.50    0.90
   9   5  -5   -0.60    1.00
  -7  -5   5    6.90    1.70
  -7  -5   5    5.70    2.00
  -7  -5   5    6.30    2.10
   7  -5  -5    6.30    2.20
   7  -5  -5    8.60    2.40
   7  -5  -5    4.40    1.80
   7   5  -5    7.90    1.50
   7   5  -5    7.40    2.00
  -7   5   5    4.30    1.80
  -7   5   5    6.90    1.80
   7   5  -5    3.60    1.80
   7   5  -5    5.80    1.30
   7   5  -5    8.90    2.20
  -7   5   5    7.90    1.80
   5  -5  -5   10.60    2.10
  -5  -5   5    9.40    1.80
   5  -5  -5   10.80    2.60
   5  -5  -5    8.90    2.00
   5  -5  -5    7.60    2.00
   5  -5  -5   12.10    2.30
  -5  -5   5   11.50    2.30
  -5  -5   5    6.30    2.00
   5   5  -5    9.20    2.40
  -5   5   5    8.00    1.90
   5   5  -5    9.70    2.00
   5   5  -5   13.50    1.80
  -5   5   5    9.30    2.20
   5   5  -5   13.50    2.40
  -5   5   5   12.10    2.50
  -5   5   5   13.60    2.10
   5   5  -5    9.20    1.50
   5   5  -5   10.30    2.20
  -3  -5   5   54.79    3.30
   3  -5  -5   46.00    3.50
   3  -5  -5   49.20    4.10
   3  -5  -5   48.80    3.50
   3  -5  -5   49.60    3.50
   3  -5  -5   47.80    3.90
  -3  -5   5   49.40    3.40
  -3   5   5   44.70    3.10
  -3   5   5   54.19    3.30
   3   5  -5   52.79    4.80
  -3   5   5   49.30    3.60
   3   5  -5   46.40    3.50
  -3   5   5   48.70    3.70
   3   5  -5   47.00    3.50
   3   5  -5   46.70    2.80
   3   5  -5   43.40    2.70
   1  -5  -5   15.30    2.80
   1  -5  -5   19.30    3.10
   1  -5  -5   18.60    2.60
   1  -5  -5   18.70    2.80
  -1  -5   5   21.20    2.50
  -1   5   5   18.30    2.40
   1   5  -5   18.20    2.50
   1   5  -5   18.70    2.60
  -1   5   5   16.40    2.60
   1   5  -5   17.80    2.00
   1   5  -5   16.10    2.70
   1   5  -5   17.20    1.80
  -1  -5  -5   -1.40    1.10
  -1  -5  -5    1.50    1.50
  -1  -5  -5   -1.40    1.40
  -1  -5  -5   -0.50    1.30
   1  -5   5    0.70    1.20
  -1   5  -5   -0.30    1.30
  -1   5  -5    0.90    1.50
  -1   5  -5   -0.90    1.40
   1   5   5    0.20    1.30
  -1   5  -5    1.50    1.10
  -1   5  -5    0.40    1.20
  -1   5  -5   -0.10    1.30
  -1   5  -5   -0.80    1.20
  -3  -5  -5  129.19    6.00
  -3  -5  -5  130.89    5.10
  -3  -5  -5  114.19    6.10
  -3  -5  -5  109.79    6.10
  -3  -5  -5  118.79    5.80
  -3   5  -5  109.09    5.60
  -3   5  -5  122.79    4.50
  -3   5  -5  122.19    5.40
  -3   5  -5  126.79    5.70
  -3   5  -5  127.79    6.00
  -3   5  -5  118.69    6.10
  -5  -5  -5    2.90    1.90
  -5  -5  -5    3.80    2.10
  -5  -5  -5    2.90    1.80
  -5   5  -5    2.70    1.30
  -5   5  -5    5.80    2.00
  -5   5  -5    4.90    2.20
  -7  -5  -5   45.70    4.60
  -7  -5  -5   33.90    4.80
   7  -5   5   39.30    1.70
  -7  -5  -5   31.20    3.60
   7  -5   5   39.90    2.90
   7  -5   5   46.30    3.00
   7   5   5   35.80    3.10
  -7   5  -5   42.60    3.00
  -7   5  -5   37.40    4.30
  -7   5  -5   43.60    4.00
   7   5   5   37.10    2.70
   9  -5   5   11.40    1.90
  -9  -5  -5    9.70    2.60
   9  -5   5    9.80    1.80
  -9  -5  -5   12.60    2.20
  -9  -5  -5   11.90    2.70
   9   5   5   10.10    2.00
  -9   5  -5   15.90    3.00
  -9   5  -5    9.20    3.00
   9   5   5    9.10    1.70
  11  -5   5   32.90    3.00
 -11  -5  -5   36.90    3.30
  11  -5   5   36.10    3.20
 -11  -5  -5   26.00    3.70
  11  -5   5   27.60    4.30
  11  -5   5   31.00    2.80
  11   5   5   31.00    2.90
  11   5   5   32.50    2.80
 -11   5  -5   30.60    3.90
  13  -5   5    1.80    1.20
 -13  -5  -5    1.40    1.60
  13  -5   5    3.70    1.50
  13  -5   5    2.50    1.30
  13  -5   5    4.40    1.40
  13   5   5    1.50    1.30
  13   5   5    3.30    1.20
  13   5   5    3.80    1.40
 -13   5  -5    2.00    1.30
  15  -5   5   22.00    1.70
  15  -5   5   26.90    2.30
  15  -5   5   25.90    2.00
  15  -5   5   17.50    1.80
  15   5   5   20.60    2.10
  15   5   5   25.40    2.20
 -15   5  -5   20.70    2.00
  17  -5   5   16.70    0.90
 -17  -5  -5   18.20    1.50
 -17   5  -5   17.50    1.50
  17   5   5   16.20    1.10
  20  -6  -5   68.49    2.50
  20  -6  -5   67.39    2.50
  20   6  -5   67.29    2.50
  20   6  -5   68.19    2.70
  18  -6  -5    3.60    1.20
  18  -6  -5    5.20    1.40
  18   6  -5    3.50    1.30
  18   6  -5    4.10    1.20
  18   6  -5    4.50    0.70
  18   6  -5    1.50    1.20
 -16  -6   5   30.50    4.00
  16  -6  -5   31.80    2.70
  16  -6  -5   35.60    3.00
  16  -6  -5   32.50    1.50
  16   6  -5   30.30    2.80
  16   6  -5   39.10    3.10
  16   6  -5   34.00    2.70
  16   6  -5   29.60    2.10
  16   6  -5   36.70    3.30
  14  -6  -5   -0.50    0.70
  14  -6  -5   -0.80    1.00
  14  -6  -5    1.70    1.10
 -14  -6   5    0.50    1.80
  14   6  -5   -0.40    1.20
  14   6  -5    0.20    1.30
  14   6  -5   -0.80    1.10
  14   6  -5    2.70    1.00
  14   6  -5   -0.30    1.20
  14   6  -5    1.00    1.10
 -12  -6   5  164.68    7.20
 -12  -6   5  156.28    7.30
  12  -6  -5  157.68    4.60
  12  -6  -5  161.88    5.40
  12  -6  -5  148.49    5.30
  12   6  -5  155.28    5.50
 -12   6   5  150.58    8.00
  12   6  -5  163.68    6.10
  12   6  -5  164.68    5.60
  12   6  -5  165.88    5.50
  12   6  -5  157.48    5.60
  12   6  -5  171.38    5.60
 -10  -6   5   27.90    3.60
  10  -6  -5   29.90    2.80
  10  -6  -5   25.70    2.30
  10  -6  -5   21.00    2.30
  10  -6  -5   19.70    2.20
  10  -6  -5   24.80    3.70
  10   6  -5   30.50    2.90
  10   6  -5   18.10    3.20
  10   6  -5   23.30    3.60
 -10   6   5   23.70    3.90
  10   6  -5   21.30    2.50
  10   6  -5   25.80    2.60
  10   6  -5   25.70    2.70
  10   6  -5   23.00    2.40
  10   6  -5   24.00    2.50
  -8  -6   5   26.80    3.00
   8  -6  -5   35.80    2.70
   8  -6  -5   32.50    2.50
   8  -6  -5   36.40    4.10
  -8  -6   5   39.30    4.10
   8  -6  -5   40.80    5.00
   8  -6  -5   30.60    2.70
   8  -6  -5   35.90    2.90
   8   6  -5   37.20    3.10
   8   6  -5   40.30    3.10
   8   6  -5   38.40    3.50
   8   6  -5   40.50    3.00
  -8   6   5   31.60    4.00
  -8   6   5   46.90    4.90
   8   6  -5   38.50    4.10
   8   6  -5   54.89    5.10
   8   6  -5   40.70    3.10
   8   6  -5   55.79    5.30
  -8   6   5   42.20    3.40
  -6  -6   5   31.80    3.20
  -6  -6   5   43.40    3.70
   6  -6  -5   36.20    3.80
  -6   6   5   43.80    3.90
   6   6  -5   40.30    2.90
   6   6  -5   40.50    4.10
   6   6  -5   38.80    2.80
  -6   6   5   45.90    3.90
   6   6  -5   39.10    4.10
  -6   6   5   49.70    4.90
   4  -6  -5   58.79    4.20
   4  -6  -5   44.10    5.00
  -4  -6   5   55.89    3.90
   4  -6  -5   49.10    3.80
   4   6  -5   53.59    3.10
   4   6  -5   48.70    4.00
   4   6  -5   48.40    3.00
  -4   6   5   60.19    4.10
  -4   6   5   52.89    4.90
  -4   6   5   49.10    3.90
   2  -6  -5   -0.80    1.30
   2  -6  -5    1.10    1.80
  -2  -6   5   -1.00    1.30
   2  -6  -5   -1.60    1.50
   2   6  -5   -0.70    1.20
   2   6  -5    0.70    1.10
   2   6  -5   -0.50    1.70
  -2   6   5    0.20    1.30
   2   6  -5    0.30    1.70
  -2   6   5    1.20    1.70
   0  -6  -5   16.70    3.00
   0  -6  -5    8.00    2.20
   0  -6   5   15.10    2.10
   0   6   5   14.90    2.60
   0   6  -5   15.30    1.90
   0   6  -5   12.90    2.60
  -2  -6  -5   22.40    3.90
  -2  -6  -5   21.80    3.30
  -2   6  -5   17.30    2.60
  -2   6  -5   22.50    3.20
  -2   6  -5   21.00    2.30
   4  -6   5   34.50    2.90
   4  -6   5   34.20    2.60
  -4  -6  -5   41.20    4.60
  -4  -6  -5   40.20    5.00
   4   6   5   38.30    2.90
  -4   6  -5   42.10    4.40
  -4   6  -5   36.90    2.90
  -4   6  -5   43.30    4.40
  -4   6  -5   41.00    3.70
   4   6   5   39.50    3.20
  -4   6  -5   36.90    2.90
  -6  -6  -5    0.70    1.70
   6  -6   5    0.70    1.20
   6  -6   5    4.10    1.10
  -6  -6  -5    1.10    1.80
   6   6   5    0.80    1.30
  -6   6  -5    2.30    1.80
   6   6   5    2.40    1.30
  -6   6  -5    1.90    2.40
  -6   6  -5    2.80    1.40
   6   6   5    0.80    1.20
  -8  -6  -5   37.60    4.30
   8  -6   5   38.90    3.10
   8  -6   5   42.40    3.00
  -8   6  -5   38.40    4.30
   8   6   5   42.00    3.30
  -8   6  -5   43.10    3.10
   8   6   5   41.10    3.00
  10  -6   5   21.30    2.60
 -10  -6  -5   15.70    2.90
  10  -6   5   14.10    2.10
  10  -6   5   18.60    2.20
 -10   6  -5   20.00    2.40
  10   6   5   17.30    2.10
 -10   6  -5   15.50    3.00
  10   6   5   15.60    2.10
  12  -6   5   19.90    2.20
  12  -6   5   19.00    2.20
  12   6   5   16.90    2.30
  12   6   5   15.70    2.10
 -12   6  -5   16.40    2.10
  12   6   5   18.70    2.00
  14  -6   5   23.90    1.70
 -14  -6  -5   21.00    2.00
  14  -6   5   27.10    2.30
  14   6   5   25.00    2.30
 -14   6  -5   20.70    1.90
  14   6   5   24.40    2.10
 -14   6  -5   22.50    2.00
  16  -6   5    4.70    0.70
 -16  -6  -5    5.80    1.10
 -16   6  -5    2.70    1.00
  16   6   5    5.80    0.90
  19  -7  -5    2.60    0.80
  19  -7  -5    3.10    1.30
  19   7  -5    2.40    0.90
  19   7  -5    4.70    1.00
  17  -7  -5   -0.50    0.90
  17  -7  -5   -0.90    0.80
  17   7  -5    0.60    0.90
  17   7  -5    1.50    1.20
  17   7  -5    0.40    0.60
  15  -7  -5    8.70    1.60
 -15  -7   5   15.90    1.90
  15  -7  -5   10.80    1.70
  15  -7  -5   10.70    1.20
  15   7  -5   14.90    2.00
  15   7  -5   12.40    2.10
  15   7  -5   11.80    1.80
  15   7  -5   11.80    1.70
  15   7  -5   12.60    1.60
 -13  -7   5   10.80    2.80
 -13  -7   5   10.10    2.60
  13  -7  -5    8.40    1.30
  13  -7  -5    6.60    1.60
  13  -7  -5   10.50    1.80
  13   7  -5    7.40    1.80
  13   7  -5    8.20    1.80
  13   7  -5   10.70    1.80
  13   7  -5    8.60    1.70
  13   7  -5   10.60    1.70
  13   7  -5    9.60    2.00
  11  -7  -5    6.40    1.60
 -11  -7   5    3.30    2.00
  11  -7  -5    7.70    1.40
  11  -7  -5    5.60    1.60
 -11  -7   5    5.80    2.30
  11  -7  -5    5.80    1.40
  11   7  -5    4.50    1.60
  11   7  -5    5.60    1.40
  11   7  -5    6.20    1.60
 -11   7   5    3.10    2.80
  11   7  -5    8.00    1.80
 -11   7   5    7.30    2.90
  11   7  -5    6.80    1.70
  11   7  -5    1.80    1.40
  -9  -7   5   14.00    2.80
   9  -7  -5    9.20    1.80
  -9  -7   5   15.20    2.90
   9  -7  -5    9.50    1.60
   9  -7  -5    7.10    1.70
   9  -7  -5   12.10    1.80
   9   7  -5   16.50    2.40
   9   7  -5   13.10    2.20
   9   7  -5   10.40    1.90
   9   7  -5   12.80    2.10
  -9   7   5    9.10    3.00
   9   7  -5   10.20    2.80
   9   7  -5   11.70    2.00
  -9   7   5   11.40    2.90
   7  -7  -5   19.60    2.30
   7  -7  -5   26.70    2.60
  -7  -7   5   22.80    3.30
  -7  -7   5   23.50    3.40
   7  -7  -5   29.70    2.80
   7  -7  -5   20.90    3.50
   7  -7  -5   23.20    2.50
  -7   7   5   29.90    4.00
  -7   7   5   28.20    4.20
   7   7  -5   20.80    2.40
   7   7  -5   19.50    2.40
   7   7  -5   25.40    3.60
   7   7  -5   20.30    2.30
   7   7  -5   21.00    2.30
   5  -7  -5    0.80    1.10
   5  -7  -5    3.00    1.30
  -5  -7   5    1.40    1.90
   5   7  -5    0.00    1.30
   5   7  -5    0.40    1.70
  -5   7   5    1.10    2.10
   5   7  -5    1.10    1.20
   5   7  -5    0.80    1.20
   5   7  -5    1.00    1.20
  -5   7   5    3.30    2.00
   3  -7  -5    7.90    1.70
   3  -7  -5   11.80    1.60
  -3  -7   5    8.30    2.00
   3  -7  -5   11.80    1.90
   3  -7  -5    8.90    2.50
   3   7  -5   11.20    1.80
   3   7  -5    6.60    2.20
   3   7  -5   10.40    1.90
   3   7  -5    7.10    1.70
  -3   7   5   10.70    2.30
   3   7  -5   10.60    1.90
  -3   7   5    9.50    2.80
   1  -7  -5    2.60    1.30
   1  -7  -5    3.50    1.60
  -1  -7   5   -1.50    1.80
   1  -7  -5    4.40    2.10
   1   7  -5    2.30    1.30
   1   7  -5    2.30    1.70
   1   7  -5    3.10    1.30
   1   7  -5    3.80    2.20
  -1   7   5    6.50    2.20
  -1   7   5    0.10    2.00
  -1  -7  -5    3.60    1.90
  -1  -7  -5    0.80    1.10
   1  -7   5    1.60    1.50
  -1  -7  -5   -2.00    1.40
  -1   7  -5   -0.20    1.80
  -1   7  -5   -0.50    1.00
  -1   7  -5    1.30    2.00
   1   7   5   -3.40    1.70
  -1   7  -5    1.10    1.20
   1   7   5    1.30    1.10
  -3  -7  -5   56.29    3.30
  -3  -7  -5   54.29    5.20
   3  -7   5   52.29    3.20
  -3  -7  -5   52.29    3.70
   3  -7   5   52.99    2.90
  -3   7  -5   64.79    5.80
   3   7   5   55.69    3.70
  -3   7  -5   54.49    3.30
   3   7   5   58.79    3.40
  -3   7  -5   60.29    3.40
   5  -7   5    3.80    1.30
  -5  -7  -5    2.20    1.80
   5  -7   5    2.80    1.40
  -5  -7  -5    0.20    1.90
   5   7   5    2.30    1.30
  -5   7  -5    5.20    1.60
  -5   7  -5    4.10    1.90
  -5   7  -5    2.60    1.30
   5   7   5    2.50    1.40
  -5   7  -5   -0.40    2.20
   7  -7   5    3.00    1.30
  -7  -7  -5    4.40    2.10
  -7   7  -5    4.40    1.50
  -7   7  -5    4.20    2.10
  -7   7  -5    7.00    1.50
   7   7   5    4.70    1.50
   7   7   5    4.40    1.10
  -9  -7  -5    3.20    1.90
   9  -7   5    7.60    1.60
  -9   7  -5    6.50    1.50
   9   7   5    5.80    1.50
   9   7   5    6.60    1.80
  -9   7  -5    6.20    1.60
  -9   7  -5    3.70    2.10
  11  -7   5    3.10    1.20
  11  -7   5    4.70    1.30
 -11   7  -5    3.00    1.30
  11   7   5    5.60    1.20
 -11   7  -5    5.30    1.30
  13  -7   5    3.40    1.10
  13  -7   5    1.90    0.90
 -13  -7  -5    4.20    1.20
 -13   7  -5    2.00    1.00
  13   7   5    2.70    1.20
  13   7   5    2.00    1.10
  16  -8  -5   32.80    2.10
  16  -8  -5   36.60    2.10
  16   8  -5   37.70    2.20
  16   8  -5   34.80    2.10
  16   8  -5   34.30    1.70
  14  -8  -5    7.70    1.40
  14  -8  -5    5.80    1.30
  14  -8  -5    8.00    1.10
 -14  -8   5    9.00    1.50
  14   8  -5    7.60    1.50
  14   8  -5   10.10    1.60
  14   8  -5    8.40    1.60
  14   8  -5    9.30    1.50
  12  -8  -5   18.30    2.00
  12  -8  -5   20.60    2.20
 -12  -8   5   20.90    2.20
  12  -8  -5   19.60    1.90
  12   8  -5   23.40    2.30
  12   8  -5   20.30    2.30
  12   8  -5   18.20    2.20
  12   8  -5   20.60    2.10
 -10  -8   5   11.70    2.70
  10  -8  -5   16.10    2.10
  10  -8  -5   14.40    2.00
 -10  -8   5   20.00    3.10
  10  -8  -5   17.60    2.10
  10  -8  -5   15.90    1.90
  10   8  -5   15.40    2.40
  10   8  -5   16.50    2.10
  10   8  -5   13.30    2.00
 -10   8   5   15.30    3.00
   8  -8  -5    0.80    1.10
   8  -8  -5    0.10    1.20
   8  -8  -5    0.00    1.00
  -8  -8   5    3.40    2.00
   8  -8  -5   -0.10    1.00
  -8   8   5    2.50    3.10
   8   8  -5   -0.10    1.10
  -8   8   5   -0.60    1.70
   8   8  -5    0.50    1.20
   6  -8  -5    8.70    1.70
  -6  -8   5    5.50    2.10
   6  -8  -5   10.30    1.80
  -6   8   5    3.20    2.00
   6   8  -5    8.10    1.70
  -6   8   5   11.80    3.30
   6   8  -5   10.40    1.80
   6   8  -5    8.60    2.60
  -4  -8   5    0.10    1.10
   4  -8  -5    0.90    1.10
   4  -8  -5    1.30    1.20
   4   8  -5    0.30    1.10
  -4   8   5    2.20    2.00
   4   8  -5    0.70    1.10
  -4   8   5    2.60    2.40
   4   8  -5    0.30    1.10
   4   8  -5    0.70    1.90
  -2  -8   5    2.10    1.30
  -2  -8   5    3.50    1.70
   2  -8  -5    2.30    1.30
   2  -8  -5    2.10    1.20
   2   8  -5    1.90    1.20
   2   8  -5    3.90    1.60
   2   8  -5    2.40    1.30
  -2   8   5    0.10    2.10
  -2   8   5    2.10    2.10
  -2   8   5    3.50    1.30
   2   8  -5    4.30    2.30
   0  -8  -5   -0.30    1.20
   0  -8  -5    0.10    1.00
   0  -8   5    2.30    1.40
   0  -8  -5   -1.50    1.70
   0   8  -5   -0.20    1.20
   0   8  -5   -0.10    2.00
   0   8  -5    0.70    1.00
   0   8  -5    1.00    1.50
   0   8   5    0.50    1.00
   0   8   5    1.00    2.00
  -2  -8  -5   19.90    2.40
  -2  -8  -5   13.80    2.90
  -2  -8  -5   17.70    2.20
   2  -8   5   21.80    2.30
  -2   8  -5   19.10    2.10
  -2   8  -5   23.90    3.70
   2   8   5   17.80    2.60
  -2   8  -5   18.40    2.30
   2   8   5   18.70    2.30
  -2   8  -5   15.80    2.60
  -4  -8  -5    1.40    1.50
  -4  -8  -5    2.20    1.70
   4  -8   5    2.90    1.20
   4  -8   5    3.60    1.30
  -4  -8  -5    4.60    1.40
  -4   8  -5    2.30    1.30
  -4   8  -5    3.60    2.10
   4   8   5    0.60    1.20
  -4   8  -5    5.60    1.50
   4   8   5    2.10    1.30
  -6  -8  -5   35.50    3.20
   6  -8   5   35.00    2.60
  -6  -8  -5   30.90    3.70
  -6   8  -5   35.90    2.80
   6   8   5   34.00    2.70
  -6   8  -5   36.80    2.70
  -8  -8  -5   44.50    3.20
   8  -8   5   46.90    2.80
  -8   8  -5   49.10    2.70
  -8   8  -5   49.10    3.00
   8   8   5   49.40    2.80
  10  -8   5   -0.50    1.70
 -10  -8  -5   -0.80    1.50
  10  -8   5    0.00    0.90
 -10   8  -5   -0.30    0.70
 -10   8  -5   -1.20    0.90
  10   8   5    0.50    0.90
  12  -8   5    2.30    0.80
  12  -8   5    6.10    1.10
 -12  -8  -5    4.00    1.40
 -12   8  -5    4.90    1.00
  15  -9  -5   16.30    1.30
  15   9  -5   16.70    1.10
  15   9  -5   16.90    1.30
 -13  -9   5    1.10    0.90
  13  -9  -5    0.20    0.80
  13  -9  -5    0.50    0.80
  13  -9  -5    0.40    0.60
  13   9  -5    1.80    0.90
  13   9  -5    1.00    0.80
 -11  -9   5    3.70    1.20
  11  -9  -5    1.10    0.90
  11  -9  -5    0.90    0.90
  11  -9  -5    0.90    1.00
  11   9  -5    1.30    0.90
  11   9  -5    4.80    1.50
  11   9  -5    1.70    1.10
   9  -9  -5   19.20    2.10
   9  -9  -5   20.30    2.10
   9  -9  -5   23.70    2.20
  -9  -9   5   20.60    2.10
   9   9  -5   21.00    2.10
   9   9  -5   19.10    2.10
   7  -9  -5   47.90    2.90
  -7  -9   5   48.10    3.00
   7  -9  -5   49.70    3.00
   7  -9  -5   49.90    3.00
   7   9  -5   48.70    2.90
   7   9  -5   52.49    3.20
  -5  -9   5   57.49    3.70
   5  -9  -5   61.89    3.30
  -5  -9   5   53.09    3.10
   5   9  -5   54.59    3.30
   5   9  -5   58.09    3.20
   3  -9  -5   56.29    3.20
  -3  -9   5   53.59    3.40
  -3  -9   5   55.89    3.10
   3   9  -5   50.89    2.40
   3   9  -5   52.59    3.10
   3   9  -5   53.09    3.20
  -3   9   5   53.79    3.20
   1  -9  -5    5.00    1.00
  -1  -9   5    4.00    1.30
   1  -9  -5    4.90    1.30
  -1  -9   5    4.80    1.50
   1   9  -5    4.90    1.40
  -1   9   5    7.70    2.10
  -1   9   5    3.10    1.30
   1   9  -5    5.40    1.40
   1   9  -5    4.20    1.60
  -1  -9  -5   26.80    2.20
   1  -9   5   23.00    2.20
  -1  -9  -5   26.40    2.50
   1   9   5   27.70    2.60
  -1   9  -5   21.20    2.50
  -1   9  -5   19.30    2.20
   1   9   5   25.00    2.80
  -1   9  -5   22.00    2.20
   3  -9   5   64.79    2.50
  -3  -9  -5   88.79    3.60
  -3  -9  -5   82.99    3.30
  -3   9  -5   82.89    3.80
  -3   9  -5   89.49    4.10
   3   9   5   84.69    3.20
  -3   9  -5   83.39    3.50
   3   9   5   80.99    3.50
  -5  -9  -5   15.50    2.00
  -5   9  -5   19.30    2.50
  -5   9  -5   13.70    1.80
   5   9   5   13.90    1.70
  -5   9  -5   15.30    1.90
   7  -9   5    2.50    1.10
  -7  -9  -5    0.10    1.20
  -7   9  -5    2.70    1.70
   7   9   5    2.20    1.10
  -7   9  -5    1.60    1.10
  -7   9  -5    2.00    1.00
   9  -9   5    2.40    0.90
  -9  -9  -5    1.20    1.00
  -9   9  -5    2.00    1.00
  -9   9  -5    2.60    1.50
  12 -10  -5   13.10    1.40
 -10 -10   5   -1.30    0.70
 -10 -10   5    0.10    1.50
  10 -10  -5    0.80    0.70
 -10  10   5    1.60    0.80
  10  10  -5    0.20    0.80
  10  10  -5   -0.70    1.20
   8 -10  -5    2.40    1.10
   8 -10  -5    1.90    0.90
  -8 -10   5    2.40    1.00
  -8 -10   5    5.60    1.40
   8  10  -5    2.40    1.00
  -8  10   5    3.20    1.10
   8  10  -5    2.40    1.10
  -6 -10   5    0.00    0.80
  -6 -10   5    3.60    1.30
   6 -10  -5    0.20    0.80
   6  10  -5    1.60    1.00
  -6  10   5    0.80    1.00
   6  10  -5    0.70    1.00
  -4 -10   5    2.40    1.30
   4 -10  -5    0.90    0.90
  -4 -10   5    1.80    1.00
   4  10  -5    1.40    0.90
  -4  10   5    0.70    1.00
   4  10  -5    1.70    1.10
  -4  10   5   -1.00    1.60
   2 -10  -5   -0.40    0.80
  -2 -10   5    0.40    0.90
  -2 -10   5    2.20    1.10
  -2  10   5    0.20    1.00
   2  10  -5    2.20    1.00
   2  10  -5   -0.90    0.90
  -2  10   5    1.70    1.40
   0 -10   5    0.50    1.00
   0 -10  -5    1.40    0.90
   0  10   5    0.60    1.10
   0  10  -5    0.80    1.00
   0  10  -5    1.70    0.90
   0  10  -5    1.30    0.90
   0  10   5    1.90    1.00
  -2 -10  -5   -0.20    0.90
  -2  10  -5    0.80    0.90
   2  10   5    1.30    0.70
   2  10   5    2.20    1.00
  -2  10  -5    0.50    0.90
  -2  10  -5    1.50    1.00
  -4 -10  -5   17.30    1.70
  -4 -10  -5   13.80    1.20
   4  10   5   15.20    1.60
  -4  10  -5   13.80    1.70
  -4  10  -5   15.00    1.50
  -6 -10  -5    2.60    0.80
  -6  10  -5    3.80    1.20
  -6  10  -5    1.70    0.80
   5 -11  -5   -0.90    0.60
  -5 -11   5   -0.80    0.60
   5  11  -5    1.10    1.00
  -5  11   5   -1.10    0.80
   3 -11  -5    1.50    0.70
   3  11  -5    1.10    0.70
  -3  11   5    1.90    0.80
   1 -11  -5    3.50    0.90
   1  11  -5    3.20    0.80
  -1  11   5    3.30    0.60
  14   0  -6   28.90    3.40
  14   0  -6   39.30    4.00
  12   0  -6  269.67    8.50
  12   0  -6  275.97    8.60
  12   0  -6  289.57    8.70
  12   0  -6  272.17    8.10
  10   0  -6   13.80    2.10
  10   0  -6   21.40    2.70
  10   0  -6   19.10    2.00
  10   0  -6   18.80    2.50
  10   0  -6   16.80    2.30
  10   0  -6   18.10    2.50
   8   0  -6   81.49    4.00
   8   0  -6   74.69    3.80
   8   0  -6   71.99    3.70
   8   0  -6   73.09    3.60
   8   0  -6   78.19    3.70
   6   0  -6   23.50    2.30
  -6   0   6   29.40    1.40
   6   0  -6   31.80    2.50
   6   0  -6   28.20    2.30
   6   0  -6   22.20    2.20
   6   0  -6   32.10    2.50
   6   0  -6   26.90    2.00
   4   0  -6  508.95   10.90
   4   0  -6  505.85   10.70
   4   0  -6  500.45   10.90
   4   0  -6  513.45    9.90
  -4   0   6  510.95    9.20
   4   0  -6  519.45   10.60
   4   0  -6  556.64   11.00
   4   0  -6  522.95   10.80
   2   0  -6    8.10    1.30
   2   0  -6    6.50    1.40
  -2   0   6    9.20    1.70
   2   0  -6    9.50    1.30
  -2   0   6    8.10    1.20
   2   0  -6    6.40    1.20
   2   0  -6    7.50    1.40
   2   0  -6    7.70    1.40
   2   0  -6    7.30    1.40
   2   0  -6    6.90    1.30
   0   0  -6   14.90    1.80
   0   0  -6   16.30    2.20
   0   0  -6   17.60    1.90
   0   0  -6   16.90    1.80
   0   0  -6   18.30    1.90
   0   0  -6   14.20    1.80
   0   0  -6   17.00    2.00
   0   0  -6   14.90    1.70
   0   0  -6   19.80    2.10
   0   0   6   18.00    1.80
   0   0   6   16.80    2.10
  -2   0  -6   63.19    3.30
   2   0   6   61.89    2.90
  -2   0  -6   68.19    3.00
  -2   0  -6   68.69    3.50
  -2   0  -6   63.69    3.20
  -2   0  -6   63.69    3.00
  -2   0  -6   71.79    3.70
  -2   0  -6   57.39    4.10
  -2   0  -6   67.19    3.40
  -2   0  -6   70.39    3.70
  -2   0  -6   69.79    3.10
  -4   0  -6   28.70    3.00
  -4   0  -6   31.00    3.10
  -4   0  -6   30.60    3.10
  -4   0  -6   24.20    2.20
  -4   0  -6   26.50    2.60
  -4   0  -6   25.90    2.90
  -4   0  -6   24.50    2.90
  -4   0  -6   25.80    2.20
  -6   0  -6   80.39    4.50
  -6   0  -6   74.09    4.70
  -6   0  -6   77.19    4.00
  -6   0  -6   77.69    3.60
  -6   0  -6   78.49    4.60
  -6   0  -6   76.89    4.90
  -6   0  -6   82.49    4.50
  -8   0  -6    1.00    1.90
   8   0   6   -0.20    0.90
  -8   0  -6    1.90    2.00
  -8   0  -6    1.60    1.40
  -8   0  -6    1.10    1.20
  -8   0  -6    1.00    1.60
  -8   0  -6    3.20    1.60
  -8   0  -6   -0.80    1.60
  10   0   6    0.10    1.10
 -10   0  -6    1.00    1.90
 -10   0  -6    0.30    1.30
 -10   0  -6    3.00    2.50
 -10   0  -6    3.00    1.60
  10   0   6    1.70    1.50
  10   0   6    2.10    1.10
  10   0   6   -0.60    1.10
 -12   0  -6   14.70    3.20
  12   0   6   15.30    2.20
  12   0   6   11.90    1.90
  12   0   6   14.30    2.10
  12   0   6   13.30    2.00
 -12   0  -6   17.30    2.50
  14   0   6   19.50    2.20
  14   0   6   19.90    2.30
  14   0   6   18.20    2.10
 -14   0  -6   17.80    2.30
  14   0   6   16.90    2.00
 -14   0  -6   12.30    2.70
  16   0   6  126.59    4.00
  16   0   6  136.79    4.30
  16   0   6  128.79    4.50
  16   0   6  135.29    4.30
  18   0   6    7.40    0.90
  18   0   6   12.20    1.30
  18   0   6    9.20    1.20
  15   1  -6    3.90    2.00
  15   1  -6    0.20    1.30
  15   1  -6    5.10    1.60
  13  -1  -6   12.70    2.40
 -13  -1   6   14.80    2.70
  13  -1  -6   15.30    2.70
  13  -1  -6   14.40    2.70
  13   1  -6   13.10    2.00
  13   1  -6   17.20    2.70
  13   1  -6   16.70    2.70
 -13   1   6   14.10    2.60
  11  -1  -6    2.00    1.40
  11  -1  -6    2.20    1.40
  11  -1  -6    2.50    1.40
  11  -1  -6    2.70    1.40
  11  -1  -6    0.90    1.10
  11   1  -6    1.80    1.30
  11   1  -6    1.10    1.40
  11   1  -6   -0.50    1.00
  11   1  -6    0.60    1.30
  11   1  -6    2.60    1.40
  11   1  -6    3.20    1.20
   9  -1  -6  102.09    4.70
   9  -1  -6   95.59    4.30
   9  -1  -6   85.99    4.30
   9  -1  -6   97.39    4.30
   9  -1  -6   99.99    4.50
   9   1  -6  100.89    4.30
   9   1  -6  102.39    4.70
   9   1  -6   95.09    4.40
   9   1  -6   96.99    4.30
   9   1  -6  102.59    4.60
   9   1  -6   97.09    3.80
   9   1  -6   97.29    4.20
   7  -1  -6   -0.10    0.90
   7  -1  -6   -0.30    0.80
   7  -1  -6   -0.70    0.90
   7  -1  -6    1.20    0.90
   7  -1  -6    0.00    0.90
   7  -1  -6    0.00    0.90
   7  -1  -6   -0.10    0.90
  -7  -1   6   -0.50    0.50
   7   1  -6    0.30    1.00
   7   1  -6    1.30    1.10
   7   1  -6    1.50    1.00
   7   1  -6    0.00    0.90
   7   1  -6    0.20    0.90
   7   1  -6   -0.40    0.80
  -7   1   6    0.30    0.50
  -5  -1   6    5.30    1.00
   5  -1  -6    4.70    1.40
   5  -1  -6    6.60    1.50
   5  -1  -6    5.20    1.30
   5  -1  -6    4.70    1.30
   5  -1  -6    6.10    1.30
   5  -1  -6    4.60    1.20
   5  -1  -6    5.10    1.20
   5   1  -6    3.80    1.20
  -5   1   6    3.40    0.80
   5   1  -6    2.90    1.20
   5   1  -6    5.00    1.30
   5   1  -6    3.30    1.10
   5   1  -6    5.30    1.30
   5   1  -6    7.10    1.50
  -3  -1   6   24.00    1.80
   3  -1  -6   21.40    2.20
   3  -1  -6   18.90    2.00
   3  -1  -6   21.70    2.20
   3  -1  -6   19.70    2.00
   3  -1  -6   22.10    2.40
   3   1  -6   26.50    2.50
   3   1  -6   19.70    2.00
   3   1  -6   28.60    2.60
  -3   1   6   24.40    1.70
   3   1  -6   24.60    2.40
   3   1  -6   17.50    1.90
   3   1  -6   21.30    2.20
   1  -1  -6   28.80    2.30
   1  -1  -6   30.00    2.30
   1  -1  -6   25.40    2.00
   1  -1  -6   25.80    1.90
  -1  -1   6   30.50    2.10
   1  -1  -6   30.00    2.20
   1  -1  -6   28.80    2.60
   1  -1  -6   30.00    2.30
  -1  -1   6   26.10    2.20
   1  -1  -6   28.70    2.20
   1   1  -6   24.80    2.30
   1   1  -6   26.80    2.80
  -1   1   6   28.90    2.30
   1   1  -6   27.40    2.00
   1   1  -6   29.80    2.20
   1   1  -6   32.80    2.90
   1   1  -6   31.10    2.50
  -1   1   6   30.10    2.00
   1  -1   6   19.30    2.00
  -1  -1  -6   19.30    2.30
  -1  -1  -6   15.10    2.00
  -1  -1  -6   17.70    1.70
   1  -1   6   13.60    1.60
  -1  -1  -6   15.20    1.90
  -1  -1  -6   15.20    2.00
  -1  -1  -6   17.00    2.10
  -1  -1  -6   15.20    1.90
  -1  -1  -6   20.70    2.20
  -1   1  -6   17.40    2.10
   1   1   6   18.50    2.10
  -1   1  -6   15.50    2.10
  -1   1  -6   15.50    1.80
  -1   1  -6   14.40    1.70
  -1   1  -6   17.30    1.90
  -1   1  -6   18.40    2.40
  -1   1  -6   18.50    1.80
  -1   1  -6   19.30    2.00
   1   1   6   20.10    2.00
  -3  -1  -6   76.19    4.10
  -3  -1  -6   71.99    3.90
  -3  -1  -6   75.59    3.80
   3  -1   6   74.39    3.10
  -3  -1  -6   74.89    3.90
  -3  -1  -6   71.39    3.40
  -3  -1  -6   74.59    3.80
  -3  -1  -6   70.69    3.20
  -3  -1  -6   72.49    3.70
  -3  -1  -6   75.69    3.60
  -3   1  -6   69.39    3.60
   3   1   6   74.89    2.90
  -3   1  -6   72.49    4.20
  -3   1  -6   71.29    3.20
  -3   1  -6   72.59    3.40
  -3   1  -6   74.79    3.40
  -3   1  -6   74.39    3.70
  -3   1  -6   77.29    4.10
  -3   1  -6   75.79    3.80
  -5  -1  -6   26.90    2.40
  -5  -1  -6   35.90    3.70
  -5  -1  -6   29.40    2.90
  -5  -1  -6   31.40    3.10
  -5  -1  -6   37.00    3.70
  -5  -1  -6   26.90    3.10
  -5  -1  -6   28.00    2.70
  -5  -1  -6   31.30    3.30
  -5   1  -6   25.50    2.80
  -5   1  -6   32.20    3.30
  -5   1  -6   23.70    3.00
  -5   1  -6   33.90    2.90
  -5   1  -6   29.60    3.20
  -5   1  -6   33.50    3.30
  -5   1  -6   31.30    2.40
  -5   1  -6   35.00    3.50
  -7  -1  -6   28.10    3.50
  -7  -1  -6   21.60    3.20
  -7  -1  -6   30.40    3.80
  -7  -1  -6   29.10    2.70
  -7  -1  -6   23.70    3.30
   7  -1   6   27.40    2.50
  -7  -1  -6   25.70    3.00
  -7  -1  -6   31.70    3.20
  -7   1  -6   32.20    3.70
  -7   1  -6   31.10    3.50
  -7   1  -6   29.00    2.70
  -7   1  -6   23.00    3.30
  -7   1  -6   23.80    2.80
  -7   1  -6   23.10    3.30
  -7   1  -6   32.80    3.80
   9  -1   6    0.40    1.10
  -9  -1  -6    1.60    2.10
  -9  -1  -6    0.10    1.30
  -9  -1  -6    2.00    2.00
  -9  -1  -6    1.30    1.70
   9   1   6    3.00    1.20
  -9   1  -6    3.20    1.90
  -9   1  -6    1.60    1.90
  -9   1  -6    3.70    2.20
  -9   1  -6    3.00    1.40
  -9   1  -6   -0.10    1.50
  11  -1   6   19.30    2.20
  11  -1   6   21.50    2.60
  11  -1   6   18.60    2.30
 -11  -1  -6   20.60    2.60
 -11  -1  -6   14.60    3.00
  11  -1   6   19.80    2.30
  11   1   6   16.60    2.10
  11   1   6   18.50    2.20
  11   1   6   23.30    2.80
 -11   1  -6   22.90    3.90
 -11   1  -6   20.10    2.40
 -11   1  -6   22.20    3.50
  11   1   6   21.50    2.30
 -13  -1  -6    2.20    1.40
  13  -1   6   -0.70    1.20
  13  -1   6    1.00    1.20
  13  -1   6   -0.20    1.00
 -13  -1  -6    2.60    2.10
  13  -1   6    0.20    1.00
 -13  -1  -6   -0.10    1.30
  13   1   6   -0.90    1.00
  13   1   6    0.50    1.30
 -13   1  -6   -1.50    1.20
  13   1   6   -0.60    1.00
  13   1   6    0.90    1.10
 -13   1  -6   -0.20    1.80
  15  -1   6    9.30    1.60
  15  -1   6   11.70    1.70
 -15  -1  -6   16.40    2.20
 -15  -1  -6    9.40    1.80
  15  -1   6   13.90    2.00
  15  -1   6   10.40    1.70
  15   1   6   14.50    2.00
 -15   1  -6   10.90    2.10
  15   1   6    9.40    1.60
  15   1   6   10.40    1.70
  15   1   6    8.00    1.50
  17  -1   6   14.10    1.60
  17  -1   6   13.40    1.50
  17  -1   6   11.70    1.40
  17   1   6   16.30    1.60
  17   1   6   13.50    1.40
  17   1   6   14.50    1.60
  20   2  -6   -0.20    1.40
  18   2  -6    1.40    1.30
  18   2  -6   -0.60    1.30
  16   2  -6    4.00    1.70
  16   2  -6    5.90    1.60
  16   2  -6    2.90    2.30
  14  -2  -6    6.50    2.30
  14  -2  -6    2.40    1.70
  14   2  -6    5.80    3.00
  14   2  -6    4.30    2.00
  14   2  -6    3.80    1.50
  12  -2  -6   15.50    2.60
  12  -2  -6   17.80    2.90
 -12  -2   6   18.00    2.80
 -12   2   6   16.10    2.50
  12   2  -6   14.90    2.00
  12   2  -6   17.00    2.60
  12   2  -6   17.40    2.90
  12   2  -6   13.90    2.80
  10  -2  -6   21.80    2.80
  10  -2  -6   28.50    3.20
  10  -2  -6   28.40    3.10
  10  -2  -6   25.80    2.90
  10  -2  -6   21.50    2.80
  10  -2  -6   28.30    3.10
 -10  -2   6   17.50    2.40
  10  -2  -6   25.40    3.00
 -10  -2   6   26.40    1.50
  10   2  -6   22.80    2.90
  10   2  -6   26.60    2.30
  10   2  -6   25.10    2.80
  10   2  -6   22.90    3.00
  10   2  -6   26.00    2.70
   8  -2  -6   28.70    2.90
   8  -2  -6   24.60    2.80
  -8  -2   6   28.20    1.70
   8  -2  -6   27.80    2.80
   8  -2  -6   26.20    2.70
   8  -2  -6   30.40    3.20
   8  -2  -6   25.90    2.80
   8  -2  -6   24.90    2.80
   8   2  -6   26.60    2.90
   8   2  -6   27.90    2.70
  -8   2   6   26.50    1.50
   8   2  -6   23.70    2.50
   8   2  -6   27.10    2.20
   8   2  -6   19.40    2.40
   8   2  -6   28.30    3.00
  -6  -2   6   15.70    1.50
   6  -2  -6   20.30    2.40
   6  -2  -6   14.60    2.00
   6  -2  -6   13.70    2.10
   6  -2  -6   15.70    2.10
   6  -2  -6   15.50    2.10
   6  -2  -6   18.00    2.20
   6  -2  -6   15.10    2.00
   6   2  -6   15.70    2.10
   6   2  -6   22.80    2.60
   6   2  -6   21.70    2.20
   6   2  -6   19.70    2.60
   6   2  -6   17.80    1.80
  -6   2   6   17.70    1.60
   6   2  -6   21.40    2.50
   6   2  -6   15.70    2.00
  -4  -2   6   24.70    1.90
   4  -2  -6   28.90    2.40
   4  -2  -6   27.80    2.70
   4  -2  -6   26.50    2.40
   4  -2  -6   29.30    2.90
   4  -2  -6   21.10    2.30
  -4  -2   6   21.40    2.30
   4  -2  -6   22.90    2.40
   4  -2  -6   24.90    2.60
  -4   2   6   23.40    1.80
   4   2  -6   24.50    2.50
   4   2  -6   26.00    2.50
   4   2  -6   27.60    2.50
   4   2  -6   24.50    2.40
   4   2  -6   29.70    3.00
   4   2  -6   25.50    2.60
  -2  -2   6    7.80    1.70
   2  -2  -6    5.90    1.50
   2  -2  -6    6.60    1.50
   2  -2  -6    5.30    1.20
  -2  -2   6    4.50    1.20
   2  -2  -6    5.40    1.40
   2  -2  -6    8.30    1.60
   2  -2  -6    6.70    1.30
   2  -2  -6    8.90    1.70
   2   2  -6    8.90    1.50
  -2   2   6    6.70    1.70
   2   2  -6    3.60    1.30
   2   2  -6    4.60    1.30
   2   2  -6    8.10    1.80
   2   2  -6    3.70    1.10
   2   2  -6    6.00    1.40
  -2   2   6    8.00    1.40
   0  -2  -6    1.30    0.80
   0  -2  -6    2.60    1.20
   0  -2  -6    0.40    0.90
   0  -2  -6    2.00    1.20
   0  -2  -6    1.50    1.00
   0  -2  -6    2.30    1.20
   0  -2  -6    1.70    1.00
   0  -2   6    1.70    1.10
   0  -2  -6   -0.30    1.10
   0  -2   6    1.30    1.20
   0   2  -6    0.50    1.10
   0   2  -6    0.90    0.80
   0   2  -6    0.30    1.00
   0   2   6    0.50    1.10
   0   2  -6    1.20    0.90
   0   2  -6    1.20    1.00
   0   2  -6    2.70    1.40
   0   2   6    1.30    1.20
   0   2  -6    0.40    0.90
  -2  -2  -6    2.80    1.50
  -2  -2  -6    1.50    1.30
  -2  -2  -6    1.60    1.30
  -2  -2  -6    1.30    1.30
  -2  -2  -6    2.40    1.30
  -2  -2  -6    2.40    1.20
  -2  -2  -6    0.70    1.00
   2  -2   6    1.30    1.30
  -2   2  -6    0.90    1.20
  -2   2  -6    2.40    1.20
  -2   2  -6    2.50    1.30
  -2   2  -6    2.20    1.20
  -2   2  -6   -0.70    0.80
  -2   2  -6    0.70    1.20
   2   2   6    2.00    1.30
  -2   2  -6   -1.10    1.10
  -4  -2  -6    4.60    1.60
  -4  -2  -6    7.50    1.60
  -4  -2  -6    4.10    1.60
  -4  -2  -6    2.70    1.60
  -4  -2  -6    4.60    1.70
  -4  -2  -6    5.20    1.50
  -4  -2  -6    4.60    1.50
  -4  -2  -6    4.60    1.40
  -4   2  -6    5.30    1.80
  -4   2  -6    4.80    1.30
  -4   2  -6    3.80    1.40
  -4   2  -6    5.80    1.60
  -4   2  -6    4.10    1.70
  -4   2  -6    5.40    1.70
  -4   2  -6    6.40    1.60
  -4   2  -6    6.60    1.80
  -6  -2  -6    1.20    2.00
  -6  -2  -6    4.00    1.60
  -6  -2  -6    4.40    2.00
  -6  -2  -6    0.50    1.60
  -6  -2  -6    2.10    1.30
  -6  -2  -6    1.00    1.60
  -6  -2  -6    5.00    1.70
  -6  -2  -6    1.30    1.50
   6  -2   6    2.00    1.10
  -6   2  -6    3.00    1.60
  -6   2  -6    3.60    1.80
  -6   2  -6    0.40    0.90
  -6   2  -6    1.00    1.70
  -6   2  -6    3.90    1.90
  -6   2  -6    4.80    1.50
  -6   2  -6    5.80    1.90
  -6   2  -6    2.30    1.50
  -8  -2  -6   13.00    2.10
  -8  -2  -6   12.50    2.40
   8  -2   6    8.90    1.60
  -8  -2  -6    9.30    2.80
  -8  -2  -6    8.50    2.30
  -8   2  -6    9.40    2.60
  -8   2  -6   10.30    2.60
  -8   2  -6   10.80    2.20
  -8   2  -6   11.30    1.90
  -8   2  -6   15.20    2.80
  10  -2   6   12.80    1.90
  10  -2   6   13.30    2.70
  10  -2   6   13.40    2.10
 -10  -2  -6   10.10    2.80
  10  -2   6   18.60    2.60
 -10  -2  -6   14.90    2.40
  10  -2   6   15.50    2.20
 -10   2  -6   14.90    3.00
  10   2   6   12.20    1.90
  10   2   6   11.80    2.20
 -10   2  -6   12.50    2.90
 -10   2  -6   14.90    2.30
  10   2   6   10.90    2.50
 -12  -2  -6   10.00    2.10
  12  -2   6   10.00    1.80
 -12  -2  -6    6.20    2.50
  12  -2   6    7.90    1.70
  12  -2   6    8.90    1.90
  12  -2   6    7.20    1.60
 -12   2  -6    7.20    2.50
 -12   2  -6    8.70    1.90
  12   2   6   11.20    1.80
  12   2   6    9.10    1.80
  12   2   6   10.00    1.80
  12   2   6    7.20    1.60
  12   2   6    6.20    1.70
 -14  -2  -6    0.60    1.30
  14  -2   6    2.30    1.20
 -14  -2  -6    0.10    1.30
  14  -2   6    0.70    1.20
  14  -2   6    1.80    1.10
 -14  -2  -6   -0.50    1.90
  14   2   6    2.70    1.20
  14   2   6    0.70    1.10
 -14   2  -6    2.30    2.10
 -14   2  -6    0.40    1.40
  14   2   6    0.70    1.10
  14   2   6    0.50    1.20
  16  -2   6    4.40    1.10
  16  -2   6    3.40    1.20
  16  -2   6    2.90    1.20
 -16  -2  -6    1.80    1.10
  16  -2   6    5.90    1.30
  16   2   6    5.00    1.20
  16   2   6    4.50    1.20
  16   2   6    4.20    1.10
  18  -2   6    1.40    0.50
  18  -2   6    1.60    0.80
  18  -2   6    0.70    1.20
  18   2   6    2.00    0.80
  21   3  -6   15.70    2.00
  19   3  -6   22.00    2.60
  19   3  -6   26.10    3.90
  19   3  -6   19.90    2.60
  17  -3  -6   78.79    3.90
  17   3  -6   77.79    4.50
  17   3  -6   76.49    3.80
  17   3  -6   69.99    5.40
  17   3  -6   69.89    3.90
  15  -3  -6    2.90    1.40
  15  -3  -6    4.30    2.60
  15   3  -6    2.50    1.50
  15   3  -6    4.90    1.70
  15   3  -6    5.60    2.20
  15   3  -6    2.60    1.40
  15   3  -6    3.10    0.90
 -15   3   6    6.20    2.30
 -13  -3   6   27.90    2.60
  13  -3  -6   29.20    3.90
  13  -3  -6   23.10    3.30
  13  -3  -6   21.20    3.60
  13   3  -6   26.50    2.00
  13   3  -6   31.60    4.10
  13   3  -6   28.80    2.90
  13   3  -6   25.20    3.50
  11  -3  -6   29.90    3.60
  11  -3  -6   22.30    3.30
 -11  -3   6   28.20    2.20
  11  -3  -6   27.50    3.50
 -11  -3   6   17.80    2.60
  11  -3  -6   25.90    3.60
  11   3  -6   32.60    3.70
  11   3  -6   29.10    2.90
 -11   3   6   28.40    3.30
  11   3  -6   25.30    3.10
  11   3  -6   33.70    4.10
  -9  -3   6  221.78    5.60
   9  -3  -6  227.08    7.20
   9  -3  -6  213.98    7.70
   9  -3  -6  219.68    7.80
  -9  -3   6  227.18    7.60
   9  -3  -6  211.18    7.70
   9  -3  -6  227.18    7.30
   9  -3  -6  235.68    7.80
   9   3  -6  215.98    8.70
  -9   3   6  221.48    7.50
   9   3  -6  230.18    7.60
   9   3  -6  218.08    6.40
   9   3  -6  225.78    7.70
   9   3  -6  221.58    7.50
  -9   3   6  216.48    5.30
   7  -3  -6   -0.50    0.90
   7  -3  -6    0.00    1.00
   7  -3  -6   -1.20    1.00
  -7  -3   6    0.60    0.90
   7  -3  -6    0.10    1.20
  -7  -3   6   -0.80    1.00
   7  -3  -6   -0.90    1.00
   7  -3  -6    0.00    1.10
   7  -3  -6   -0.20    1.10
   7   3  -6    1.10    1.10
   7   3  -6    0.00    1.30
   7   3  -6    0.00    1.10
   7   3  -6    1.00    1.20
   7   3  -6   -0.20    0.70
  -7   3   6    0.40    0.90
  -5  -3   6   11.10    1.60
   5  -3  -6   10.20    1.70
   5  -3  -6   10.00    1.80
   5  -3  -6    9.50    1.90
  -5  -3   6   14.80    2.10
   5  -3  -6    9.00    2.00
   5  -3  -6    7.50    1.70
   5  -3  -6   11.60    2.00
   5  -3  -6   13.30    2.20
   5   3  -6    8.70    1.70
   5   3  -6    9.00    1.90
   5   3  -6   13.50    2.10
  -5   3   6   13.90    1.70
   5   3  -6   11.90    2.30
   5   3  -6    9.50    1.80
   5   3  -6   12.40    1.60
   3  -3  -6    6.00    1.50
   3  -3  -6    5.80    1.60
   3  -3  -6    6.10    1.40
   3  -3  -6    4.70    1.70
   3  -3  -6    6.70    1.60
   3  -3  -6    4.70    1.60
  -3  -3   6    4.50    1.30
  -3  -3   6    6.90    1.70
   3  -3  -6    5.50    1.50
   3   3  -6    7.00    1.40
   3   3  -6    6.00    1.30
   3   3  -6    9.40    1.70
  -3   3   6    5.90    1.70
   3   3  -6    5.50    1.50
   3   3  -6    4.60    1.60
   3   3  -6    5.70    1.60
  -3   3   6    4.30    1.20
   3   3  -6    7.50    1.60
  -1  -3   6  130.79    4.80
   1  -3  -6  132.89    5.00
   1  -3  -6  132.49    4.60
   1  -3  -6  139.49    5.50
  -1  -3   6  139.59    4.60
   1  -3  -6  137.59    5.30
   1  -3  -6  137.09    5.50
   1  -3  -6  136.99    5.70
   1  -3  -6  134.49    4.90
  -1   3   6  141.69    4.50
   1   3  -6  139.99    5.70
   1   3  -6  135.79    5.10
  -1   3   6  130.69    4.90
   1   3  -6  132.49    5.10
   1   3  -6  139.19    4.50
   1   3  -6  138.59    5.10
   1   3  -6  130.49    4.30
  -1  -3  -6    0.80    1.00
  -1  -3  -6    2.80    1.30
  -1  -3  -6    3.70    1.70
   1  -3   6    2.60    1.40
  -1  -3  -6    2.90    1.30
  -1  -3  -6    2.40    1.40
  -1  -3  -6    3.80    1.70
   1   3   6    3.80    1.30
  -1   3  -6    1.40    1.20
  -1   3  -6    2.00    1.00
  -1   3  -6    0.40    1.00
  -1   3  -6    3.10    1.60
  -1   3  -6    1.40    1.10
  -1   3  -6    3.00    1.60
  -3  -3  -6   17.80    2.40
  -3  -3  -6   25.50    2.30
  -3  -3  -6   22.60    3.20
  -3  -3  -6   24.40    3.00
  -3  -3  -6   19.10    2.90
  -3  -3  -6   23.70    3.00
  -3  -3  -6   23.70    2.50
  -3   3  -6   22.10    2.80
   3   3   6   24.10    2.00
  -3   3  -6   13.90    2.50
  -3   3  -6   25.40    2.90
  -3   3  -6   24.90    2.20
  -3   3  -6   23.60    2.80
  -5  -3  -6   17.10    2.60
   5  -3   6   14.70    1.90
  -5  -3  -6   12.20    2.60
  -5  -3  -6   16.70    2.10
  -5  -3  -6   11.50    2.30
  -5  -3  -6   10.70    2.20
  -5  -3  -6   15.70    3.00
  -5   3  -6   12.50    2.50
  -5   3  -6   16.50    2.90
  -5   3  -6   11.90    2.50
  -5   3  -6   11.00    1.70
  -5   3  -6   15.90    2.70
  -5   3  -6   13.70    2.30
  -7  -3  -6   74.49    4.90
  -7  -3  -6   74.79    3.90
  -7  -3  -6   78.29    5.40
  -7  -3  -6   63.79    5.80
  -7  -3  -6   78.09    4.90
   7  -3   6   72.69    3.70
  -7   3  -6   69.69    3.70
  -7   3  -6   64.39    4.90
  -7   3  -6   67.99    4.30
  -7   3  -6   81.39    4.90
  -7   3  -6   71.49    5.00
  -9  -3  -6   26.90    2.80
   9  -3   6   34.80    3.10
   9  -3   6   25.50    2.60
   9  -3   6   28.80    2.80
   9   3   6   30.20    3.00
  -9   3  -6   24.60    3.80
  -9   3  -6   27.10    2.80
   9   3   6   31.50    2.80
  -9   3  -6   28.60    3.80
  11  -3   6    9.10    1.80
 -11  -3  -6   15.50    2.40
 -11  -3  -6    7.20    2.50
  11  -3   6   13.20    2.10
  11  -3   6   16.00    2.40
  11  -3   6   12.40    2.00
  11   3   6    9.90    2.00
 -11   3  -6   14.50    3.20
  11   3   6   11.30    1.80
 -11   3  -6   17.50    2.40
  11   3   6   16.70    2.50
  13  -3   6    0.20    1.10
  13  -3   6    1.50    1.20
  13  -3   6    0.80    1.20
 -13  -3  -6   -0.80    1.90
  13  -3   6   -0.20    1.00
 -13  -3  -6    1.20    1.50
  13   3   6    1.40    1.20
 -13   3  -6    2.40    2.10
  13   3   6    0.00    1.20
 -15  -3  -6   43.90    3.00
  15  -3   6   57.59    2.80
  15  -3   6   59.09    3.00
 -15  -3  -6   54.79    3.10
  15  -3   6   55.09    2.80
  15  -3   6   54.99    3.10
  15   3   6   54.29    3.00
  15   3   6   51.69    2.80
  15   3   6   58.19    2.90
  17  -3   6   15.30    1.40
  17  -3   6   12.10    1.30
  17  -3   6   13.00    1.10
 -17  -3  -6   12.90    1.40
  17   3   6   12.30    1.40
  17   3   6   14.90    1.30
  20   4  -6   16.80    2.00
  20   4  -6   18.30    2.00
  18  -4  -6    0.20    1.30
  18  -4  -6   -0.40    1.20
 -18  -4   6   -0.90    1.80
  18   4  -6    0.30    1.30
  18   4  -6    1.80    1.20
  18   4  -6    1.80    1.30
  16  -4  -6   76.09    3.90
  16  -4  -6   75.19    3.80
  16   4  -6   78.19    2.80
  16   4  -6   76.89    4.50
  16   4  -6   78.29    3.70
  16   4  -6   74.09    4.10
  16   4  -6   72.59    5.30
  14  -4  -6   69.99    2.30
  14  -4  -6   65.29    5.80
  14  -4  -6   62.19    3.60
  14  -4  -6   66.19    3.50
  14   4  -6   72.99    4.20
  14   4  -6   63.19    3.50
  14   4  -6   66.79    2.90
  14   4  -6   66.09    3.70
  14   4  -6   74.09    5.30
 -14   4   6   82.89    5.80
  14   4  -6   65.69    4.00
  14   4  -6   71.89    3.80
  12  -4  -6    9.40    2.50
  12  -4  -6   13.30    3.30
  12  -4  -6   11.20    1.80
  12  -4  -6    4.80    2.40
 -12  -4   6   13.20    2.20
  12  -4  -6   12.60    1.40
  12   4  -6    8.80    1.60
 -12   4   6    6.60    2.20
 -12   4   6   10.70    1.90
  12   4  -6    8.40    2.30
  12   4  -6    9.90    2.40
  12   4  -6   10.70    1.50
  12   4  -6   13.60    2.10
  12   4  -6    8.60    1.90
  12   4  -6   12.20    2.10
  10  -4  -6    4.10    2.00
  10  -4  -6    7.10    2.20
  10  -4  -6    4.10    2.10
  10  -4  -6    6.30    2.00
 -10  -4   6    2.30    1.70
 -10  -4   6    3.90    1.50
  10   4  -6    5.40    1.40
  10   4  -6    3.40    1.30
  10   4  -6    6.50    1.90
 -10   4   6    5.80    1.30
  10   4  -6    1.20    1.60
 -10   4   6    2.30    2.80
  10   4  -6    6.10    2.10
  -8  -4   6  291.57    9.10
  -8  -4   6  313.57    7.80
   8  -4  -6  322.37    9.10
   8  -4  -6  302.07    9.50
   8  -4  -6  318.77    9.20
   8  -4  -6  304.17    9.50
   8  -4  -6  289.37    9.60
   8  -4  -6  309.37   10.00
   8   4  -6  309.17    9.40
   8   4  -6  312.07    8.10
   8   4  -6  312.47    9.90
  -8   4   6  296.27    9.00
   8   4  -6  308.97    7.30
   8   4  -6  319.17    9.50
  -8   4   6  316.67    7.70
   6  -4  -6   34.70    3.40
  -6  -4   6   32.40    2.60
  -6  -4   6   39.00    3.20
   6  -4  -6   24.30    3.20
   6  -4  -6   35.10    3.60
  -6  -4   6   39.70    3.60
   6  -4  -6   29.40    3.00
   6  -4  -6   45.50    4.10
   6  -4  -6   39.70    4.00
   6   4  -6   39.80    3.70
   6   4  -6   35.40    3.60
  -6   4   6   38.70    2.60
  -6   4   6   41.20    3.20
   6   4  -6   33.60    2.50
   6   4  -6   36.30    3.90
   6   4  -6   36.60    3.30
  -4  -4   6   20.10    2.30
   4  -4  -6   15.50    2.20
   4  -4  -6   17.20    2.30
   4  -4  -6   16.00    2.50
  -4  -4   6   19.70    2.50
   4  -4  -6   18.70    2.80
  -4  -4   6   11.60    2.30
   4  -4  -6   20.70    2.80
   4  -4  -6   16.40    2.70
   4   4  -6   17.60    2.00
  -4   4   6   18.90    2.40
   4   4  -6   18.60    2.50
   4   4  -6   19.50    2.90
   4   4  -6   17.00    2.40
  -4   4   6   19.20    2.40
  -4   4   6   20.40    2.80
   4   4  -6   18.00    2.40
   2  -4  -6    0.50    1.40
   2  -4  -6    0.90    1.50
   2  -4  -6    1.10    1.40
   2  -4  -6    0.50    1.10
   2  -4  -6   -0.30    1.00
  -2  -4   6    0.50    1.10
  -2  -4   6    1.50    1.40
   2   4  -6    0.60    0.80
  -2   4   6   -0.20    1.00
  -2   4   6    0.60    1.20
  -2   4   6   -0.30    1.00
  -2   4   6    0.10    1.20
   2   4  -6    0.50    1.20
   2   4  -6    0.20    1.00
   2   4  -6    1.10    1.40
   2   4  -6   -1.70    1.00
   0  -4   6   17.40    2.30
   0  -4  -6   19.00    2.50
   0  -4  -6   20.40    2.70
   0  -4  -6   13.50    2.40
   0  -4  -6   19.90    3.00
   0  -4  -6   18.00    2.70
   0   4  -6   18.60    2.60
   0   4  -6   13.80    2.20
   0   4  -6   17.30    2.90
   0   4  -6   14.00    1.80
   0   4  -6   15.10    1.90
   0   4  -6   16.50    2.30
   0   4   6   19.80    2.50
  -2  -4  -6    3.60    1.90
  -2  -4  -6    3.30    1.50
  -2  -4  -6    8.10    2.10
  -2  -4  -6    5.10    2.00
  -2  -4  -6    3.60    1.60
  -2   4  -6    7.30    1.80
  -2   4  -6    5.10    1.30
  -2   4  -6    5.00    1.40
  -2   4  -6    5.50    1.90
  -2   4  -6    3.00    1.50
  -2   4  -6    4.50    1.90
   2   4   6    5.00    1.60
  -2   4  -6    6.30    1.80
  -4  -4  -6   67.99    4.90
  -4  -4  -6   64.99    4.80
  -4  -4  -6   58.29    4.20
  -4  -4  -6   65.49    4.50
  -4   4  -6   65.99    4.10
  -4   4  -6   58.69    5.40
  -4   4  -6   53.19    4.40
  -4   4  -6   57.59    4.80
  -4   4  -6   55.59    3.20
  -4   4  -6   54.59    3.10
  -6  -4  -6   46.60    3.90
  -6  -4  -6   35.30    4.30
  -6  -4  -6   41.60    3.00
  -6  -4  -6   56.89    4.40
   6  -4   6   42.70    2.90
  -6   4  -6   42.70    3.90
  -6   4  -6   42.10    3.00
  -6   4  -6   37.80    4.30
   8  -4   6    9.30    1.80
  -8  -4  -6   10.50    2.60
  -8  -4  -6    4.00    2.10
   8  -4   6    7.20    1.60
  -8  -4  -6   11.60    2.30
   8  -4   6    6.80    1.70
  -8   4  -6    9.30    2.50
   8   4   6   10.50    2.00
   8   4   6    7.70    1.50
  -8   4  -6    6.60    2.60
   8   4   6    7.60    1.70
  10  -4   6   16.60    2.40
  10  -4   6   20.10    2.40
  10  -4   6   19.00    2.20
 -10  -4  -6   11.50    2.70
 -10  -4  -6   23.40    2.80
  10  -4   6   19.60    2.50
  10   4   6   19.10    2.20
 -10   4  -6   25.50    3.70
  10   4   6   15.00    2.30
  12  -4   6   29.30    2.80
  12  -4   6   29.30    2.60
 -12  -4  -6   36.20    3.30
  12  -4   6   26.50    2.50
  12  -4   6   26.40    2.50
  12  -4   6   34.70    3.00
  12   4   6   28.60    3.10
  12   4   6   26.10    2.50
 -12   4  -6   29.20    4.10
  12   4   6   29.80    2.90
  14  -4   6   66.09    3.10
  14  -4   6   69.09    3.20
  14  -4   6   63.69    3.10
  14  -4   6   67.59    3.20
 -14  -4  -6   64.99    3.30
 -14  -4  -6   63.19    3.60
  14   4   6   62.49    3.20
  14   4   6   64.09    3.20
  16  -4   6    0.90    0.90
  16  -4   6    1.00    0.70
  16  -4   6    1.80    0.90
 -16  -4  -6    1.60    1.00
  16   4   6    0.70    0.70
  16   4   6    0.90    0.90
  21   5  -6    0.40    0.90
  19  -5  -6    0.70    1.10
  19  -5  -6    0.90    1.00
  19   5  -6    1.40    1.10
  19   5  -6    2.40    1.20
  17  -5  -6   10.40    1.70
 -17  -5   6    5.50    2.30
  17  -5  -6    9.50    1.70
  17   5  -6    9.90    1.80
  17   5  -6    8.00    1.10
  17   5  -6    9.70    2.00
  17   5  -6    7.40    1.70
  17   5  -6    8.20    1.70
  15  -5  -6    0.40    0.60
  15  -5  -6   -0.20    1.10
  15  -5  -6   -0.10    1.10
 -15   5   6    2.60    2.70
  15   5  -6    1.00    1.30
  15   5  -6    1.80    1.30
  15   5  -6    1.30    1.70
  15   5  -6    0.60    1.00
  15   5  -6    1.20    1.30
  15   5  -6    1.00    0.90
  15   5  -6    0.70    1.30
  13  -5  -6   63.59    2.60
  13  -5  -6   61.79    3.50
  13  -5  -6   59.99    3.50
  13  -5  -6   51.39    5.20
  13   5  -6   67.69    4.10
  13   5  -6   64.09    3.70
  13   5  -6   61.99    3.60
 -13   5   6   70.89    5.60
  13   5  -6   63.49    3.80
  13   5  -6   66.69    3.20
  13   5  -6   61.69    3.70
  13   5  -6   72.79    5.20
  11  -5  -6    4.90    1.20
  11  -5  -6    3.80    1.20
  11  -5  -6    1.20    1.70
  11  -5  -6    4.30    1.40
  11  -5  -6    3.00    1.50
  11   5  -6    3.70    1.50
  11   5  -6    2.80    1.40
  11   5  -6    3.70    1.20
  11   5  -6    2.60    1.50
 -11   5   6    4.70    2.40
  11   5  -6    3.40    1.90
  11   5  -6    4.60    1.60
  11   5  -6    5.20    1.40
  11   5  -6    5.30    2.20
   9  -5  -6   48.40    5.10
   9  -5  -6   55.19    4.40
  -9  -5   6   51.79    3.60
  -9  -5   6   57.49    4.40
   9   5  -6   53.89    3.20
   9   5  -6   53.99    4.40
  -9   5   6   61.79    3.60
  -9   5   6   60.49    4.70
   9   5  -6   62.89    4.60
   9   5  -6   61.49    3.60
   7  -5  -6    0.50    1.60
  -7  -5   6    1.60    1.50
  -7  -5   6   -1.70    1.40
   7  -5  -6    0.40    1.30
   7  -5  -6    0.90    1.80
   7  -5  -6   -1.90    1.60
  -7  -5   6    1.00    1.70
   7   5  -6    0.30    1.00
  -7   5   6    0.20    1.60
   7   5  -6    1.20    1.50
  -7   5   6    0.50    1.40
   7   5  -6   -2.50    1.60
   7   5  -6   -0.60    1.30
   7   5  -6   -0.20    0.90
  -7   5   6    0.90    1.20
  -5  -5   6   17.40    2.30
   5  -5  -6   12.50    2.70
  -5  -5   6   18.10    2.80
   5  -5  -6   13.70    2.40
   5  -5  -6   18.60    2.70
   5  -5  -6   16.60    2.70
   5  -5  -6   17.20    3.20
  -5  -5   6   17.30    2.70
   5   5  -6   18.60    2.70
  -5   5   6   20.80    3.20
   5   5  -6   15.60    2.00
   5   5  -6   19.40    2.90
   5   5  -6   11.80    2.70
  -5   5   6   19.30    3.00
   5   5  -6   18.80    2.00
   5   5  -6   22.10    3.20
  -5   5   6   17.60    2.50
  -5   5   6   18.80    2.50
  -3  -5   6    4.70    1.70
   3  -5  -6    7.90    2.00
   3  -5  -6    3.60    2.10
   3  -5  -6    6.60    2.30
   3  -5  -6    2.00    1.50
   3  -5  -6    8.00    1.90
  -3  -5   6    8.00    2.10
  -3   5   6    6.40    2.00
   3   5  -6    7.10    1.40
   3   5  -6    7.10    1.50
   3   5  -6    3.90    1.70
   3   5  -6    9.20    2.40
   3   5  -6    4.10    1.70
  -3   5   6    8.60    2.10
  -3   5   6    7.60    1.90
   1  -5  -6  102.89    5.70
  -1  -5   6  114.39    4.80
   1  -5  -6  115.09    5.60
   1  -5  -6  111.69    5.60
   1  -5  -6  107.09    6.20
  -1   5   6  111.29    5.30
   1   5  -6  108.89    4.10
   1   5  -6  110.29    4.30
   1   5  -6  111.29    5.90
   1   5  -6  110.59    5.40
   1   5  -6  117.49    5.50
  -1   5   6  121.29    5.30
  -1  -5  -6   29.20    3.60
  -1  -5  -6   25.60    3.70
  -1  -5  -6   26.00    3.40
  -1  -5  -6   23.50    3.50
  -1   5  -6   33.60    3.80
  -1   5  -6   29.90    2.50
   1   5   6   32.20    3.10
  -1   5  -6   33.10    3.70
  -1   5  -6   29.10    2.90
  -1   5  -6   31.90    3.60
  -1   5  -6   27.00    3.70
  -1   5  -6   27.20    2.40
  -3  -5  -6   13.80    2.70
  -3  -5  -6   10.90    2.20
  -3  -5  -6   14.30    3.10
  -3   5  -6   13.40    2.70
  -3   5  -6   17.80    2.90
  -3   5  -6   16.20    2.00
  -3   5  -6   16.60    2.70
   5  -5   6   33.50    2.90
  -5  -5  -6   41.20    4.50
  -5  -5  -6   27.50    4.00
   5  -5   6   34.00    2.70
   5  -5   6   30.20    2.20
   5   5   6   32.00    2.80
  -5   5  -6   32.70    2.90
  -5   5  -6   35.10    4.30
   5   5   6   34.80    2.70
   5   5   6   26.50    2.80
  -5   5  -6   32.20    3.60
  -7  -5  -6    0.60    1.70
   7  -5   6    5.70    0.90
   7  -5   6    3.50    1.50
  -7  -5  -6    3.40    2.00
   7  -5   6    1.40    1.20
   7   5   6    0.40    1.40
  -7   5  -6    3.90    2.60
   7   5   6    2.70    1.50
   7   5   6    0.70    1.20
  -7   5  -6    4.00    1.50
  -7   5  -6    3.40    2.00
  -9  -5  -6   15.80    2.70
  -9  -5  -6   17.30    3.10
  -9  -5  -6    3.00    2.10
   9  -5   6   15.40    2.20
   9  -5   6   13.70    2.00
   9   5   6   12.40    2.10
  -9   5  -6   12.50    2.80
   9   5   6   11.70    1.90
  -9   5  -6   17.60    2.40
 -11  -5  -6   -0.40    1.80
  11  -5   6   -1.10    1.00
  11  -5   6    0.40    1.20
  11  -5   6   -1.50    1.10
 -11  -5  -6   -2.50    1.40
 -11   5  -6    0.00    1.20
 -11   5  -6    1.00    1.90
  11   5   6   -0.70    1.20
  11   5   6    0.80    1.10
 -13  -5  -6   52.99    3.10
  13  -5   6   53.29    2.90
  13  -5   6   54.39    3.00
  13  -5   6   51.49    3.00
 -13   5  -6   53.19    3.00
  13   5   6   54.19    2.90
  13   5   6   51.59    3.10
  15  -5   6   -0.50    1.10
  15  -5   6    0.40    0.80
 -15  -5  -6    0.90    1.00
  15   5   6   -0.40    0.80
  15   5   6   -0.40    0.90
  20  -6  -6   10.50    1.30
  20   6  -6   13.20    1.50
  18  -6  -6    0.20    0.90
  18  -6  -6    0.50    1.00
  18   6  -6   -0.30    0.90
  18   6  -6    2.00    1.20
  16  -6  -6    2.90    1.30
  16  -6  -6    4.90    0.70
  16  -6  -6    8.60    1.70
  16   6  -6    7.00    1.50
  16   6  -6    4.40    1.60
  16   6  -6    5.60    1.40
  16   6  -6    5.30    1.10
  16   6  -6    5.80    1.60
  16   6  -6    4.50    1.40
 -14  -6   6    5.10    2.10
  14  -6  -6    3.40    1.00
  14  -6  -6    3.90    1.40
  14  -6  -6    1.60    1.20
  14   6  -6    2.60    1.30
  14   6  -6    2.70    1.40
  14   6  -6    4.00    1.40
  14   6  -6    2.10    1.10
  14   6  -6    4.10    1.60
  14   6  -6    1.00    1.30
  12  -6  -6    4.20    1.60
 -12  -6   6    3.70    2.40
  12  -6  -6    3.00    1.00
  12  -6  -6    3.00    1.30
  12  -6  -6    2.80    1.20
  12   6  -6    4.00    1.40
  12   6  -6    2.30    1.40
  12   6  -6    3.80    1.50
  12   6  -6    3.70    2.10
  12   6  -6    2.70    1.20
 -12   6   6    3.90    2.40
  12   6  -6    3.70    1.50
  12   6  -6    2.80    1.30
  10  -6  -6    8.60    1.70
 -10  -6   6    6.80    2.40
  10  -6  -6    4.70    2.10
  10  -6  -6    8.50    1.80
  10  -6  -6   10.60    1.80
  10  -6  -6   10.40    1.60
  10   6  -6   10.40    2.00
  10   6  -6    9.90    2.00
  10   6  -6    7.80    2.40
  10   6  -6   12.70    2.10
  10   6  -6    9.40    1.90
  10   6  -6    7.30    1.60
 -10   6   6   11.60    3.10
  10   6  -6   12.40    2.90
  10   6  -6   14.00    2.10
   8  -6  -6   14.20    2.80
  -8  -6   6   15.90    2.90
   8  -6  -6   14.70    2.00
   8  -6  -6   11.00    1.80
   8  -6  -6   11.70    1.80
   8  -6  -6   15.70    2.00
   8   6  -6   19.60    3.40
  -8   6   6   14.50    3.30
   8   6  -6   15.60    2.10
   8   6  -6   14.00    2.00
   8   6  -6   14.70    2.10
   8   6  -6   10.50    1.90
   8   6  -6   14.80    3.00
   8   6  -6   17.40    2.30
  -8   6   6   15.70    3.20
   8   6  -6   12.50    2.00
   6  -6  -6    6.30    2.80
  -6  -6   6   11.80    2.60
   6  -6  -6    8.90    1.80
   6  -6  -6    7.70    2.20
  -6  -6   6    5.70    2.00
   6  -6  -6    5.30    1.50
   6   6  -6   11.20    1.80
  -6   6   6   10.60    2.70
  -6   6   6    7.50    2.30
   6   6  -6   11.70    2.60
  -6   6   6    7.20    2.40
   6   6  -6   13.30    2.80
   6   6  -6   11.60    2.10
   6   6  -6    9.20    1.80
   6   6  -6   10.40    1.80
   4  -6  -6    3.70    1.90
   4  -6  -6    1.40    1.70
   4  -6  -6    3.50    2.20
  -4  -6   6    1.90    1.70
   4   6  -6    1.10    1.20
   4   6  -6    3.30    1.30
  -4   6   6    0.10    1.60
  -4   6   6    3.30    2.10
  -4   6   6    4.40    1.90
   4   6  -6   -1.00    1.50
  -2  -6   6   19.70    2.70
   2  -6  -6   18.30    3.20
   2  -6  -6   15.70    3.20
   2   6  -6   19.30    3.10
  -2   6   6   19.90    3.10
   2   6  -6   20.30    2.30
  -2   6   6   20.10    3.20
   2   6  -6   26.20    2.60
   0  -6  -6   18.40    3.40
   0  -6  -6   12.00    2.70
   0  -6  -6   12.40    2.20
   0   6  -6   11.00    1.80
   0   6  -6   17.00    2.20
   0   6  -6   12.50    2.60
   0   6   6   14.40    2.10
   0   6   6   11.90    2.40
  -2  -6  -6   11.90    2.00
  -2  -6  -6   14.40    2.30
   2  -6   6   11.40    2.00
  -2  -6  -6    9.90    2.50
   2  -6   6   11.70    1.80
  -2  -6  -6   12.10    3.10
  -2   6  -6    9.00    2.80
  -2   6  -6   11.10    1.80
  -2   6  -6   11.30    2.80
   2   6   6   11.20    2.00
   2   6   6   11.70    2.70
  -2   6  -6   12.40    1.90
  -4  -6  -6   36.40    4.40
   4  -6   6   28.90    2.60
  -4  -6  -6   29.00    3.00
   4  -6   6   29.40    2.60
  -4   6  -6   27.20    3.90
  -4   6  -6   31.30    2.80
  -4   6  -6   34.10    2.90
  -4   6  -6   33.20    3.60
  -4   6  -6   33.70    4.10
   4   6   6   27.10    2.70
   4   6   6   30.60    2.90
  -6  -6  -6    0.40    1.70
   6  -6   6    4.30    1.40
   6  -6   6    5.60    1.10
  -6   6  -6    2.10    1.30
  -6   6  -6    2.20    1.40
  -6   6  -6    3.10    2.00
   6   6   6    1.90    1.50
   6   6   6    3.40    1.40
   6   6   6    2.10    1.20
  -8  -6  -6   -0.40    1.90
  -8  -6  -6    1.90    1.70
   8  -6   6    1.30    1.20
  -8   6  -6    1.10    1.90
   8   6   6    0.60    1.10
  -8   6  -6    1.80    1.30
   8   6   6    0.70    1.40
  10  -6   6    8.20    1.60
 -10  -6  -6    5.30    2.30
 -10   6  -6    6.10    1.60
  10   6   6    2.30    1.30
 -10   6  -6    5.40    2.70
 -12  -6  -6    4.30    1.30
  12  -6   6    2.40    1.10
  12  -6   6    3.00    1.20
 -12   6  -6    2.00    1.20
 -12   6  -6    3.40    1.20
  12   6   6    1.70    1.10
  14  -6   6    4.60    0.90
  14  -6   6    6.80    1.30
 -14  -6  -6    5.60    1.20
 -14   6  -6    5.50    1.10
  14   6   6    6.40    1.20
  14   6   6    6.00    1.20
  17  -7  -6   30.10    2.10
  17  -7  -6   34.80    2.20
  17   7  -6   30.90    1.40
  17   7  -6   28.40    2.00
  17   7  -6   29.90    2.40
  15  -7  -6    4.60    1.30
  15  -7  -6    0.20    1.00
  15  -7  -6    2.10    0.70
  15   7  -6    3.20    1.20
  15   7  -6    3.00    1.30
  15   7  -6    3.60    1.40
  15   7  -6    3.10    1.10
  15   7  -6    2.70    1.40
  13  -7  -6    0.50    1.00
  13  -7  -6   -0.20    1.10
 -13  -7   6   -0.20    2.00
  13  -7  -6    0.50    0.80
 -13  -7   6    1.30    1.60
  13   7  -6    0.00    1.00
  13   7  -6    1.40    1.20
  13   7  -6    0.30    1.20
  13   7  -6    0.50    1.10
  13   7  -6    0.20    1.10
  13   7  -6   -0.80    1.20
  11  -7  -6   -0.10    0.90
 -11  -7   6   -1.60    1.70
  11  -7  -6    0.80    1.10
 -11  -7   6    0.70    2.00
  11  -7  -6    0.80    1.20
  11  -7  -6    0.20    1.00
  11   7  -6    1.10    1.20
  11   7  -6   -0.90    1.00
 -11   7   6    3.30    2.10
  11   7  -6    0.30    1.20
  11   7  -6    2.10    1.30
 -11   7   6   -4.40    2.20
  11   7  -6   -0.10    1.10
  11   7  -6   -0.40    1.10
  -9  -7   6  122.29    6.50
   9  -7  -6  138.69    4.80
   9  -7  -6  137.49    5.00
   9  -7  -6  135.09    5.00
   9  -7  -6  130.99    4.80
  -9  -7   6  137.09    6.30
   9   7  -6  135.89    7.30
  -9   7   6  134.19    7.60
   9   7  -6  137.89    5.30
  -9   7   6  132.69    6.70
   9   7  -6  140.49    5.10
   9   7  -6  144.19    5.60
   9   7  -6  140.49    5.20
   9   7  -6  142.39    5.20
   7  -7  -6  158.68    5.30
   7  -7  -6  162.48    5.50
  -7  -7   6  163.18    6.70
   7  -7  -6  154.18    5.30
   7  -7  -6  155.08    5.20
  -7   7   6  158.68    8.00
   7   7  -6  159.88    5.40
   7   7  -6  158.48    7.50
   7   7  -6  149.79    5.40
  -7   7   6  157.28    7.10
   7   7  -6  157.18    5.80
   7   7  -6  155.98    5.60
  -5  -7   6    7.70    2.20
   5  -7  -6    5.50    1.40
   5  -7  -6    6.80    1.70
   5   7  -6    9.30    1.80
  -5   7   6    4.30    2.60
   5   7  -6    7.00    1.70
  -5   7   6    7.80    2.40
   5   7  -6    7.40    1.40
   5   7  -6    8.10    2.70
   5   7  -6    4.90    1.50
   3  -7  -6   -0.10    1.10
   3  -7  -6    0.50    1.00
  -3  -7   6    0.80    1.60
   3  -7  -6   -1.00    0.90
   3  -7  -6   -0.60    1.50
   3   7  -6   -0.20    1.80
   3   7  -6   -1.00    1.10
  -3   7   6    1.80    2.20
  -3   7   6   -0.90    1.80
   3   7  -6    0.10    1.20
   3   7  -6   -0.50    1.20
   3   7  -6    0.00    1.30
   1  -7  -6   19.20    2.30
  -1  -7   6   17.10    2.50
   1  -7  -6   15.60    3.00
   1  -7  -6   19.60    2.20
   1   7  -6   20.70    3.50
   1   7  -6   20.90    2.30
   1   7  -6   20.70    2.50
   1   7  -6   17.30    2.40
  -1   7   6   15.90    2.20
  -1   7   6   25.00    3.10
  -1  -7  -6    0.90    1.30
  -1  -7  -6   -0.40    1.10
  -1  -7  -6    0.10    1.60
   1  -7   6   -0.10    1.50
  -1   7  -6    1.40    1.20
  -1   7  -6    0.20    1.20
  -1   7  -6    0.50    2.00
  -1   7  -6    2.50    1.90
   1   7   6    2.40    1.90
   1   7   6   -1.80    1.00
  -3  -7  -6   29.00    3.90
  -3  -7  -6   28.20    2.90
   3  -7   6   29.20    2.70
  -3  -7  -6   29.80    2.80
   3  -7   6   30.80    2.40
  -3   7  -6   30.00    2.80
   3   7   6   30.50    3.00
  -3   7  -6   32.40    2.90
  -3   7  -6   32.60    3.70
   3   7   6   26.40    2.60
  -3   7  -6   35.30    4.30
  -5  -7  -6    0.40    1.60
   5  -7   6    0.40    1.00
  -5  -7  -6   -0.40    1.50
   5  -7   6   -0.90    1.10
  -5   7  -6   -0.10    1.10
   5   7   6    0.10    1.10
  -5   7  -6    1.60    1.20
   5   7   6    1.80    1.20
   7  -7   6   12.60    1.90
  -7  -7  -6   14.50    2.40
  -7  -7  -6    9.50    2.40
  -7  -7  -6   12.20    2.30
  -7   7  -6   16.10    2.10
  -7   7  -6   14.20    1.90
   7   7   6   13.90    2.00
   9  -7   6   51.69    3.00
  -9  -7  -6   50.39    3.10
  -9   7  -6   45.60    2.90
  -9   7  -6   52.89    3.00
   9   7   6   50.49    2.90
  11  -7   6   23.70    2.10
  11  -7   6   21.60    2.00
 -11  -7  -6   20.90    1.90
  11   7   6   21.80    1.90
 -11   7  -6   21.80    2.00
 -11   7  -6   23.20    2.00
  13  -7   6   14.20    1.50
 -13  -7  -6   10.90    1.30
  13  -7   6    8.10    1.10
 -13   7  -6   10.50    1.30
  13   7   6   10.10    1.30
  16  -8  -6    0.70    0.80
  16  -8  -6    0.10    0.80
  16   8  -6    1.80    1.00
  16   8  -6   -0.50    0.80
  16   8  -6    1.90    0.60
  14  -8  -6   11.70    1.60
 -14  -8   6   11.50    1.60
  14  -8  -6    8.50    1.50
  14  -8  -6    9.40    1.10
  14   8  -6    9.60    1.50
  14   8  -6   10.20    1.60
  14   8  -6    9.90    1.60
  14   8  -6   11.10    1.60
  12  -8  -6   12.60    1.80
  12  -8  -6   19.30    1.80
  12  -8  -6   15.00    1.80
  12  -8  -6   18.80    2.10
  12   8  -6   15.90    2.00
  12   8  -6   18.60    3.30
  12   8  -6   18.10    2.10
  12   8  -6   16.00    1.90
  10  -8  -6   43.80    2.90
 -10  -8   6   36.20    4.10
  10  -8  -6   42.50    2.60
  10  -8  -6   46.30    2.90
 -10  -8   6   38.00    3.90
  10  -8  -6   44.50    2.90
  10   8  -6   36.60    3.00
  10   8  -6   45.40    3.30
 -10   8   6   38.90    4.30
  10   8  -6   44.70    3.00
  10   8  -6   35.80    2.80
  -8  -8   6    1.20    2.00
   8  -8  -6    1.50    1.20
   8  -8  -6    2.70    1.20
   8  -8  -6   -0.50    1.00
  -8   8   6   -0.40    1.70
   8   8  -6    1.00    1.20
   8   8  -6    0.00    1.10
   8   8  -6   -0.20    1.10
   6  -8  -6   31.80    2.80
   6  -8  -6   26.70    2.60
  -6  -8   6   23.20    2.90
  -6   8   6   20.70    4.10
   6   8  -6   30.70    2.80
   6   8  -6   28.80    2.60
   6   8  -6   22.10    3.70
   4  -8  -6    3.20    1.30
  -4  -8   6    1.50    1.20
   4   8  -6    2.80    1.10
  -4   8   6    5.80    2.40
  -4   8   6   -2.50    2.10
   4   8  -6    1.00    2.30
   4   8  -6    3.20    1.30
   4   8  -6    2.50    1.30
  -2  -8   6    8.90    2.10
   2  -8  -6    8.60    2.50
  -2  -8   6    8.20    1.70
   2  -8  -6    6.30    1.50
   2  -8  -6    9.40    1.20
   2   8  -6    6.20    1.70
   2   8  -6    8.90    1.70
   2   8  -6    6.50    2.70
  -2   8   6    5.10    1.50
   2   8  -6    9.90    1.80
   0  -8  -6    9.30    1.60
   0  -8  -6    7.70    1.60
   0  -8   6    8.00    1.80
   0  -8  -6    3.80    2.20
   0   8   6    5.80    1.60
   0   8  -6    6.90    1.80
   0   8  -6    7.80    2.80
   0   8   6    9.20    2.30
   0   8  -6    6.60    1.80
   0   8  -6    5.50    1.50
   2  -8   6    5.50    1.50
  -2  -8  -6    4.80    1.40
  -2  -8  -6    7.00    2.30
  -2  -8  -6    7.10    1.60
   2   8   6    4.80    1.70
  -2   8  -6    5.30    1.80
   2   8   6    7.00    1.70
  -2   8  -6    5.80    1.40
  -2   8  -6    6.20    1.60
  -4  -8  -6   36.20    4.30
   4  -8   6   34.40    2.60
   4  -8   6   36.10    1.70
  -4  -8  -6   36.70    2.90
  -4   8  -6   38.50    3.00
  -4   8  -6   40.60    3.50
   4   8   6   36.10    2.50
   4   8   6   39.80    2.80
  -4   8  -6   40.70    2.90
   6  -8   6    9.40    1.70
  -6  -8  -6    6.70    1.80
  -6   8  -6    9.50    1.60
  -6   8  -6    7.40    2.30
  -6   8  -6    9.10    1.60
   6   8   6    7.70    1.50
  -8  -8  -6   34.20    2.80
   8  -8   6   38.30    2.40
  -8   8  -6   36.40    2.40
  -8   8  -6   39.20    3.70
  -8   8  -6   38.70    2.50
   8   8   6   35.00    2.40
  10  -8   6   21.20    1.70
 -10  -8  -6   17.00    2.00
  10   8   6   21.80    1.80
 -10   8  -6   19.00    1.80
  13  -9  -6    0.50    0.80
  13  -9  -6    1.30    0.60
  13  -9  -6    1.00    0.80
 -13  -9   6    0.20    0.90
  13   9  -6    0.20    0.80
  13   9  -6    1.50    0.90
 -11  -9   6   24.30    2.10
  11  -9  -6   18.90    1.80
  11  -9  -6   19.80    1.60
  11  -9  -6   18.90    1.80
  11  -9  -6   21.80    2.00
  11   9  -6   21.60    2.00
  11   9  -6   21.40    2.00
  11   9  -6   19.40    2.00
   9  -9  -6    5.20    1.20
  -9  -9   6    7.60    1.40
   9  -9  -6    9.80    1.60
   9  -9  -6    5.00    1.30
   9   9  -6    3.40    1.20
   9   9  -6    6.20    1.40
   7  -9  -6    0.90    1.00
  -7  -9   6    1.80    1.10
   7  -9  -6    3.70    1.40
   7   9  -6    1.30    1.10
   7   9  -6    2.00    1.20
  -5  -9   6    6.30    1.40
  -5  -9   6    4.80    1.90
   5  -9  -6    4.90    1.40
  -5   9   6    6.50    1.60
   5   9  -6    6.00    1.40
   5   9  -6    5.00    1.40
  -3  -9   6   -1.10    1.50
   3  -9  -6   -1.20    0.80
  -3  -9   6   -1.10    0.90
  -3   9   6    0.90    2.60
   3   9  -6    0.10    1.00
  -3   9   6    1.20    1.10
   3   9  -6   -0.20    1.00
  -1  -9   6    0.50    1.20
   1  -9  -6    0.60    1.00
   1   9  -6    0.20    0.90
  -1   9   6   -0.20    1.10
   1   9  -6    0.80    1.10
   1   9  -6   -1.00    1.00
  -1   9   6    0.00    1.70
  -1  -9  -6    1.40    1.00
  -1  -9  -6    0.20    1.00
   1  -9   6   -1.00    1.10
   1   9   6    0.40    1.30
   1   9   6    0.30    1.00
  -1   9  -6    0.50    1.20
  -1   9  -6   -0.70    0.90
  -1   9  -6    0.80    1.10
  -3  -9  -6    0.40    1.00
  -3  -9  -6    0.30    1.10
  -3   9  -6   -0.10    0.80
   3   9   6    1.30    0.90
  -3   9  -6    1.70    1.30
  -3   9  -6   -0.40    1.00
   3   9   6    1.10    1.00
  -5  -9  -6    6.70    1.40
   5  -9   6    4.70    1.20
  -5   9  -6    3.50    1.30
  -5   9  -6    3.00    1.50
  -5   9  -6    6.30    1.30
   5   9   6    5.20    1.20
  -7  -9  -6    1.70    1.00
   7  -9   6    2.80    0.90
   7   9   6    2.60    1.00
  -7   9  -6    2.30    0.90
  -7   9  -6    3.30    1.40
  -9  -9  -6    0.60    0.80
  -9   9  -6    1.20    1.30
  -9   9  -6    0.90    0.70
 -10 -10   6    6.30    1.10
  10 -10  -6    6.20    1.00
  10  10  -6    4.60    1.00
 -10  10   6    8.60    1.20
   8 -10  -6   28.80    1.90
  -8 -10   6   31.40    2.00
  -8 -10   6   32.30    2.20
   8 -10  -6   30.40    1.80
  -8  10   6   29.90    2.00
   8  10  -6   31.60    2.00
   6 -10  -6    0.40    0.80
  -6 -10   6    0.30    0.80
  -6 -10   6    0.60    1.10
   6  10  -6   -1.50    0.90
   6  10  -6   -0.10    0.80
  -6  10   6    1.10    0.90
  -4 -10   6    5.90    1.40
   4 -10  -6    4.10    1.10
  -4 -10   6    4.20    1.10
   4  10  -6    5.10    1.20
  -4  10   6    5.00    1.30
  -4  10   6    9.60    1.90
   4  10  -6    4.00    1.20
   2 -10  -6    2.90    1.10
  -2 -10   6    3.10    1.00
   2  10  -6    1.80    1.10
   2  10  -6    2.30    0.90
  -2  10   6    4.50    1.20
  -2  10   6    3.80    1.40
   0 -10  -6    6.20    1.20
   0  10  -6    4.20    1.10
   0  10   6    6.20    1.20
   0  10   6    5.90    1.30
   0  10  -6    7.00    1.20
  -2 -10  -6   10.10    1.40
  -2  10  -6    6.10    1.10
   2  10   6    6.60    1.20
  -2  10  -6    6.10    0.90
  -4  10  -6    9.10    1.20
   4  10   6    9.70    1.20
  -4  10  -6    8.30    1.10
  14   0  -7    0.10    1.60
  14   0  -7    0.10    1.50
  12   0  -7    0.00    1.40
  12   0  -7   -0.40    1.20
  12   0  -7    0.70    1.50
  12   0  -7    0.80    1.40
  12   0  -7   -0.70    1.30
  10   0  -7    0.60    1.20
  10   0  -7    0.10    1.20
  10   0  -7    0.70    1.20
  10   0  -7    0.20    1.30
  10   0  -7   -0.80    1.00
  10   0  -7    1.40    1.30
   8   0  -7    1.00    1.20
   8   0  -7   -0.30    0.90
   8   0  -7   -0.20    1.10
  -8   0   7    1.20    0.70
   8   0  -7   -1.20    0.90
   8   0  -7    0.70    1.00
   8   0  -7    0.80    1.00
   6   0  -7   -1.10    0.80
   6   0  -7    1.10    1.10
   6   0  -7   -0.50    1.00
  -6   0   7    0.40    0.70
   6   0  -7    0.40    0.90
   6   0  -7    0.30    1.00
   4   0  -7    0.10    0.90
   4   0  -7   -0.20    1.00
  -4   0   7    1.20    0.80
   4   0  -7    1.00    1.00
  -4   0   7    2.20    1.30
   4   0  -7   -0.40    1.00
   4   0  -7   -0.80    0.90
   2   0  -7    0.00    0.90
   2   0  -7   -1.30    0.90
   2   0  -7   -1.20    0.90
  -2   0   7   -0.50    1.20
  -2   0   7   -0.60    0.80
   2   0  -7    0.70    1.00
   2   0  -7   -1.00    0.90
   2   0  -7    0.20    1.00
   0   0  -7   -0.30    1.10
   0   0  -7   -0.20    0.90
   0   0   7   -0.60    1.00
   0   0  -7    0.60    1.00
   0   0  -7   -0.30    1.10
   0   0  -7    1.10    1.00
   0   0  -7   -1.30    0.90
   0   0  -7    0.40    0.90
   0   0   7    1.30    1.20
   0   0  -7    0.60    0.90
   0   0  -7   -0.20    0.90
   0   0  -7    0.00    1.10
   2   0   7   -0.50    1.10
  -2   0  -7    1.00    1.00
  -2   0  -7    0.50    1.20
  -2   0  -7   -0.60    1.10
  -2   0  -7   -0.20    0.80
  -2   0  -7    0.90    1.10
  -2   0  -7    0.00    1.10
  -2   0  -7   -0.40    1.10
  -2   0  -7    0.30    1.00
  -2   0  -7   -0.90    1.10
  -4   0  -7    1.60    1.40
  -4   0  -7    0.90    1.30
  -4   0  -7   -0.30    1.30
  -4   0  -7   -0.90    0.90
  -4   0  -7   -1.50    1.50
  -4   0  -7   -1.20    1.10
  -6   0  -7   -0.30    1.30
  -6   0  -7   -0.10    1.60
  -6   0  -7   -2.30    1.80
  -6   0  -7   -0.90    1.10
  -6   0  -7   -0.80    1.60
  -6   0  -7    2.20    1.80
  -6   0  -7   -1.60    1.50
  -8   0  -7    0.10    1.50
   8   0   7    1.10    1.10
   8   0   7    0.40    1.30
  -8   0  -7   -1.00    1.70
  -8   0  -7    0.60    1.20
  -8   0  -7   -0.30    2.10
  -8   0  -7    2.30    2.10
  10   0   7   -2.20    1.20
  10   0   7   -1.50    1.10
 -10   0  -7   -0.80    1.70
 -10   0  -7   -0.80    1.40
 -10   0  -7   -0.80    1.20
  12   0   7    0.40    1.20
  12   0   7   -0.10    1.10
  12   0   7    0.40    1.20
 -12   0  -7    0.40    1.80
 -12   0  -7   -0.60    1.20
  12   0   7   -0.20    1.30
  14   0   7   -0.60    0.90
  14   0   7   -0.90    1.10
 -14   0  -7    0.80    1.20
  14   0   7   -0.30    1.00
  14   0   7   -2.30    1.10
  16   0   7    0.60    1.00
  16   0   7    0.00    1.00
  15  -1  -7   18.40    3.20
  15   1  -7   18.50    2.20
  15   1  -7   21.10    2.40
  15   1  -7   22.20    2.70
  15   1  -7   20.40    3.40
  13  -1  -7   18.50    3.00
  13  -1  -7   22.80    3.20
  13  -1  -7   23.20    3.20
  13   1  -7   20.40    3.00
  13   1  -7   18.90    2.90
  13   1  -7   22.20    2.50
  11  -1  -7   35.20    3.50
  11  -1  -7   35.90    3.60
  11  -1  -7   41.20    4.10
  11  -1  -7   29.40    3.20
  11  -1  -7   32.80    3.40
  11   1  -7   37.90    4.00
  11   1  -7   34.40    3.40
  11   1  -7   45.90    3.60
  11   1  -7   34.90    3.70
  11   1  -7   37.40    2.80
   9  -1  -7   -0.20    1.20
  -9  -1   7    1.80    0.70
   9  -1  -7    1.20    1.30
   9  -1  -7    0.00    1.20
   9  -1  -7    1.40    1.30
   9  -1  -7    0.30    1.10
   9   1  -7    1.40    1.10
   9   1  -7    0.20    1.20
   9   1  -7    1.30    1.20
   9   1  -7    1.40    1.30
   9   1  -7    1.60    1.00
  -9   1   7    0.20    0.70
   9   1  -7    0.30    1.10
   7  -1  -7   12.40    2.10
   7  -1  -7   12.70    2.20
   7  -1  -7   12.60    2.10
   7  -1  -7   11.80    2.10
   7  -1  -7   14.00    2.10
  -7  -1   7   14.80    1.50
   7   1  -7   13.20    2.10
   7   1  -7   13.50    2.00
   7   1  -7   13.00    2.10
  -7   1   7   10.30    1.30
   7   1  -7   11.90    2.10
   7   1  -7   14.20    2.10
   7   1  -7   11.20    1.80
   7   1  -7   13.80    1.70
   5  -1  -7   78.19    4.00
  -5  -1   7   83.89    3.00
   5  -1  -7   81.29    3.80
   5  -1  -7   82.09    4.10
   5  -1  -7   81.99    3.90
   5  -1  -7   70.89    3.70
  -5   1   7   82.39    3.10
   5   1  -7   87.29    4.00
   5   1  -7   75.29    3.70
   5   1  -7   84.49    4.00
   5   1  -7   85.09    4.00
   5   1  -7   79.59    3.90
   5   1  -7   82.09    4.00
   5   1  -7   78.19    3.30
   3  -1  -7   91.19    4.20
   3  -1  -7   87.19    3.80
   3  -1  -7   82.99    3.90
   3  -1  -7   78.59    3.90
  -3  -1   7   88.99    3.30
   3  -1  -7   82.89    3.80
   3  -1  -7   84.59    3.70
  -3  -1   7   82.29    3.80
   3  -1  -7   81.29    3.70
   3   1  -7   82.39    4.00
   3   1  -7   80.89    3.40
  -3   1   7   83.39    3.90
  -3   1   7   84.49    3.30
   3   1  -7   81.59    3.80
   3   1  -7   85.39    3.90
   3   1  -7   95.29    4.00
   3   1  -7   91.39    4.10
   3   1  -7   85.69    3.90
   1  -1  -7   58.19    3.30
  -1  -1   7   57.09    3.20
   1  -1  -7   59.19    3.40
   1  -1  -7   54.19    3.20
   1  -1  -7   57.99    3.40
   1  -1  -7   52.49    3.20
  -1  -1   7   60.99    2.90
   1  -1  -7   60.29    3.10
   1  -1  -7   56.79    3.10
  -1   1   7   52.79    3.20
   1   1  -7   55.49    3.10
   1   1  -7   49.30    2.80
   1   1  -7   49.80    2.90
  -1   1   7   54.09    2.80
   1   1  -7   53.29    3.00
   1   1  -7   55.49    3.40
   1   1  -7   52.29    3.20
   1   1  -7   56.29    3.50
  -1  -1  -7  124.39    5.10
  -1  -1  -7  121.49    4.40
  -1  -1  -7  128.09    5.00
   1  -1   7  122.09    4.30
  -1  -1  -7  125.79    5.20
  -1  -1  -7  125.59    5.10
  -1  -1  -7  121.19    4.20
  -1  -1  -7  116.99    4.70
  -1  -1  -7  123.39    4.30
  -1   1  -7  126.39    4.40
  -1   1  -7  120.09    4.40
  -1   1  -7  118.09    4.70
  -1   1  -7  125.19    4.40
  -1   1  -7  127.69    5.30
   1   1   7   99.99    4.90
   1   1   7  124.09    4.50
  -1   1  -7  124.39    5.20
  -3  -1  -7   85.89    5.10
  -3  -1  -7   88.79    4.20
  -3  -1  -7   89.19    4.50
  -3  -1  -7   80.09    4.60
  -3  -1  -7   80.69    3.70
  -3  -1  -7   85.49    4.20
  -3  -1  -7   82.39    4.10
  -3  -1  -7   84.69    4.50
  -3   1  -7   88.49    4.50
  -3   1  -7   88.49    4.30
  -3   1  -7   83.19    4.10
   3   1   7   85.59    3.30
  -3   1  -7   77.39    3.70
  -3   1  -7   88.89    4.80
  -5  -1  -7   31.50    2.70
  -5  -1  -7   23.60    3.20
  -5  -1  -7   32.40    3.80
  -5  -1  -7   29.30    3.20
  -5  -1  -7   31.70    3.40
  -5  -1  -7   32.00    3.90
  -5   1  -7   24.10    3.20
  -5   1  -7   30.10    3.40
  -5   1  -7   22.60    2.30
  -5   1  -7   31.50    3.70
  -5   1  -7   30.40    3.60
  -7  -1  -7   53.59    3.50
  -7  -1  -7   47.50    3.80
  -7  -1  -7   49.50    5.00
  -7  -1  -7   60.79    4.30
  -7  -1  -7   51.79    6.50
  -7   1  -7   51.09    5.00
  -7   1  -7   56.39    4.40
  -7   1  -7   51.69    4.10
  -7   1  -7   53.39    3.40
  -9  -1  -7    1.40    1.90
  -9  -1  -7   -1.10    1.30
  -9  -1  -7    1.20    1.40
   9  -1   7    0.00    1.20
   9  -1   7    0.00    1.00
   9  -1   7   -0.10    1.20
  -9   1  -7   -0.40    1.20
   9   1   7    1.30    1.10
  -9   1  -7    2.00    1.80
  -9   1  -7   -1.50    1.60
 -11  -1  -7   32.70    3.30
  11  -1   7   29.90    2.80
 -11  -1  -7   29.70    3.90
  11  -1   7   32.60    3.10
  11  -1   7   26.60    2.60
 -11  -1  -7   28.10    2.80
  11  -1   7   31.70    2.80
  11   1   7   31.20    2.90
 -11   1  -7   31.60    3.20
  11   1   7   33.80    3.40
 -11   1  -7   30.80    4.00
  11   1   7   25.10    3.80
  13  -1   7   21.70    2.20
 -13  -1  -7   16.60    2.30
 -13  -1  -7   15.40    2.90
  13  -1   7   28.70    2.80
  13  -1   7   22.60    2.30
  13  -1   7   22.40    2.30
 -13  -1  -7   20.40    2.20
  13   1   7   20.50    2.10
 -13   1  -7   18.00    3.30
  13   1   7   22.50    2.40
  13   1   7   27.30    2.80
 -13   1  -7   20.80    2.60
  15  -1   7   -1.10    1.10
  15  -1   7    0.70    1.10
  15  -1   7   -0.20    1.00
  15   1   7    1.30    1.10
  15   1   7   -0.70    0.90
  15   1   7   -0.10    1.00
  17  -1   7   32.60    1.80
  17  -1   7   29.90    1.60
  17  -1   7   33.40    1.80
  17   1   7   33.70    2.00
  20   2  -7   10.10    1.90
  18   2  -7   24.30    2.90
  18   2  -7   18.90    2.30
  16  -2  -7   13.30    2.10
  16   2  -7   11.10    2.00
  16   2  -7   14.60    2.40
  16   2  -7   12.00    2.90
  14  -2  -7  100.69    6.00
  14  -2  -7   95.69    2.10
  14  -2  -7   96.59    5.70
  14  -2  -7   93.69    4.30
  14  -2  -7   92.09    4.20
  14   2  -7   99.89    5.80
  14   2  -7   93.69    4.10
  14   2  -7  108.19    4.90
  14   2  -7   93.59    2.80
  14   2  -7  103.19    5.70
  14   2  -7   80.29    4.20
  12  -2  -7   28.00    3.50
  12  -2  -7   25.70    3.40
  12  -2  -7   18.90    2.90
 -12  -2   7   14.40    2.50
  12   2  -7   19.60    2.40
  12   2  -7   27.80    3.50
  12   2  -7   22.70    3.00
 -12   2   7   20.90    3.90
  10  -2  -7    3.00    1.60
  10  -2  -7    2.40    1.60
  10  -2  -7   -0.30    1.20
  10  -2  -7    2.70    1.40
 -10  -2   7    2.70    1.00
  10  -2  -7    2.40    1.70
  10   2  -7    4.30    1.80
  10   2  -7    3.70    1.70
  10   2  -7    1.30    1.40
  10   2  -7    1.70    1.20
  10   2  -7    2.50    1.70
  10   2  -7    0.50    1.30
   8  -2  -7   17.90    2.60
  -8  -2   7   15.30    1.60
   8  -2  -7   16.80    2.60
   8  -2  -7   16.30    2.70
   8  -2  -7   18.60    2.70
   8  -2  -7   17.30    2.40
   8  -2  -7   17.80    2.50
   8   2  -7   21.10    2.80
   8   2  -7   13.50    2.10
   8   2  -7   13.40    2.20
   8   2  -7   13.40    2.20
   8   2  -7   16.40    1.90
   8   2  -7   19.90    2.70
  -8   2   7   16.60    1.70
   6  -2  -7  405.86   10.40
   6  -2  -7  406.06   10.20
   6  -2  -7  385.16   10.00
   6  -2  -7  396.66    9.80
  -6  -2   7  415.56    8.40
   6  -2  -7  402.96    9.90
   6  -2  -7  406.06   10.30
   6  -2  -7  390.26   10.00
   6   2  -7  419.76   10.00
   6   2  -7  402.36   10.00
   6   2  -7  389.26    9.60
  -6   2   7  405.36    8.40
   6   2  -7  400.46   10.20
   6   2  -7  407.46    9.90
   6   2  -7  419.56   10.40
   6   2  -7  392.46    8.90
   4  -2  -7   60.79    3.70
  -4  -2   7   60.09    2.90
  -4  -2   7   59.39    3.30
   4  -2  -7   62.29    3.60
   4  -2  -7   57.59    3.40
   4  -2  -7   66.69    3.70
   4  -2  -7   58.69    3.30
   4  -2  -7   61.69    3.50
   4  -2  -7   60.99    3.70
   4   2  -7   61.39    3.60
   4   2  -7   64.69    3.40
  -4   2   7   62.59    2.90
   4   2  -7   62.69    3.40
   4   2  -7   55.19    3.40
   4   2  -7   60.29    3.70
   4   2  -7   62.39    3.60
  -2  -2   7   70.59    3.20
   2  -2  -7   69.69    3.80
   2  -2  -7   71.59    3.50
  -2  -2   7   73.59    3.60
   2  -2  -7   77.29    4.10
   2  -2  -7   77.69    3.80
   2  -2  -7   70.49    3.80
   2  -2  -7   75.79    3.90
   2  -2  -7   70.29    3.80
  -2   2   7   71.09    3.30
   2   2  -7   71.59    3.80
   2   2  -7   71.79    3.80
   2   2  -7   69.49    3.60
   2   2  -7   72.09    3.30
   2   2  -7   71.69    4.10
   2   2  -7   69.39    3.70
   2   2  -7   73.39    3.50
  -2   2   7   68.19    3.70
   0  -2  -7    0.30    1.30
   0  -2  -7    2.40    1.40
   0  -2  -7    1.70    1.10
   0  -2  -7    0.90    1.20
   0  -2  -7    0.10    1.00
   0  -2  -7   -0.20    0.90
   0  -2  -7    0.20    1.10
   0  -2   7   -0.70    1.10
   0  -2   7   -0.60    1.20
   0   2  -7    0.00    0.90
   0   2  -7   -1.20    1.10
   0   2  -7   -0.60    1.10
   0   2  -7    0.50    0.80
   0   2  -7    0.70    1.30
   0   2   7   -0.10    1.20
   0   2   7    1.40    1.10
   0   2  -7    0.40    1.10
  -2  -2  -7   80.89    4.30
  -2  -2  -7   80.49    4.60
  -2  -2  -7   81.99    4.20
  -2  -2  -7   79.69    4.30
  -2  -2  -7   82.69    3.70
   2  -2   7   83.39    3.70
  -2  -2  -7   84.39    3.90
  -2  -2  -7   85.79    4.80
  -2   2  -7   73.79    3.90
  -2   2  -7   81.69    4.50
  -2   2  -7   89.39    4.90
   2   2   7   86.79    3.70
  -2   2  -7   81.49    4.20
  -2   2  -7   81.99    3.70
  -4  -2  -7    7.20    2.00
  -4  -2  -7    7.20    1.60
  -4  -2  -7    7.90    2.20
  -4  -2  -7    8.00    2.30
  -4  -2  -7    8.90    2.00
  -4  -2  -7    8.70    1.90
  -4  -2  -7    7.50    1.90
  -4   2  -7    7.90    2.20
  -4   2  -7    9.80    2.20
  -4   2  -7   11.20    2.30
  -4   2  -7    7.60    1.50
  -4   2  -7   12.20    2.60
  -6  -2  -7   39.50    4.60
  -6  -2  -7   41.40    3.20
   6  -2   7   50.49    3.00
  -6  -2  -7   49.50    4.00
  -6   2  -7   38.70    4.30
  -6   2  -7   38.80    4.10
  -6   2  -7   38.70    3.00
   8  -2   7    0.60    1.60
  -8  -2  -7    1.90    1.80
  -8  -2  -7    0.60    1.50
   8  -2   7    2.40    0.90
   8  -2   7    0.60    1.30
   8  -2   7    2.10    1.20
   8   2   7    0.00    1.10
   8   2   7    1.90    1.30
  -8   2  -7    1.90    1.30
  -8   2  -7    1.80    2.00
  -8   2  -7   -0.50    1.80
 -10  -2  -7    3.80    1.70
  10  -2   7    4.00    1.40
  10  -2   7    3.50    2.20
  10  -2   7    3.30    1.40
  10  -2   7    1.40    1.20
 -10  -2  -7    1.20    1.80
 -10  -2  -7    4.90    1.70
 -10   2  -7    4.40    2.20
  10   2   7    5.20    1.40
 -10   2  -7    2.80    1.50
  12  -2   7    1.70    1.20
  12  -2   7    2.80    1.40
  12  -2   7    0.40    1.10
 -12  -2  -7    2.50    2.10
  12  -2   7    4.10    1.50
 -12  -2  -7    3.60    1.60
 -12  -2  -7    1.60    1.40
 -12   2  -7    3.20    1.60
  12   2   7    3.70    1.30
 -12   2  -7    3.50    2.10
  12   2   7    4.20    1.60
  14  -2   7    1.30    1.10
  14  -2   7    2.70    1.20
  14  -2   7   -1.50    1.10
  14  -2   7    0.30    1.10
 -14  -2  -7    0.90    1.10
 -14  -2  -7    0.40    1.10
  14   2   7    1.20    1.10
 -14   2  -7    0.60    1.40
  14   2   7    0.30    1.10
  16  -2   7   10.30    1.30
  16  -2   7    9.80    1.30
  16  -2   7   11.00    1.40
 -16  -2  -7    7.60    1.30
  16   2   7   12.10    1.40
  16   2   7    8.20    1.30
  21   3  -7   19.10    2.00
  19   3  -7   -1.20    1.20
  19   3  -7   -0.60    1.30
  17  -3  -7    3.50    1.40
  17   3  -7    2.30    2.20
  17   3  -7    1.60    1.60
  17   3  -7    0.50    1.20
  15  -3  -7    1.20    2.30
  15  -3  -7   -0.60    1.20
  15  -3  -7    0.40    0.50
  15   3  -7   -1.20    1.20
  15   3  -7    0.60    0.70
  15   3  -7    3.40    1.50
  15   3  -7   -0.40    1.70
  15   3  -7    2.60    1.40
  13  -3  -7    9.90    1.80
  13  -3  -7   12.90    2.90
  13  -3  -7    8.90    1.00
 -13  -3   7    8.70    1.70
  13  -3  -7   12.10    2.00
  13  -3  -7    8.60    2.40
  13   3  -7    8.80    2.30
  13   3  -7    7.20    1.90
  13   3  -7   14.40    2.80
  13   3  -7    8.00    1.30
  13   3  -7    8.70    1.80
  13   3  -7   13.20    2.30
  11  -3  -7   56.29    4.40
  11  -3  -7   41.20    4.20
  11  -3  -7   67.49    8.70
 -11  -3   7   58.49    3.00
  11  -3  -7   59.19    4.20
  11   3  -7   58.69    4.10
  11   3  -7   51.29    4.90
  11   3  -7   53.59    3.50
 -11   3   7   53.59    3.00
  11   3  -7   55.19    5.00
   9  -3  -7    3.90    2.00
   9  -3  -7    3.50    1.70
   9  -3  -7    1.50    1.60
   9  -3  -7    1.80    1.50
  -9  -3   7    2.60    1.40
   9  -3  -7    2.10    1.70
   9  -3  -7    1.80    1.50
   9  -3  -7    5.00    1.80
  -9  -3   7    2.90    1.20
   9   3  -7    4.30    1.80
   9   3  -7    2.30    1.20
  -9   3   7    5.90    1.40
   9   3  -7    2.60    1.70
   9   3  -7    0.50    1.40
   9   3  -7    3.40    1.60
   7  -3  -7   12.40    2.20
   7  -3  -7   11.90    2.30
   7  -3  -7   10.20    2.10
   7  -3  -7    7.10    1.70
   7  -3  -7   11.40    2.30
   7  -3  -7    9.10    2.10
  -7  -3   7    7.80    1.50
   7  -3  -7   10.00    2.10
   7   3  -7    7.20    2.00
   7   3  -7   10.20    2.00
   7   3  -7   11.00    2.20
   7   3  -7   11.00    2.30
   7   3  -7    9.40    1.50
  -7   3   7   11.60    1.70
   7   3  -7   11.00    2.20
   5  -3  -7   12.20    2.40
  -5  -3   7    9.40    1.60
   5  -3  -7   12.00    2.00
   5  -3  -7   12.10    2.20
  -5  -3   7    7.40    1.80
   5  -3  -7    7.60    2.00
   5  -3  -7    7.30    1.80
   5  -3  -7    8.80    2.00
   5  -3  -7    8.50    2.00
   5   3  -7   11.40    2.00
   5   3  -7   10.60    2.10
  -5   3   7    8.30    1.60
   5   3  -7   12.00    2.10
   5   3  -7   12.60    2.10
   5   3  -7    7.90    1.90
  -5   3   7   10.50    2.30
   5   3  -7    8.30    1.50
   5   3  -7   10.50    1.90
  -3  -3   7   92.49    4.30
   3  -3  -7   79.69    4.40
   3  -3  -7   85.99    4.70
   3  -3  -7   90.19    4.30
   3  -3  -7   92.99    4.90
   3  -3  -7   94.29    4.60
   3  -3  -7   93.99    4.20
  -3  -3   7   91.29    4.00
   3  -3  -7   93.39    4.70
   3   3  -7   94.39    4.50
   3   3  -7   93.29    4.20
   3   3  -7   91.69    4.20
   3   3  -7   93.29    4.50
   3   3  -7   89.79    3.70
   3   3  -7   94.39    4.30
  -3   3   7   86.29    4.30
   3   3  -7   94.29    4.90
  -3   3   7   89.99    3.80
   1  -3  -7    7.90    1.60
   1  -3  -7   11.10    2.20
[truncated: 1,666,798 more chars]
