# Supplementary material for: Clarifying the structures of imidines: using crystallographic characterization to identify tautomers and localized systems of π-bonding
Source: Acta Crystallogr C Struct Chem. 2023 Mar 15;79(Pt 4):133–41. doi: 10.1107/S2053229623002036 (PMC10074040; doi:10.1107/S2053229623002036)
Supplement: Supplementary file 2 [file c-79-00133-1HClsup2.hkl]

data_1HCl
#data_berry951                                                                  
_shelx_title ' berry951_a.res in C2/c'                                          
_shelx_refln_list_code          4                                               
_shelx_F_calc_maximum      673.98                                               
_exptl_crystal_F_000      1056.00                                               
_reflns_d_resolution_high  0.8045                                               
                                                                                
loop_                                                                           
 _space_group_symop_operation_xyz                                               
 'x, y, z'                                                                      
 '-x, y, -z+1/2'                                                                
 'x+1/2, y+1/2, z'                                                              
 '-x+1/2, y+1/2, -z+1/2'                                                        
 '-x, -y, -z'                                                                   
 'x, -y, z-1/2'                                                                 
 '-x+1/2, -y+1/2, -z'                                                           
 'x+1/2, -y+1/2, z-1/2'                                                         
                                                                                
_cell_length_a    19.2935                                                       
_cell_length_b     9.4173                                                       
_cell_length_c    13.7430                                                       
_cell_angle_alpha  90.000                                                       
_cell_angle_beta  108.570                                                       
_cell_angle_gamma  90.000                                                       
                                                                                
_shelx_F_squared_multiplier     1.000                                           
                                                                                
loop_                                                                           
 _refln_index_h                                                                 
 _refln_index_k                                                                 
 _refln_index_l                                                                 
 _refln_F_squared_calc                                                          
 _refln_F_squared_meas                                                          
 _refln_F_squared_sigma                                                         
 _refln_observed_status                                                         
   2   0   0        350.04        303.01        21.38 o                         
   4   0   0       2684.39       2386.01        37.05 o                         
   6   0   0       1649.07       1511.17        36.31 o                         
   8   0   0      41605.25      44968.85       322.44 o                         
  10   0   0        751.52        667.58        44.07 o                         
  12   0   0        574.80        422.13        38.50 o                         
  14   0   0       5432.10       5570.79       142.11 o                         
  16   0   0       1127.62       1111.03        49.01 o                         
  18   0   0       1243.63       1097.34        63.63 o                         
  20   0   0       2063.45       2005.96        77.56 o                         
  22   0   0        407.18        365.95        42.99 o                         
   1   1   0       1480.69       1585.02        15.06 o                         
   3   1   0       3030.72       2952.03        20.24 o                         
   5   1   0       2804.18       2812.54        33.19 o                         
   7   1   0        263.75        220.39        15.28 o                         
   9   1   0          3.02         21.45        13.80 o                         
  11   1   0       4533.66       4571.36        61.51 o                         
  13   1   0       1271.20       1128.60        38.83 o                         
  15   1   0       4414.04       4101.49        59.60 o                         
  17   1   0        319.67        251.29        24.80 o                         
  19   1   0        847.03        839.53        43.34 o                         
  21   1   0        208.97        231.14        31.43 o                         
   0   2   0       4979.27       5640.27        53.65 o                         
   2   2   0       5340.73       5663.66        38.61 o                         
   4   2   0       5625.33       5591.18        39.98 o                         
   6   2   0      15558.75      17878.28       109.78 o                         
   8   2   0          2.54        -10.88        10.88 o                         
  10   2   0       2701.92       3109.11        49.27 o                         
  12   2   0        791.34        789.25        33.67 o                         
  14   2   0        758.57        732.23        30.12 o                         
  16   2   0        283.29        251.09        26.18 o                         
  18   2   0       1582.71       1538.24        42.90 o                         
  20   2   0       1298.99       1376.52        52.93 o                         
  22   2   0         73.86         24.14        30.30 o                         
   1   3   0      37485.16      39094.00       166.26 o                         
   3   3   0       1111.00       1220.15        24.18 o                         
   5   3   0       5519.85       5983.81        62.55 o                         
   7   3   0         11.54         22.09        13.22 o                         
   9   3   0      10756.11      11231.59        90.88 o                         
  11   3   0       1965.37       1921.33        46.17 o                         
  13   3   0       3788.55       3514.82        58.84 o                         
  15   3   0        218.91        255.72        22.38 o                         
  17   3   0        157.49        166.26        20.67 o                         
  19   3   0        399.94        425.36        27.29 o                         
  21   3   0         78.06         57.43        26.33 o                         
   0   4   0       8433.82       8661.64        73.87 o                         
   2   4   0        640.98        836.29        21.43 o                         
   4   4   0        820.61        553.15        21.83 o                         
   6   4   0         12.64          2.76        13.39 o                         
   8   4   0        708.72        580.96        25.60 o                         
  10   4   0          3.50         11.02        14.93 o                         
  12   4   0       2090.04       1920.34        63.68 o                         
  14   4   0        264.41        176.97        22.15 o                         
  16   4   0        496.56        467.56        27.04 o                         
  18   4   0       1650.15       1537.38        42.91 o                         
  20   4   0        554.56        633.82        45.60 o                         
   1   5   0        127.46        153.04        14.32 o                         
   3   5   0      17699.79      18707.96       115.82 o                         
   5   5   0       1409.99       1517.77        36.53 o                         
   7   5   0        261.09        298.48        20.15 o                         
   9   5   0        439.85        488.15        27.84 o                         
  11   5   0       1439.97       1323.51        35.72 o                         
  13   5   0          6.82         26.77        16.28 o                         
  15   5   0        268.21        259.46        23.05 o                         
  17   5   0       1562.87       1467.79        38.62 o                         
  19   5   0        425.92        401.44        25.03 o                         
   0   6   0       3654.32       4071.74        74.98 o                         
   2   6   0       1011.01        992.36        33.79 o                         
   4   6   0        959.53       1018.92        34.92 o                         
   6   6   0         15.14         38.20        17.83 o                         
   8   6   0       1283.23       1206.50        44.48 o                         
  10   6   0          6.56         17.68        16.89 o                         
  12   6   0       1620.26       1522.34        61.83 o                         
  14   6   0        308.62        306.56        27.75 o                         
  16   6   0        103.50        126.46        19.11 o                         
  18   6   0         47.71         36.82        19.05 o                         
   1   7   0       2043.41       1808.51        71.44 o                         
   3   7   0      12683.89      12160.63       138.12 o                         
   5   7   0       2879.32       2553.43        54.92 o                         
   7   7   0       1310.57       1264.80        39.61 o                         
   9   7   0         31.50         40.74        18.61 o                         
  11   7   0        859.42        807.76        35.75 o                         
  13   7   0         18.09         49.07        17.27 o                         
  15   7   0       1076.48       1120.22        37.17 o                         
  17   7   0          2.28         15.70        13.40 o                         
   0   8   0       4328.47       3831.83        92.31 o                         
   2   8   0        710.61        784.26        35.37 o                         
   4   8   0        363.34        377.99        27.75 o                         
   6   8   0       2208.68       2083.63        49.02 o                         
   8   8   0       4456.52       4079.99        64.44 o                         
  10   8   0         25.68         41.21        19.27 o                         
  12   8   0       1467.05       1620.85        44.87 o                         
  14   8   0          4.81          0.77        16.68 o                         
  16   8   0       1213.39       1145.86        46.45 o                         
   1   9   0        124.43        206.40        25.34 o                         
   3   9   0         39.14         93.95        21.57 o                         
   5   9   0        416.61        437.89        30.36 o                         
   7   9   0         17.97         28.78        23.66 o                         
   9   9   0         42.24         59.12        29.16 o                         
  11   9   0         82.21        111.99        23.24 o                         
  13   9   0         55.29         82.97        19.05 o                         
   0  10   0       1095.26       1115.52       103.85 o                         
   2  10   0         73.29         56.59        20.97 o                         
   4  10   0        665.47        884.26        42.23 o                         
   6  10   0          0.40         35.10        35.00 o                         
   8  10   0        518.84        590.19        84.17 o                         
  10  10   0         40.37         26.78        38.00 o                         
   1  11   0        737.10        775.85        59.57 o                         
   3  11   0        535.85        627.69        32.83 o                         
   5  11   0        234.85        318.68        31.98 o                         
   7  11   0         38.57         11.19        32.49 o                         
 -21   1   1        783.03        785.32        41.65 o                         
 -19   1   1         45.96         19.84        21.89 o                         
 -17   1   1       4618.68       4450.00        70.79 o                         
 -15   1   1       4095.49       3927.76        57.51 o                         
 -13   1   1       5472.94       5068.66        77.36 o                         
 -11   1   1         54.99         97.18        19.54 o                         
  -9   1   1       2996.83       2949.65        55.74 o                         
  -7   1   1       2381.38       2973.62        36.34 o                         
  -5   1   1      19394.16      20100.25       113.96 o                         
  -3   1   1      14311.54      15451.64        84.55 o                         
  -1   1   1       6236.83       6459.77        35.75 o                         
   1   1   1        402.08        372.63         8.80 o                         
   3   1   1      24123.79      25736.85       157.59 o                         
   5   1   1       1661.55       1886.41        24.09 o                         
   7   1   1       4886.13       4615.70        49.11 o                         
   9   1   1       1645.04       1751.74        36.00 o                         
  11   1   1       5440.24       5338.24        61.64 o                         
  13   1   1        122.70        109.84        20.90 o                         
  15   1   1       2013.72       1881.06        59.36 o                         
  17   1   1        411.08        405.63        28.97 o                         
  19   1   1          6.15         27.64        19.97 o                         
  21   1   1         33.66         20.12        21.89 o                         
 -22   2   1         20.47        -25.33        35.47 o                         
 -20   2   1       1804.81       1839.48        56.21 o                         
 -18   2   1        496.84        467.12        27.15 o                         
 -16   2   1         77.95         64.51        17.69 o                         
 -14   2   1        173.69        199.82        29.13 o                         
 -12   2   1       5029.23       4476.79        62.41 o                         
 -10   2   1        643.47       1072.21        35.03 o                         
  -8   2   1         24.13         13.97        11.94 o                         
  -6   2   1       1125.93        910.68        27.42 o                         
  -4   2   1      15963.73      16926.90        87.66 o                         
  -2   2   1       2752.53       3103.27        30.70 o                         
   0   2   1      12248.96      13733.72        70.81 o                         
   2   2   1       2954.00       3060.45        27.75 o                         
   4   2   1       1739.12       1759.54        30.58 o                         
   6   2   1      50150.77      54755.92       269.44 o                         
   8   2   1       1662.52       1550.14        34.67 o                         
  10   2   1        267.52        390.57        20.89 o                         
  12   2   1        573.10        486.59        27.66 o                         
  14   2   1       4791.00       4501.51        62.50 o                         
  16   2   1        999.92        849.08        37.83 o                         
  18   2   1        544.93        533.95        26.02 o                         
  20   2   1       2334.33       2517.73        55.45 o                         
 -21   3   1        436.88        568.73        54.03 o                         
 -19   3   1         12.43          0.53        16.09 o                         
 -17   3   1       1302.32       1213.51        35.70 o                         
 -15   3   1        448.62        468.05        26.13 o                         
 -13   3   1          3.88         18.97        20.14 o                         
 -11   3   1       1075.80       1369.12        37.06 o                         
  -9   3   1       2253.14       2312.22        39.49 o                         
  -7   3   1         63.36        125.00        14.75 o                         
  -5   3   1        227.47        257.77        13.39 o                         
  -3   3   1       3052.87       3452.37        35.17 o                         
  -1   3   1        242.21        221.51        11.26 o                         
   1   3   1        564.03        618.13        16.29 o                         
   3   3   1      16862.01      18698.94       102.43 o                         
   5   3   1       1022.29       1033.74        29.36 o                         
   7   3   1       1687.90       1703.90        35.98 o                         
   9   3   1       2597.01       2831.70        45.93 o                         
  11   3   1       2671.57       2624.85        48.11 o                         
  13   3   1         40.99         32.30        14.82 o                         
  15   3   1        115.13        144.62        19.26 o                         
  17   3   1        367.53        416.89        25.10 o                         
  19   3   1        156.94        172.96        20.36 o                         
  21   3   1        369.85        386.45        34.04 o                         
 -20   4   1         48.79         85.46        29.45 o                         
 -18   4   1         77.20         89.98        20.14 o                         
 -16   4   1        282.29        271.08        23.52 o                         
 -14   4   1          3.22         16.30        16.15 o                         
 -12   4   1       1234.97       1247.73        50.36 o                         
 -10   4   1        685.93        657.40        29.22 o                         
  -8   4   1        182.65        176.91        19.07 o                         
  -6   4   1         90.09         61.78        13.66 o                         
  -4   4   1       1524.13       1653.57        27.66 o                         
  -2   4   1        213.19        336.14        15.08 o                         
   0   4   1       6846.33       7388.26        47.57 o                         
   2   4   1         84.85        196.23        13.30 o                         
   4   4   1        506.78        698.23        26.08 o                         
   6   4   1       1947.74       2085.07        37.49 o                         
   8   4   1       6507.38       6419.55        63.16 o                         
  10   4   1         34.45         35.45        16.84 o                         
  12   4   1        484.09        466.64        23.38 o                         
  14   4   1          6.55         18.82        16.07 o                         
  16   4   1        175.30        167.38        20.66 o                         
  18   4   1          1.35          6.91        16.50 o                         
  20   4   1          7.88         -9.87        27.06 o                         
 -19   5   1         46.63         60.77        15.14 o                         
 -17   5   1        931.58       1053.48        37.31 o                         
 -15   5   1       1241.36       1255.01        39.69 o                         
 -13   5   1        115.52        113.73        20.33 o                         
 -11   5   1       1483.19       1331.20        45.62 o                         
  -9   5   1        400.22        302.80        23.32 o                         
  -7   5   1         18.15         20.30        15.41 o                         
  -5   5   1       2008.79       1846.41        40.18 o                         
  -3   5   1        869.29        994.77        30.68 o                         
  -1   5   1       1535.89       1461.71        29.34 o                         
   1   5   1        757.24       1036.02        28.27 o                         
   3   5   1      14339.26      15019.45       101.95 o                         
   5   5   1       3224.28       3495.95        49.66 o                         
   7   5   1       3878.82       3644.68        50.10 o                         
   9   5   1          0.01         -4.64        17.90 o                         
  11   5   1       3559.78       3461.30        54.26 o                         
  13   5   1        289.68        307.67        23.66 o                         
  15   5   1       2200.51       2221.82        54.48 o                         
  17   5   1        303.10        310.10        26.18 o                         
  19   5   1       1901.21       1992.14        47.30 o                         
 -18   6   1        989.98       1089.69        75.91 o                         
 -16   6   1        922.00        994.66        35.82 o                         
 -14   6   1       1112.86        973.68        35.59 o                         
 -12   6   1       6154.12       6036.73        73.99 o                         
 -10   6   1       5503.60       5046.91        64.51 o                         
  -8   6   1       1226.02       1239.29        45.72 o                         
  -6   6   1       5978.87       5901.32        69.38 o                         
  -4   6   1       1155.16       1198.13        36.98 o                         
  -2   6   1        751.86        766.58        32.22 o                         
   0   6   1        959.01        918.02        31.96 o                         
   2   6   1          9.62         58.95        17.51 o                         
   4   6   1       2487.02       2352.09        46.98 o                         
   6   6   1       1088.34       1142.87        40.44 o                         
   8   6   1       2675.66       2587.61        55.61 o                         
  10   6   1        355.92        405.72        25.32 o                         
  12   6   1        924.93        978.99        44.76 o                         
  14   6   1       2688.08       2594.78        47.56 o                         
  16   6   1         39.54         88.03        18.59 o                         
  18   6   1        300.13        314.42        31.33 o                         
 -17   7   1         14.80         35.82        15.48 o                         
 -15   7   1        551.88        642.64        31.08 o                         
 -13   7   1        309.72        289.53        23.52 o                         
 -11   7   1        150.64        134.53        20.80 o                         
  -9   7   1        558.99        561.84        29.64 o                         
  -7   7   1       1422.60       1407.08        39.78 o                         
  -5   7   1         42.73         26.27        19.95 o                         
  -3   7   1        780.77        726.60        42.50 o                         
  -1   7   1        546.60        474.39        38.07 o                         
   1   7   1         78.75        103.60        26.54 o                         
   3   7   1       4297.52       4253.81        85.13 o                         
   5   7   1        778.67        797.73        33.39 o                         
   7   7   1        524.43        547.78        28.17 o                         
   9   7   1        835.22        923.00        35.90 o                         
  11   7   1        392.95        365.32        25.10 o                         
  13   7   1         36.40         36.39        18.15 o                         
  15   7   1         24.51         41.94        17.88 o                         
  17   7   1          0.03         -5.02        14.36 o                         
 -16   8   1       1943.64       2022.19        37.00 o                         
 -14   8   1         24.36         13.31        17.55 o                         
 -12   8   1        971.68       1126.53        44.78 o                         
 -10   8   1        192.98        198.23        23.94 o                         
  -8   8   1         31.04         44.48        19.41 o                         
  -6   8   1        836.76        838.38        35.12 o                         
  -4   8   1         89.12         81.54        19.40 o                         
  -2   8   1        529.98        514.79        29.19 o                         
   0   8   1        287.16        271.32        26.17 o                         
   2   8   1       2004.19       1941.41        47.42 o                         
   4   8   1         16.86         18.23        19.69 o                         
   6   8   1       4038.05       3617.14        62.05 o                         
   8   8   1       1654.93       1591.90        49.84 o                         
  10   8   1        268.94        247.83        26.40 o                         
  12   8   1        112.86        115.99        21.48 o                         
  14   8   1       1140.18       1156.13        38.23 o                         
  16   8   1        415.84        530.63       114.01 o                         
 -13   9   1        147.02        141.11        20.85 o                         
 -11   9   1         52.11         63.11        28.21 o                         
  -9   9   1       2200.29       2056.18        55.37 o                         
  -7   9   1        851.36        797.66        44.59 o                         
  -5   9   1       6106.04       5512.08        71.15 o                         
  -3   9   1       1369.53       1272.50        40.49 o                         
  -1   9   1       1196.58       1129.54        43.69 o                         
   1   9   1        209.98        196.61        23.85 o                         
   3   9   1       9572.21       8955.19        89.89 o                         
   5   9   1        160.47        154.80        39.32 o                         
   7   9   1        344.00        420.61        34.84 o                         
   9   9   1          3.22        -16.14        23.06 o                         
  11   9   1        718.05        738.71        56.31 o                         
  13   9   1         34.35         60.51        27.40 o                         
 -12  10   1        711.70        815.78        65.87 o                         
 -10  10   1         19.72         14.83        21.75 o                         
  -8  10   1        126.86        107.46        27.06 o                         
  -6  10   1          1.40        -19.47        20.11 o                         
  -4  10   1         44.92         92.62        23.09 o                         
  -2  10   1          8.04         21.86        20.21 o                         
   0  10   1         54.97         70.30        19.95 o                         
   2  10   1          5.08         -3.41        19.21 o                         
   4  10   1        613.80        597.79        78.02 o                         
   6  10   1        589.29        653.48        40.39 o                         
   8  10   1         26.23         12.34        40.16 o                         
  10  10   1         38.28         69.07        32.78 o                         
  -7  11   1        181.83        219.76        29.36 o                         
  -5  11   1          0.74          3.42        24.07 o                         
  -3  11   1         75.14         94.30        22.25 o                         
  -1  11   1        109.45         91.11        35.85 o                         
   1  11   1        199.06        154.28        27.20 o                         
   3  11   1         32.57         18.37        55.74 o                         
   5  11   1          0.18         10.32        22.48 o                         
   7  11   1        546.25        435.76        55.74 o                         
 -22   0   2        872.44        856.31        91.20 o                         
 -20   0   2        154.91        158.24        50.67 o                         
 -18   0   2       3338.00       3663.63       110.16 o                         
 -16   0   2       4304.68       4059.67        71.13 o                         
 -14   0   2       3871.37       3488.36        92.10 o                         
 -12   0   2      13441.10      13856.51       200.46 o                         
 -10   0   2        115.40         55.35        24.28 o                         
  -8   0   2       2307.22       2792.20       115.55 o                         
  -6   0   2      10401.38      11342.67       105.40 o                         
  -4   0   2      28934.86      32591.08       267.89 o                         
  -2   0   2       1193.31       1527.87        28.65 o                         
   0   0   2        157.99        -19.59        19.59 o                         
   2   0   2       2649.69       3113.21        35.11 o                         
   4   0   2      11486.33      13206.02       105.83 o                         
   6   0   2      10272.72      10511.16        98.52 o                         
   8   0   2        234.43        350.48        33.80 o                         
  10   0   2        293.00        156.72        23.67 o                         
  12   0   2       3952.72       3969.93        91.80 o                         
  14   0   2       2933.41       2654.52        70.40 o                         
  16   0   2       7328.23       6714.77       108.47 o                         
  18   0   2       1926.91       2010.14        59.24 o                         
  20   0   2         29.77         23.66        26.00 o                         
 -21   1   2        541.12        673.34        40.08 o                         
 -19   1   2        649.09        637.33        40.22 o                         
 -17   1   2       2977.39       2918.65        53.25 o                         
 -15   1   2         45.15         39.32        19.64 o                         
 -13   1   2        909.00        841.87        45.21 o                         
 -11   1   2       1001.60       1184.21        39.04 o                         
  -9   1   2       5933.44       6199.74        63.64 o                         
  -7   1   2        310.24        252.65        13.63 o                         
  -5   1   2        325.09        348.75        16.44 o                         
  -3   1   2       9216.81       9531.36        58.69 o                         
  -1   1   2         51.59        105.06         5.58 o                         
   1   1   2       1107.77        985.20        15.50 o                         
   3   1   2      11224.39      11659.15        65.65 o                         
   5   1   2        368.87        436.23        16.86 o                         
   7   1   2       2045.27       1864.11        34.93 o                         
   9   1   2       1973.67       1827.06        42.42 o                         
  11   1   2       1846.00       1905.48        43.72 o                         
  13   1   2        129.43        126.27        19.09 o                         
  15   1   2        505.32        476.55        26.66 o                         
  17   1   2       1920.06       1939.99        50.79 o                         
  19   1   2        100.33        101.23        18.22 o                         
  21   1   2        332.76        336.85        28.44 o                         
 -22   2   2         63.80         10.13        40.54 o                         
 -20   2   2          0.90         -5.91        24.30 o                         
 -18   2   2         31.19         33.92        15.80 o                         
 -16   2   2        362.34        423.71        23.51 o                         
 -14   2   2        271.39        192.02        41.50 o                         
 -12   2   2        886.27        885.40        37.74 o                         
 -10   2   2       1741.05       2029.88        41.70 o                         
  -8   2   2       2689.69       2875.58        41.70 o                         
  -6   2   2       1981.81       2224.33        27.50 o                         
  -4   2   2        923.08        951.94        21.48 o                         
  -2   2   2        835.40        844.18        18.33 o                         
   0   2   2         10.27         11.84         7.31 o                         
   2   2   2        671.64        701.49        17.42 o                         
   4   2   2        809.69        920.73        25.21 o                         
   6   2   2        736.94        891.67        29.56 o                         
   8   2   2       1516.38       1625.64        38.03 o                         
  10   2   2       1541.27       1627.50        39.89 o                         
  12   2   2        696.22        769.59        41.32 o                         
  14   2   2         91.38         97.94        18.68 o                         
  16   2   2        387.40        385.75        26.44 o                         
  18   2   2         50.53         56.87        18.65 o                         
  20   2   2          2.35         -0.11        21.76 o                         
 -21   3   2        887.99        892.71        46.82 o                         
 -19   3   2        135.46        124.22        25.73 o                         
 -17   3   2       4593.43       4792.10        62.40 o                         
 -15   3   2       1519.46       1476.85        39.16 o                         
 -13   3   2       1697.10       1589.76        53.05 o                         
 -11   3   2        184.59        142.27        19.05 o                         
  -9   3   2      16339.73      17403.32       128.33 o                         
  -7   3   2       2857.00       2756.88        37.06 o                         
  -5   3   2        504.02        360.65        14.89 o                         
  -3   3   2         98.56         85.62        10.10 o                         
  -1   3   2      12166.16      12727.34        68.77 o                         
   1   3   2       4002.91       4331.45        35.45 o                         
   3   3   2       1415.94       1453.23        29.71 o                         
   5   3   2         57.60        121.37        15.36 o                         
   7   3   2       5973.18       5779.04        62.72 o                         
   9   3   2       8226.85       8195.04        76.71 o                         
  11   3   2        394.25        392.54        28.20 o                         
  13   3   2        593.86        501.50        26.58 o                         
  15   3   2       3159.45       2964.43        53.59 o                         
  17   3   2       2603.48       2635.89        48.20 o                         
  19   3   2         50.67         90.98        16.94 o                         
 -22   4   2       1067.97       1104.59       106.41 o                         
 -20   4   2        327.01        377.87        36.67 o                         
 -18   4   2        351.35        464.80        31.58 o                         
 -16   4   2       2004.77       1981.41        45.27 o                         
 -14   4   2       7298.94       6575.91        75.46 o                         
 -12   4   2         55.81         84.95        22.51 o                         
 -10   4   2       2278.16       2143.79        45.31 o                         
  -8   4   2      14516.75      15495.99       126.56 o                         
  -6   4   2       7104.70       7204.56        70.82 o                         
  -4   4   2         11.25         -4.00        10.52 o                         
  -2   4   2        420.54        242.97        14.58 o                         
   0   4   2        299.63        291.50        14.33 o                         
   2   4   2        836.62        585.25        20.71 o                         
   4   4   2       1731.67       1996.13        37.07 o                         
   6   4   2       6919.35       6807.50        66.47 o                         
   8   4   2       4276.76       4819.39        56.80 o                         
  10   4   2       2735.71       2465.87        52.14 o                         
  12   4   2        612.79        596.15        27.13 o                         
  14   4   2       6750.12       6279.98        73.40 o                         
  16   4   2        217.48        192.94        20.72 o                         
  18   4   2        465.99        565.19        34.15 o                         
  20   4   2          9.14        -35.47        35.47 o                         
 -21   5   2          6.02          2.28        23.04 o                         
 -19   5   2          0.85         32.68        26.63 o                         
 -17   5   2        344.41        438.65        25.36 o                         
 -15   5   2         34.72         66.59        19.02 o                         
 -13   5   2       4085.14       3659.51        58.85 o                         
 -11   5   2        174.85        171.38        22.30 o                         
  -9   5   2       3913.55       3669.26        59.75 o                         
  -7   5   2         96.75        123.68        17.80 o                         
  -5   5   2       2396.52       2617.24        44.76 o                         
  -3   5   2       1189.50       1255.22        36.45 o                         
  -1   5   2       5809.62       6338.30        59.48 o                         
   1   5   2       3893.53       4308.18        54.86 o                         
   3   5   2       1406.01       1483.22        40.42 o                         
   5   5   2       2794.54       2954.19        45.32 o                         
   7   5   2        176.62        181.07        18.64 o                         
   9   5   2       2142.06       1968.49        75.67 o                         
  11   5   2         54.09         42.42        16.95 o                         
  13   5   2       4096.33       3695.62        55.22 o                         
  15   5   2         18.39         38.89        16.70 o                         
  17   5   2        164.61        214.59        19.98 o                         
  19   5   2         11.75         27.19        23.04 o                         
 -20   6   2        343.04        363.45        31.91 o                         
 -18   6   2        123.00        102.53        20.11 o                         
 -16   6   2        119.07        170.47        23.70 o                         
 -14   6   2        508.65        468.38        28.50 o                         
 -12   6   2         18.97         25.23        18.11 o                         
 -10   6   2       1109.47       1004.39        43.41 o                         
  -8   6   2        262.89        240.24        26.77 o                         
  -6   6   2       1489.55       1438.67        41.70 o                         
  -4   6   2        106.06        126.27        18.65 o                         
  -2   6   2       2845.68       2761.39        52.26 o                         
   0   6   2        197.60        209.75        24.55 o                         
   2   6   2       2354.16       2406.86        49.41 o                         
   4   6   2       1096.91       1095.70        39.63 o                         
   6   6   2       1009.46        889.20        42.42 o                         
   8   6   2          1.88        -15.72        15.80 o                         
  10   6   2        960.72        956.34        35.79 o                         
  12   6   2         38.27         39.73        17.93 o                         
  14   6   2        569.76        561.49        28.30 o                         
  16   6   2          4.42         13.93        16.39 o                         
  18   6   2        187.30        168.90        23.18 o                         
 -17   7   2       1486.08       1535.45        43.07 o                         
 -15   7   2         16.71         38.40        25.10 o                         
 -13   7   2         30.12         21.93        18.57 o                         
 -11   7   2        448.26        466.73        27.29 o                         
  -9   7   2      10129.77       9779.62       107.22 o                         
  -7   7   2       4919.56       4656.93        65.06 o                         
  -5   7   2        436.03        466.87        30.65 o                         
  -3   7   2        851.12        869.11        62.79 o                         
  -1   7   2       1104.16       1036.41        54.25 o                         
   1   7   2        277.01        298.30        37.27 o                         
   3   7   2       1910.15       1910.10        54.12 o                         
   5   7   2        199.49        154.46        21.96 o                         
   7   7   2       2158.33       2006.53        56.07 o                         
   9   7   2       6544.81       6253.69        82.69 o                         
  11   7   2       1251.29       1279.86        46.26 o                         
  13   7   2        189.02        218.17        21.99 o                         
  15   7   2        234.52        318.03        21.07 o                         
  17   7   2        517.86        440.82        40.54 o                         
 -16   8   2         30.43         45.65        13.76 o                         
 -14   8   2       1011.79       1080.97        37.55 o                         
 -12   8   2        217.66        287.20        25.37 o                         
 -10   8   2       3359.05       3190.71        59.59 o                         
  -8   8   2        168.84        171.55        24.81 o                         
  -6   8   2       2573.15       2423.50        52.56 o                         
  -4   8   2        114.82         96.85        21.00 o                         
  -2   8   2       1227.70       1241.86        40.24 o                         
   0   8   2         85.38        101.27        21.86 o                         
   2   8   2       1143.30       1200.38        41.97 o                         
   4   8   2       1301.90       1259.43        44.57 o                         
   6   8   2       1810.43       1695.08        49.60 o                         
   8   8   2       1141.14       1220.69        50.45 o                         
  10   8   2       2613.81       2540.45        65.87 o                         
  12   8   2          6.63         24.69        17.50 o                         
  14   8   2        867.84        972.47        55.47 o                         
 -15   9   2          0.07         -1.69        40.54 o                         
 -13   9   2         13.03         17.91        18.34 o                         
 -11   9   2       1113.78       1224.94        51.05 o                         
  -9   9   2        222.11        255.22        28.15 o                         
  -7   9   2        124.14        124.06        26.32 o                         
  -5   9   2        316.65        352.75        27.05 o                         
  -3   9   2          4.60         28.04        19.12 o                         
  -1   9   2          0.92         26.08        19.90 o                         
   1   9   2          0.01          8.72        19.92 o                         
   3   9   2          0.27        -18.82        18.82 o                         
   5   9   2        311.95        360.97        29.23 o                         
   7   9   2        145.63        137.70        25.83 o                         
   9   9   2        149.58        172.90        25.00 o                         
  11   9   2        838.95        912.05        86.14 o                         
  13   9   2          0.04        -15.66        19.46 o                         
 -12  10   2        464.45        638.43        55.74 o                         
 -10  10   2       1086.49       1098.80        56.17 o                         
  -8  10   2       1117.56       1245.39        44.34 o                         
  -6  10   2         73.06         48.63        34.15 o                         
  -4  10   2         27.84          2.72        22.09 o                         
  -2  10   2        694.05        724.93        44.60 o                         
   0  10   2         60.62         71.68        18.96 o                         
   2  10   2        796.42        873.84        36.93 o                         
   4  10   2        129.10         86.96        25.23 o                         
   6  10   2        102.16        119.22        30.48 o                         
   8  10   2        289.82        312.87        88.67 o                         
  10  10   2       1294.54        967.79        76.00 o                         
  -7  11   2        398.10        480.20        61.83 o                         
  -5  11   2        613.84        676.73        35.81 o                         
  -3  11   2        268.11        321.80        28.72 o                         
  -1  11   2       1720.97       1677.10        56.35 o                         
   1  11   2        683.13        675.50        37.28 o                         
   3  11   2        929.21        984.20        55.45 o                         
   5  11   2        108.74        175.93        33.90 o                         
 -21   1   3        181.02        182.03        44.68 o                         
 -19   1   3         76.48         78.33        31.17 o                         
 -17   1   3        873.28        889.92        50.16 o                         
 -15   1   3       2328.08       2229.56        81.54 o                         
 -13   1   3        125.79        127.96        23.01 o                         
 -11   1   3       5143.52       5245.97        65.03 o                         
  -9   1   3        572.44        763.32        24.58 o                         
  -7   1   3       4535.80       4025.60        40.31 o                         
  -5   1   3       6712.72       7157.91        49.81 o                         
  -3   1   3      17754.99      18866.21       106.18 o                         
  -1   1   3       4134.57       4233.91        30.53 o                         
   1   1   3      10289.19      11466.47        63.19 o                         
   3   1   3      10412.49      11508.96        67.39 o                         
   5   1   3       9612.36       9409.01        76.15 o                         
   7   1   3       4430.59       4428.31        57.20 o                         
   9   1   3        975.89        744.32        39.44 o                         
  11   1   3       1386.16       1469.78        43.54 o                         
  13   1   3       3721.75       3209.93        51.84 o                         
  15   1   3        750.21        731.65        38.51 o                         
  17   1   3       3684.48       3633.01        63.29 o                         
  19   1   3        237.10        260.09        20.82 o                         
 -22   2   3        362.31        344.55        60.80 o                         
 -20   2   3       1513.43       1852.32        78.89 o                         
 -18   2   3       1354.44       1329.45        62.51 o                         
 -16   2   3         37.19         17.07        17.39 o                         
 -14   2   3       7820.68       7503.96       120.45 o                         
 -12   2   3         17.36         29.84        19.25 o                         
 -10   2   3         30.70        105.75        20.49 o                         
  -8   2   3          3.13          7.33        10.74 o                         
  -6   2   3      65897.10      70228.52       290.73 o                         
  -4   2   3        236.43        228.85        13.51 o                         
  -2   2   3       8468.60       8735.46        70.86 o                         
   0   2   3       2764.35       3380.06        30.33 o                         
   2   2   3       7267.58       7772.83        50.44 o                         
   4   2   3       6322.76       6551.12        55.90 o                         
   6   2   3       3442.37       3130.46        44.89 o                         
   8   2   3         39.99         46.09        14.56 o                         
  10   2   3         43.42          8.09        15.61 o                         
  12   2   3       1783.62       1502.47        36.26 o                         
  14   2   3         11.24         18.08        15.97 o                         
  16   2   3        267.91        227.76        22.39 o                         
  18   2   3        849.14        883.34        30.57 o                         
  20   2   3        768.50        771.94        38.03 o                         
 -21   3   3        668.62        875.48        46.73 o                         
 -19   3   3         98.81        105.92        29.57 o                         
 -17   3   3        229.02        246.75        26.48 o                         
 -15   3   3        159.29        242.46        21.40 o                         
 -13   3   3         98.91         98.14        35.37 o                         
 -11   3   3       4013.88       4359.18        64.89 o                         
  -9   3   3        607.88        829.02        30.26 o                         
  -7   3   3       2574.72       2672.63        40.32 o                         
  -5   3   3         16.50         22.03         9.46 o                         
  -3   3   3      17410.03      19149.11       106.55 o                         
  -1   3   3        103.97        124.79         9.98 o                         
   1   3   3        684.28        659.06        16.59 o                         
   3   3   3        415.33        482.92        19.91 o                         
   5   3   3       1164.83       1074.07        31.72 o                         
   7   3   3        136.20        191.49        18.87 o                         
   9   3   3       2244.53       2167.95        44.64 o                         
  11   3   3        304.95        327.55        30.26 o                         
  13   3   3         85.73         77.34        17.85 o                         
  15   3   3         58.39         57.79        17.63 o                         
  17   3   3        829.43        865.87        31.41 o                         
  19   3   3        138.19        129.14        21.91 o                         
 -22   4   3         47.31         50.67        40.54 o                         
 -20   4   3          7.08         -5.07        23.97 o                         
 -18   4   3          5.71         22.09        17.76 o                         
 -16   4   3         90.98        103.27        17.53 o                         
 -14   4   3          6.02         28.15        16.37 o                         
 -12   4   3        143.58        136.48        25.47 o                         
 -10   4   3         52.79         15.62        16.09 o                         
  -8   4   3       6249.62       6300.52        72.70 o                         
  -6   4   3       4596.67       4773.48        56.40 o                         
  -4   4   3        128.14        201.32        16.12 o                         
  -2   4   3       1323.47       1600.67        29.92 o                         
   0   4   3       2854.41       2979.91        32.58 o                         
   2   4   3        171.03        143.75        14.76 o                         
   4   4   3       1069.69       1076.33        32.89 o                         
   6   4   3        556.69        528.30        24.94 o                         
   8   4   3         84.41         92.04        17.78 o                         
  10   4   3         96.53         55.70        19.47 o                         
  12   4   3        756.13        684.25        28.18 o                         
  14   4   3         15.70         -6.72        16.35 o                         
  16   4   3        144.16        123.89        18.36 o                         
  18   4   3        135.99        119.28        16.43 o                         
 -21   5   3        207.18        248.74        49.08 o                         
 -19   5   3       1825.79       1865.26        56.98 o                         
 -17   5   3          8.06          3.87        14.95 o                         
 -15   5   3       1800.89       1892.79        47.61 o                         
 -13   5   3       2444.38       2301.10        49.82 o                         
 -11   5   3       2582.43       2505.19        56.73 o                         
  -9   5   3        966.55        945.66        38.66 o                         
  -7   5   3       2378.05       2116.80        57.87 o                         
  -5   5   3       8818.55       8916.95        86.78 o                         
  -3   5   3      10793.57      11194.01        82.54 o                         
  -1   5   3       4984.26       5226.82        59.96 o                         
   1   5   3       1014.63        989.36        35.99 o                         
   3   5   3          2.58         13.01        16.61 o                         
   5   5   3       1580.76       1427.76        42.88 o                         
   7   5   3        674.74        657.00        30.67 o                         
   9   5   3        574.49        490.83        24.76 o                         
  11   5   3        399.16        327.79        22.93 o                         
  13   5   3         46.14         45.70        16.99 o                         
  15   5   3        210.32        262.16        23.08 o                         
  17   5   3        873.92        943.09        32.81 o                         
 -20   6   3        210.43        228.65        32.40 o                         
 -18   6   3        434.47        456.68        29.18 o                         
 -16   6   3         73.65         19.40        19.07 o                         
 -14   6   3       3317.04       3207.07        61.97 o                         
 -12   6   3        491.71        558.84        28.53 o                         
 -10   6   3         50.48         57.32        18.00 o                         
  -8   6   3       1456.82       1464.24        66.28 o                         
  -6   6   3       2031.79       1834.17        59.49 o                         
  -4   6   3       1001.86       1056.27        37.47 o                         
  -2   6   3        182.49         70.30        20.24 o                         
   0   6   3        219.99        222.93        23.34 o                         
   2   6   3       2284.15       2242.31        58.36 o                         
   4   6   3          8.43         29.78        20.68 o                         
   6   6   3       5999.24       5676.58        77.42 o                         
   8   6   3         27.06         19.41        21.18 o                         
  10   6   3       7020.06       6548.84        76.24 o                         
  12   6   3       1799.38       1846.84        42.69 o                         
  14   6   3       1892.93       1834.80        39.97 o                         
  16   6   3         72.34        100.80        19.15 o                         
 -19   7   3          0.58         52.97        26.82 o                         
 -17   7   3          4.28         14.52        17.58 o                         
 -15   7   3         50.16        115.20        20.04 o                         
 -13   7   3          1.39         22.71        17.59 o                         
 -11   7   3        360.84        303.62        25.95 o                         
  -9   7   3       1274.98       1414.08        52.35 o                         
  -7   7   3        978.79       1066.39        37.83 o                         
  -5   7   3       1167.49       1210.41        40.37 o                         
  -3   7   3       3012.44       3044.85        77.83 o                         
  -1   7   3        172.10        195.22        36.30 o                         
   1   7   3        657.21        667.18        41.42 o                         
   3   7   3        499.13        526.68        39.06 o                         
   5   7   3         55.85         37.72        19.12 o                         
   7   7   3       1231.13       1123.67        39.92 o                         
   9   7   3        332.62        334.84        27.76 o                         
  11   7   3         22.74         12.38        18.21 o                         
  13   7   3        123.91         64.29        19.43 o                         
  15   7   3        408.87        518.11        29.46 o                         
 -16   8   3        100.55        120.87        16.33 o                         
 -14   8   3       1592.67       1586.53        42.67 o                         
 -12   8   3         10.35        -16.73        16.73 o                         
 -10   8   3        554.28        536.94        31.77 o                         
  -8   8   3        401.43        427.86        28.56 o                         
  -6   8   3       4408.03       4152.59        79.44 o                         
  -4   8   3        648.62        676.07        39.54 o                         
  -2   8   3       1892.18       1789.55        48.56 o                         
   0   8   3       1184.56       1152.53        41.57 o                         
   2   8   3        524.89        541.39        32.07 o                         
   4   8   3        700.93        652.08        43.54 o                         
   6   8   3        607.09        646.97        33.21 o                         
   8   8   3        159.61        114.00        30.14 o                         
  10   8   3         13.49         57.10        27.16 o                         
  12   8   3        392.53        432.30        29.84 o                         
  14   8   3         55.38         30.40        19.73 o                         
 -15   9   3        636.42        824.27        33.36 o                         
 -13   9   3        124.08        167.30        19.28 o                         
 -11   9   3        520.94        573.91        31.85 o                         
  -9   9   3        365.15        524.52        39.66 o                         
  -7   9   3        236.48        281.65        30.40 o                         
  -5   9   3        117.86         97.11        25.89 o                         
  -3   9   3       9531.17       8788.82       113.62 o                         
  -1   9   3        277.56        295.42        25.82 o                         
   1   9   3       1317.88       1260.86        48.80 o                         
   3   9   3         45.29         42.98        20.77 o                         
   5   9   3       5807.60       5351.14       102.30 o                         
   7   9   3          0.87          6.25        23.42 o                         
   9   9   3       1671.28       1661.58        58.51 o                         
  11   9   3        522.12        477.81        33.64 o                         
 -12  10   3        376.80        531.13        50.67 o                         
 -10  10   3        217.72        244.64        37.13 o                         
  -8  10   3         36.62         66.25        21.23 o                         
  -6  10   3        984.30       1059.20        41.63 o                         
  -4  10   3        184.02        167.82        23.42 o                         
  -2  10   3         87.28        133.86        20.02 o                         
   0  10   3          0.66          7.31        16.76 o                         
   2  10   3         85.16        113.90        22.45 o                         
   4  10   3          2.06         21.17        21.47 o                         
   6  10   3         26.54         73.95        21.99 o                         
   8  10   3         41.74         55.28        35.19 o                         
  -7  11   3        423.33        475.59        41.09 o                         
  -5  11   3         16.44         22.64        16.74 o                         
  -3  11   3         17.92         25.00        18.78 o                         
  -1  11   3        268.25        237.92        40.96 o                         
   1  11   3         97.22         65.34        32.78 o                         
   3  11   3         21.53         15.20        26.69 o                         
   5  11   3         12.92         20.27        35.47 o                         
 -14   0   4       5316.49       5238.71       314.15 o                         
 -12   0   4        275.74        226.29        37.54 o                         
 -10   0   4       4583.52       4548.07        74.30 o                         
  -8   0   4      34519.67      37543.25       244.37 o                         
  -6   0   4       1664.78       1751.18        37.97 o                         
  -4   0   4        504.19        343.61        15.91 o                         
  -2   0   4       8084.02       9276.83        80.90 o                         
   0   0   4     454245.44     492048.25      3875.86 o                         
   2   0   4      19203.26      18772.62       133.94 o                         
   4   0   4        236.89        127.82        18.22 o                         
   6   0   4       6129.89       6099.29        96.94 o                         
   8   0   4      17369.31      17475.29       192.19 o                         
  10   0   4        291.88        288.82        32.66 o                         
  12   0   4        202.58        177.14        27.48 o                         
  14   0   4       3645.61       3623.20        83.47 o                         
  16   0   4        716.24        758.71        63.95 o                         
  18   0   4        232.23        266.00        38.03 o                         
  20   0   4       1230.49       1334.54        62.62 o                         
 -21   1   4          1.71          0.00        55.74 o                         
 -19   1   4       1157.35       1213.39       179.88 o                         
 -17   1   4       1834.88       1958.71        90.75 o                         
 -15   1   4       5283.31       5229.43       202.68 o                         
 -13   1   4         59.92         49.52        22.13 o                         
 -11   1   4       4557.45       4492.60        63.71 o                         
  -9   1   4        491.57        707.46        26.34 o                         
  -7   1   4        311.26        218.14        13.47 o                         
  -5   1   4       4299.01       4182.72        33.41 o                         
  -3   1   4       4660.36       4708.87        44.40 o                         
  -1   1   4       1451.93       1737.57        22.26 o                         
   1   1   4       1337.90       1508.93        23.11 o                         
   3   1   4        941.54       1012.00        25.36 o                         
   5   1   4        501.65        600.35        25.04 o                         
   7   1   4         48.58         59.03        14.12 o                         
   9   1   4        261.70        217.58        19.79 o                         
  11   1   4       2025.76       2008.09        80.61 o                         
  13   1   4       1964.01       1734.15        42.86 o                         
  15   1   4       1790.12       1717.16        59.30 o                         
  17   1   4          3.33         -1.90        17.57 o                         
  19   1   4        202.31        212.04        25.57 o                         
 -22   2   4        200.34         60.80        50.67 o                         
 -20   2   4       1021.52       1176.03        65.66 o                         
 -18   2   4       2371.00       2291.31        73.78 o                         
 -16   2   4       1101.87       1024.43        76.42 o                         
 -14   2   4        962.67       1041.16        59.85 o                         
 -12   2   4         94.51         96.77        20.47 o                         
 -10   2   4       3302.56       3702.71        61.82 o                         
  -8   2   4        500.49        533.25        22.09 o                         
  -6   2   4      12006.48      13174.72        93.69 o                         
  -4   2   4       8300.34       8524.98        64.64 o                         
  -2   2   4       3356.77       3381.96        38.57 o                         
   0   2   4       2555.84       2918.58        29.14 o                         
   2   2   4       2079.35       2370.33        25.57 o                         
   4   2   4       2117.55       2249.00        36.02 o                         
   6   2   4       4439.35       4546.11        52.15 o                         
   8   2   4        566.36        581.54        23.95 o                         
  10   2   4        684.62        677.18        33.48 o                         
  12   2   4        923.89        857.22        31.42 o                         
  14   2   4        192.61        182.14        25.06 o                         
  16   2   4         20.21         38.14        18.07 o                         
  18   2   4        584.37        560.01        26.02 o                         
 -21   3   4          0.88         49.43        27.69 o                         
 -19   3   4        822.15        956.64        51.42 o                         
 -17   3   4          0.09          1.02        17.28 o                         
 -15   3   4         22.95         40.26        15.52 o                         
 -13   3   4       1943.34       1991.13        74.61 o                         
 -11   3   4       4272.83       4087.81        63.72 o                         
  -9   3   4       7636.74       8336.91        80.33 o                         
  -7   3   4       1250.94       1053.67        27.60 o                         
  -5   3   4        965.47       1087.84        28.23 o                         
  -3   3   4       2676.99       2563.67        35.30 o                         
  -1   3   4      12126.20      12406.73        76.49 o                         
   1   3   4      26213.82      26206.68       114.24 o                         
   3   3   4         66.67         66.92        12.75 o                         
   5   3   4       5398.14       5253.88        56.47 o                         
   7   3   4        787.93        892.64        29.95 o                         
   9   3   4       6734.13       6434.13        70.94 o                         
  11   3   4        155.41        127.64        18.66 o                         
  13   3   4       2801.02       2628.56        62.96 o                         
  15   3   4        706.73        718.61        30.85 o                         
  17   3   4        182.13        229.96        22.77 o                         
  19   3   4         33.94         11.85        21.94 o                         
 -22   4   4        547.15        643.50        70.94 o                         
 -20   4   4        173.68        186.48        33.64 o                         
 -18   4   4       3813.44       3436.93        60.01 o                         
 -16   4   4         57.56         65.46        17.80 o                         
 -14   4   4       1069.26       1027.01        36.32 o                         
 -12   4   4       1196.23        954.39        62.41 o                         
 -10   4   4        513.75        501.47        27.60 o                         
  -8   4   4        342.56        242.22        21.77 o                         
  -6   4   4        272.25        254.34        17.55 o                         
  -4   4   4        273.37        132.70        14.76 o                         
  -2   4   4         22.49         -0.87        11.63 o                         
   0   4   4       3498.01       3358.14        41.03 o                         
   2   4   4       2138.65       2214.98        44.80 o                         
   4   4   4        326.74        250.78        21.95 o                         
   6   4   4        386.25        345.52        23.75 o                         
   8   4   4        348.99        291.95        25.12 o                         
  10   4   4        397.79        337.85        22.69 o                         
  12   4   4       1273.39       1104.51        37.35 o                         
  14   4   4          1.24         14.87        16.42 o                         
  16   4   4        384.17        413.81        24.39 o                         
  18   4   4        301.68        277.10        17.50 o                         
 -21   5   4         33.85         74.96        27.20 o                         
 -19   5   4        380.93        399.08        38.39 o                         
 -17   5   4       1645.97       1592.42        49.21 o                         
 -15   5   4        438.73        483.07        29.08 o                         
 -13   5   4        262.74        286.58        24.49 o                         
 -11   5   4       1583.85       1547.49        45.47 o                         
  -9   5   4         30.57         57.32        17.92 o                         
  -7   5   4        383.39        338.31        23.25 o                         
  -5   5   4        156.37        146.47        17.59 o                         
  -3   5   4      13972.75      14327.39        97.76 o                         
  -1   5   4       1106.41       1152.90        36.00 o                         
   1   5   4          2.36          9.36        16.03 o                         
   3   5   4       6927.93       7360.32        90.26 o                         
   5   5   4       1827.00       1811.76        53.46 o                         
   7   5   4          2.30          7.15        21.50 o                         
   9   5   4        650.67        607.81        31.16 o                         
  11   5   4        793.38        716.52        31.11 o                         
  13   5   4         43.90         26.15        17.36 o                         
  15   5   4         51.68         35.22        16.05 o                         
  17   5   4       1021.92       1031.11        29.39 o                         
 -20   6   4         13.22         -0.43        25.47 o                         
 -18   6   4        235.53        247.84        22.61 o                         
 -16   6   4         42.20         47.09        20.36 o                         
 -14   6   4         28.77         42.50        19.31 o                         
 -12   6   4       1373.17       1293.01        49.98 o                         
 -10   6   4        155.21        149.14        20.52 o                         
  -8   6   4        925.05        881.62        48.30 o                         
  -6   6   4        397.89        392.69        27.20 o                         
  -4   6   4        477.82        489.51        30.34 o                         
  -2   6   4        131.30        159.60        24.32 o                         
   0   6   4       2556.95       2577.39        58.08 o                         
   2   6   4       1427.74       1439.12        57.75 o                         
   4   6   4        627.37        672.41        48.55 o                         
   6   6   4        288.37        306.57        25.06 o                         
   8   6   4        942.67        865.06        39.45 o                         
  10   6   4        237.31        185.50        24.74 o                         
  12   6   4        828.07        847.90        34.08 o                         
  14   6   4        644.58        669.88        31.46 o                         
  16   6   4         45.59         75.65        17.48 o                         
 -19   7   4          8.51         54.92        18.28 o                         
 -17   7   4        238.94        266.38        24.25 o                         
 -15   7   4       1222.08       1341.24        40.52 o                         
 -13   7   4        403.62        431.65        28.69 o                         
 -11   7   4        804.95        836.17        34.11 o                         
  -9   7   4        842.25        960.96        43.03 o                         
  -7   7   4       2117.06       1919.10        70.91 o                         
  -5   7   4        308.60        272.45        26.47 o                         
  -3   7   4      12804.99      11683.25       102.54 o                         
  -1   7   4         37.40         41.84        20.28 o                         
   1   7   4       3711.62       3275.68        92.39 o                         
   3   7   4       4633.90       4407.44        64.16 o                         
   5   7   4       5005.15       4491.31        66.52 o                         
   7   7   4         53.56         13.42        23.72 o                         
   9   7   4        127.00        117.64        24.89 o                         
  11   7   4        212.28        191.44        26.87 o                         
  13   7   4        309.50        335.44        26.10 o                         
  15   7   4        305.33        345.58        24.42 o                         
 -16   8   4        812.47        907.39        36.39 o                         
 -14   8   4        163.94        229.64        21.41 o                         
 -12   8   4       1224.16       1377.30        44.54 o                         
 -10   8   4        643.90        653.44        31.79 o                         
  -8   8   4       3806.22       3610.16        62.62 o                         
  -6   8   4       1175.55       1165.32        47.02 o                         
  -4   8   4        467.94        430.63        30.15 o                         
  -2   8   4       1584.07       1573.64        57.35 o                         
   0   8   4       3112.87       2663.24        57.56 o                         
   2   8   4         92.51        118.20        24.10 o                         
   4   8   4        670.24        656.60        32.51 o                         
   6   8   4       2942.45       2773.38        59.43 o                         
   8   8   4       2909.74       2727.81        73.65 o                         
  10   8   4        123.92         85.94        24.30 o                         
  12   8   4        749.75        832.61        43.88 o                         
 -15   9   4         15.31         42.82        17.81 o                         
 -13   9   4        108.34        150.86        20.54 o                         
 -11   9   4         45.18         45.85        19.22 o                         
  -9   9   4         19.96         -0.15        19.11 o                         
  -7   9   4          9.23         51.99        24.04 o                         
  -5   9   4        244.43        280.16        53.87 o                         
  -3   9   4         87.11        106.88        23.40 o                         
  -1   9   4         53.99         45.72        19.88 o                         
   1   9   4        127.38        126.32        24.46 o                         
   3   9   4          2.02         -4.67        19.09 o                         
   5   9   4        485.04        464.48        35.17 o                         
   7   9   4         55.20         37.68        24.41 o                         
   9   9   4         79.68         92.55        25.14 o                         
  11   9   4         56.65         43.93        25.77 o                         
 -12  10   4       1138.90       1170.46        60.80 o                         
 -10  10   4         73.57         81.78        25.04 o                         
  -8  10   4        314.57        359.49        25.27 o                         
  -6  10   4        208.55        197.76        31.70 o                         
  -4  10   4        411.69        531.45        36.31 o                         
  -2  10   4         30.88         24.11        16.38 o                         
   0  10   4        712.13        666.96        29.37 o                         
   2  10   4        479.50        482.30        27.54 o                         
   4  10   4        406.20        512.87        32.95 o                         
   6  10   4        145.97        193.19        30.96 o                         
   8  10   4        254.49        228.62        37.49 o                         
  -7  11   4        154.21        112.04        26.69 o                         
  -5  11   4          1.91        -14.41        15.66 o                         
  -3  11   4        803.08        786.45        36.41 o                         
  -1  11   4        133.91        128.62        22.77 o                         
   1  11   4       1091.93       1032.61       108.94 o                         
 -17   1   5       2518.10       2887.65       192.54 o                         
 -15   1   5       7802.93       7976.48       227.60 o                         
 -13   1   5       2974.77       2993.27        74.61 o                         
 -11   1   5        544.62        439.69        25.06 o                         
  -9   1   5       1756.16       1687.10        37.80 o                         
  -7   1   5        199.36        115.83        15.08 o                         
  -5   1   5      10221.63      10296.75        73.49 o                         
  -3   1   5       3202.18       3971.52        39.87 o                         
  -1   1   5       1930.63       2344.21        28.56 o                         
   1   1   5       1396.66       1307.91        21.42 o                         
   3   1   5       7731.21       7846.99        55.59 o                         
   5   1   5        180.66        141.24        15.58 o                         
   7   1   5       1466.48       1330.96        39.28 o                         
   9   1   5       2449.81       2260.52        51.14 o                         
  11   1   5       2628.41       2518.80        45.51 o                         
  13   1   5        754.65        676.74        29.65 o                         
  15   1   5        927.83        873.48        31.13 o                         
  17   1   5         98.18         79.89        18.62 o                         
  19   1   5          3.88         21.45        18.87 o                         
 -20   2   5       1907.61       2149.19       101.41 o                         
 -18   2   5         35.89         -3.38        38.03 o                         
 -16   2   5         95.76         25.87        35.48 o                         
 -14   2   5        952.34        936.87        77.58 o                         
 -12   2   5       4751.01       4455.38        75.92 o                         
 -10   2   5       3812.33       4446.75        74.62 o                         
  -8   2   5        247.13        170.36        15.56 o                         
  -6   2   5         44.16         94.76        12.45 o                         
  -4   2   5      14452.15      14760.27        91.33 o                         
  -2   2   5          4.72         -0.11        10.68 o                         
   0   2   5       8291.99       8531.21        55.25 o                         
   2   2   5          0.43         -2.62        10.10 o                         
   4   2   5       1711.44       1554.53        34.37 o                         
   6   2   5      10569.52      11097.27       134.89 o                         
   8   2   5       2376.52       2152.01        60.37 o                         
  10   2   5        961.41        844.28        32.09 o                         
  12   2   5        919.79        762.09        29.98 o                         
  14   2   5       1183.18       1089.59        38.14 o                         
  16   2   5       1406.27       1425.79        38.65 o                         
  18   2   5          5.72          9.35        15.17 o                         
 -21   3   5        330.36        442.32        55.45 o                         
 -19   3   5         53.40        114.73        34.36 o                         
 -17   3   5        995.22       1028.06        49.50 o                         
 -15   3   5        989.27        933.15        29.45 o                         
 -13   3   5        116.13        130.61        38.62 o                         
 -11   3   5       1652.28       1947.76        58.31 o                         
  -9   3   5        806.38        845.02        29.86 o                         
  -7   3   5        180.17        152.21        15.63 o                         
  -5   3   5        227.16        213.28        15.92 o                         
  -3   3   5       2546.79       2652.18        36.39 o                         
  -1   3   5         14.93         49.36        11.95 o                         
   1   3   5       1421.14       1511.30        33.24 o                         
   3   3   5       4404.27       4457.66        52.46 o                         
   5   3   5       1400.93       1304.06        43.85 o                         
   7   3   5         74.22         87.56        18.07 o                         
   9   3   5       3162.24       3113.27        55.58 o                         
  11   3   5        765.10        734.00        30.32 o                         
  13   3   5        214.56        190.10        21.24 o                         
  15   3   5          6.00          5.39        16.93 o                         
  17   3   5        402.41        458.86        24.21 o                         
 -22   4   5         68.86         55.74        65.87 o                         
 -20   4   5        114.45        158.60        36.77 o                         
 -18   4   5          4.95         11.33        23.46 o                         
 -16   4   5        274.77        213.97        19.49 o                         
 -14   4   5         38.11         32.92        16.68 o                         
 -12   4   5       1073.93       1171.08        50.69 o                         
 -10   4   5       1340.08       1313.68        40.77 o                         
  -8   4   5         60.28         59.45        16.41 o                         
  -6   4   5        151.90        177.37        18.73 o                         
  -4   4   5        692.19        681.46        25.77 o                         
  -2   4   5        238.13        283.97        17.95 o                         
   0   4   5       2306.62       2260.88        39.76 o                         
   2   4   5         59.31         45.15        16.77 o                         
   4   4   5        422.17        430.49        26.35 o                         
   6   4   5        307.40        299.03        28.02 o                         
   8   4   5       3187.86       3059.08        53.44 o                         
  10   4   5        326.28        355.99        26.58 o                         
  12   4   5        442.71        415.86        26.57 o                         
  14   4   5         71.99         70.78        18.71 o                         
  16   4   5        109.63        158.15        29.41 o                         
  18   4   5          9.30         30.40        25.33 o                         
 -21   5   5        100.67        192.20        30.14 o                         
 -19   5   5        292.89        311.96        31.86 o                         
 -17   5   5        299.19        286.86        25.88 o                         
 -15   5   5       2003.67       1977.74        47.71 o                         
 -13   5   5        729.83        744.78        32.00 o                         
 -11   5   5       2784.01       2531.92        54.72 o                         
  -9   5   5         25.12         -4.50        22.10 o                         
  -7   5   5        361.61        335.05        24.61 o                         
  -5   5   5        643.39        534.70        24.61 o                         
  -3   5   5       2352.72       2458.26        43.35 o                         
  -1   5   5        931.20        914.56        35.90 o                         
   1   5   5          9.64         -1.20        17.90 o                         
   3   5   5       6335.85       6168.06        98.12 o                         
   5   5   5        132.18        187.61        37.15 o                         
   7   5   5       2194.78       2017.26        62.94 o                         
   9   5   5        653.46        557.27        36.80 o                         
  11   5   5       1665.39       1636.03        54.40 o                         
  13   5   5        100.00        137.16        22.62 o                         
  15   5   5        973.28       1153.61        59.60 o                         
  17   5   5        871.21        858.03        29.50 o                         
 -20   6   5       3102.21       3436.96        64.50 o                         
 -18   6   5        175.94        201.89        22.16 o                         
 -16   6   5       1595.51       1673.97        47.25 o                         
 -14   6   5         64.24         15.30        17.07 o                         
 -12   6   5       8488.22       8118.05        84.52 o                         
 -10   6   5       1302.53       1239.58        36.71 o                         
  -8   6   5       2152.39       1937.00        60.84 o                         
  -6   6   5       2041.45       2057.97        63.05 o                         
  -4   6   5       2632.85       2655.71        70.85 o                         
  -2   6   5         13.86         -7.52        22.47 o                         
   0   6   5        803.57        723.47        47.93 o                         
   2   6   5        795.94       1053.64        65.84 o                         
   4   6   5       2126.68       1930.11        51.06 o                         
   6   6   5         79.97         95.01        22.56 o                         
   8   6   5       2277.31       2076.49        63.82 o                         
  10   6   5        961.72        886.10        42.25 o                         
  12   6   5        828.92        906.28        44.34 o                         
  14   6   5       1226.52       1189.49        38.55 o                         
  16   6   5        192.10        252.90        30.72 o                         
 -19   7   5        112.20        168.18        24.19 o                         
 -17   7   5         32.59          7.66        19.00 o                         
 -15   7   5        488.17        614.88        28.19 o                         
 -13   7   5        481.03        465.67        27.34 o                         
 -11   7   5        290.05        294.89        22.79 o                         
  -9   7   5        552.85        588.93        28.82 o                         
  -7   7   5       1213.42       1181.34        42.09 o                         
  -5   7   5         72.63         61.89        22.23 o                         
  -3   7   5        507.62        505.79        28.52 o                         
  -1   7   5        175.72        133.33        26.30 o                         
   1   7   5          0.53         16.87        25.56 o                         
   3   7   5       2963.48       2826.66        57.15 o                         
   5   7   5        202.44        135.38        24.56 o                         
   7   7   5        227.22        239.41        28.30 o                         
   9   7   5        324.15        302.99        32.16 o                         
  11   7   5        221.39        229.33        28.49 o                         
  13   7   5        119.20        135.83        22.06 o                         
 -16   8   5       1715.40       1782.87        45.63 o                         
 -14   8   5        414.73        419.13        25.20 o                         
 -12   8   5        910.27       1025.91        38.28 o                         
 -10   8   5        803.83        797.66        35.98 o                         
  -8   8   5         34.27         23.44        21.15 o                         
  -6   8   5        414.41        438.71        37.82 o                         
  -4   8   5          6.78         42.53        21.55 o                         
  -2   8   5        154.87        128.81        22.36 o                         
   0   8   5         15.52         18.32        20.37 o                         
   2   8   5        951.43        957.09        39.30 o                         
   4   8   5        145.36        147.19        22.36 o                         
   6   8   5       1997.86       1775.49        59.69 o                         
   8   8   5       2334.78       2432.91        65.36 o                         
  10   8   5          1.43        -17.13        19.82 o                         
  12   8   5        257.15        230.27        34.37 o                         
 -15   9   5        859.94        843.36        35.74 o                         
 -13   9   5         14.33         39.89        16.08 o                         
 -11   9   5        104.88         94.45        24.21 o                         
  -9   9   5       1040.66       1049.50        43.77 o                         
  -7   9   5       2663.73       2504.18        61.96 o                         
  -5   9   5       3010.62       2892.72        74.84 o                         
  -3   9   5       2886.10       2712.07        58.08 o                         
  -1   9   5        273.11        246.04        22.99 o                         
   1   9   5       1175.17       1218.94        48.84 o                         
   3   9   5       4647.29       4107.10       101.10 o                         
   5   9   5        743.93        774.31        43.74 o                         
   7   9   5         67.17         92.49        23.83 o                         
   9   9   5        125.45        101.93        26.42 o                         
 -12  10   5        567.48        663.77        70.94 o                         
 -10  10   5         32.26          7.53        17.54 o                         
  -8  10   5        111.43        145.63        20.31 o                         
  -6  10   5         53.57         49.46        20.59 o                         
  -4  10   5         62.76         60.74        20.22 o                         
  -2  10   5         18.80         32.55        21.99 o                         
   0  10   5         47.10         60.41        18.46 o                         
   2  10   5         69.34         50.80        18.21 o                         
   4  10   5        670.52        756.54        34.00 o                         
   6  10   5        103.75        130.73        25.93 o                         
  -5  11   5          8.03        -20.38        20.38 o                         
  -3  11   5         65.09         75.12        21.33 o                         
  -1  11   5        148.39        168.21        21.46 o                         
 -14   0   6       1805.43       1725.50       263.48 o                         
 -12   0   6      14118.71      14025.10       214.47 o                         
 -10   0   6        705.82        914.53        47.81 o                         
  -8   0   6       3520.19       3843.70        85.04 o                         
  -6   0   6       1644.45       1428.01        61.22 o                         
  -4   0   6      23288.19      26211.85       225.06 o                         
  -2   0   6        575.00        394.66        21.51 o                         
   0   0   6        847.24        852.64        29.04 o                         
   2   0   6       3642.70       3353.62        58.27 o                         
   4   0   6       1061.62       1362.57        47.92 o                         
   6   0   6       4004.63       3964.67        83.01 o                         
   8   0   6         63.14         49.56        24.91 o                         
  10   0   6         84.56         56.92        24.31 o                         
  12   0   6        753.85        726.93        45.91 o                         
  14   0   6        947.31        909.85        46.28 o                         
  16   0   6       6650.55       6681.88       122.14 o                         
  18   0   6        428.55        477.77        60.06 o                         
 -15   1   6         50.58        143.90        71.18 o                         
 -13   1   6        695.35        746.08        45.19 o                         
 -11   1   6         47.32         83.92        19.48 o                         
  -9   1   6       5050.27       4954.12        63.58 o                         
  -7   1   6         18.32          6.26        10.38 o                         
  -5   1   6        261.88        247.59        15.62 o                         
  -3   1   6        938.55       1136.01        37.20 o                         
  -1   1   6       1610.58       1450.82        26.78 o                         
   1   1   6        814.88        870.48        22.10 o                         
   3   1   6       3791.58       3732.55        41.47 o                         
   5   1   6       1571.99       1550.19        41.14 o                         
   7   1   6       1562.87       1404.06        43.69 o                         
   9   1   6         78.75         85.50        23.50 o                         
  11   1   6       1084.93       1007.70        35.28 o                         
  13   1   6          9.40          6.27        16.76 o                         
  15   1   6        488.28        573.34        32.99 o                         
  17   1   6        700.55        705.58        31.20 o                         
 -20   2   6          0.46        -10.13        70.94 o                         
 -18   2   6         17.21         20.27        50.67 o                         
 -16   2   6        269.29        230.44        52.66 o                         
 -14   2   6        296.51        217.99        43.76 o                         
 -12   2   6        858.72        824.07        46.28 o                         
 -10   2   6       1220.89       1275.38        35.03 o                         
  -8   2   6       1143.20       1347.50        31.66 o                         
  -6   2   6        791.09        886.95        30.83 o                         
  -4   2   6       1198.23       1287.32        30.27 o                         
  -2   2   6        288.04        330.01        18.25 o                         
   0   2   6         60.53         59.92        11.90 o                         
   2   2   6         49.78         66.48        14.98 o                         
   4   2   6        234.90        258.79        19.87 o                         
   6   2   6        125.85        129.74        18.82 o                         
   8   2   6        552.67        560.09        35.70 o                         
  10   2   6        764.95        697.17        32.99 o                         
  12   2   6        451.03        441.52        25.96 o                         
  14   2   6         24.62         52.93        18.56 o                         
  16   2   6        234.83        209.93        20.95 o                         
  18   2   6         69.28         74.90        18.12 o                         
 -21   3   6        683.46        795.51       101.34 o                         
 -19   3   6       1015.45       1120.19        84.26 o                         
 -17   3   6       3809.59       3806.72        95.01 o                         
 -15   3   6        168.22        187.13        26.75 o                         
 -13   3   6       1471.92       1363.76        53.63 o                         
 -11   3   6       1515.88       1388.19        52.31 o                         
  -9   3   6      10905.52      11250.91        93.00 o                         
  -7   3   6          5.37         -3.06        13.07 o                         
  -5   3   6        634.60        569.23        24.01 o                         
  -3   3   6        287.82        307.40        17.96 o                         
  -1   3   6       6912.18       6883.55        60.88 o                         
   1   3   6        112.75        114.96        17.09 o                         
   3   3   6       1258.73       1162.17        36.27 o                         
   5   3   6        738.33        705.91        32.59 o                         
   7   3   6       3789.86       3686.91        72.50 o                         
   9   3   6       1620.02       1467.80        50.37 o                         
  11   3   6        635.07        672.79        44.25 o                         
  13   3   6          5.40         33.63        21.50 o                         
  15   3   6       2695.87       2775.29        50.84 o                         
  17   3   6        685.81        683.52        26.93 o                         
 -20   4   6        725.93        890.87        71.66 o                         
 -18   4   6         16.43         27.25        27.19 o                         
 -16   4   6       4007.66       3874.79        73.13 o                         
 -14   4   6       3943.69       3464.47        67.69 o                         
 -12   4   6        597.84        549.08        27.72 o                         
 -10   4   6        264.98        232.46        24.05 o                         
  -8   4   6      15289.25      15663.30       115.87 o                         
  -6   4   6       1830.99       1842.95        48.24 o                         
  -4   4   6        970.59        914.59        30.08 o                         
  -2   4   6         12.57         14.24        14.17 o                         
   0   4   6        953.17        861.23        33.29 o                         
   2   4   6        334.68        256.55        23.38 o                         
   4   4   6       3034.33       3025.88        77.62 o                         
   6   4   6       2344.41       2203.93        84.44 o                         
   8   4   6        426.18        425.03        29.46 o                         
  10   4   6       1022.06        965.12        52.85 o                         
  12   4   6       1571.07       1492.73        45.49 o                         
  14   4   6       3228.79       3307.29        57.83 o                         
  16   4   6         35.38         56.58        17.09 o                         
 -21   5   6          2.56         20.27        45.60 o                         
 -19   5   6         20.53         66.73        27.69 o                         
 -17   5   6        380.79        443.37        29.46 o                         
 -15   5   6         32.88         39.18        16.43 o                         
 -13   5   6       3460.70       3234.72        58.44 o                         
 -11   5   6        169.95        194.96        20.12 o                         
  -9   5   6       3067.19       2896.73        69.06 o                         
  -7   5   6         16.39          2.14        17.65 o                         
  -5   5   6        791.89        891.77        31.09 o                         
  -3   5   6        313.18        326.70        23.80 o                         
  -1   5   6       5772.06       5675.21        75.97 o                         
   1   5   6       1386.43       1480.63        46.90 o                         
   3   5   6        787.89        756.67        48.51 o                         
   5   5   6       1746.97       1645.93        45.93 o                         
   7   5   6        138.93        159.93        21.77 o                         
   9   5   6        775.25        696.45        52.84 o                         
  11   5   6          1.17        -20.98        20.98 o                         
  13   5   6       2687.32       2688.87        57.40 o                         
  15   5   6          2.33          0.01        20.37 o                         
 -20   6   6        476.53        598.47        68.40 o                         
 -18   6   6          9.00         25.68        24.83 o                         
 -16   6   6        247.28        274.93        20.75 o                         
 -14   6   6        179.64        148.39        20.95 o                         
 -12   6   6        152.37        165.63        19.96 o                         
 -10   6   6        566.24        504.47        26.23 o                         
  -8   6   6        779.21        724.39        28.46 o                         
  -6   6   6        503.49        481.46        29.16 o                         
  -4   6   6        126.11        102.26        25.99 o                         
  -2   6   6        974.70       1047.52        51.31 o                         
   0   6   6        733.42        694.49        41.68 o                         
   2   6   6        616.11        592.86        32.11 o                         
   4   6   6       1592.59       1556.24        46.97 o                         
   6   6   6        175.59        159.34        23.41 o                         
   8   6   6         67.13         52.05        27.00 o                         
  10   6   6        314.55        290.09        38.87 o                         
  12   6   6        161.27        140.98        24.36 o                         
  14   6   6        273.04        291.17        23.28 o                         
 -17   7   6       1550.22       1565.25        43.33 o                         
 -15   7   6        153.99        136.95        19.48 o                         
 -13   7   6         27.24         16.05        17.11 o                         
 -11   7   6          0.74          8.61        16.52 o                         
  -9   7   6       7122.01       6947.26        75.21 o                         
  -7   7   6       8390.31       7972.40        86.02 o                         
  -5   7   6        364.30        352.72        28.64 o                         
  -3   7   6         29.46         -9.00        18.47 o                         
  -1   7   6       1066.63        976.90        40.29 o                         
   1   7   6         23.57         18.94        21.71 o                         
   3   7   6       1640.96       1527.56        45.22 o                         
   5   7   6         24.95         18.18        21.22 o                         
   7   7   6        817.50        692.27        40.48 o                         
   9   7   6       2427.88       2547.48        67.46 o                         
  11   7   6       1092.17       1122.62        40.95 o                         
  13   7   6        506.40        544.00        36.16 o                         
 -16   8   6         45.30         42.95        21.52 o                         
 -14   8   6        486.29        517.16        26.45 o                         
 -12   8   6        732.60        851.31        36.63 o                         
 -10   8   6       2156.11       2125.66        57.90 o                         
  -8   8   6         18.19         31.76        21.94 o                         
  -6   8   6       1441.07       1401.31        77.59 o                         
  -4   8   6        171.39        115.92        30.94 o                         
  -2   8   6        424.82        412.92        27.26 o                         
   0   8   6        400.14        368.03        28.94 o                         
   2   8   6        297.11        302.12        27.34 o                         
   4   8   6       2006.09       1894.01        45.03 o                         
   6   8   6        442.92        432.94        35.22 o                         
   8   8   6       1707.57       1870.57        53.97 o                         
  10   8   6       1036.76       1018.21        51.19 o                         
 -13   9   6         40.46         41.00        16.08 o                         
 -11   9   6        879.67       1049.05        33.90 o                         
  -9   9   6        319.63        326.98        39.68 o                         
  -7   9   6         94.05         93.17        25.80 o                         
  -5   9   6        297.33        287.74        30.79 o                         
  -3   9   6          0.14        -16.98        20.32 o                         
  -1   9   6          1.76          6.26        20.81 o                         
   1   9   6          0.34         11.20        18.92 o                         
   3   9   6          4.97         28.79        18.86 o                         
   5   9   6        254.09        261.47        26.98 o                         
   7   9   6        119.17        126.62        22.71 o                         
   9   9   6         79.02         43.48        24.74 o                         
 -10  10   6        317.05        331.43        33.51 o                         
  -8  10   6       1583.52       1554.83        40.80 o                         
  -6  10   6          7.57          6.27        17.93 o                         
  -4  10   6        270.32        268.90        26.66 o                         
  -2  10   6        137.37        154.47        22.45 o                         
   0  10   6        302.41        303.98        27.08 o                         
   2  10   6        289.75        361.11        40.61 o                         
   4  10   6        429.21        457.41        34.04 o                         
 -15   1   7       1098.88       1023.55        60.49 o                         
 -13   1   7       1020.34       1071.12        60.72 o                         
 -11   1   7       1756.37       1859.25        56.05 o                         
  -9   1   7         25.55         43.25        14.56 o                         
  -7   1   7        722.34        651.16        25.46 o                         
  -5   1   7       3994.12       4108.01        50.03 o                         
  -3   1   7       3993.82       4311.38        45.08 o                         
  -1   1   7       2679.00       2805.83        37.38 o                         
   1   1   7       5543.49       6195.91        57.39 o                         
   3   1   7       4029.71       4295.24        56.59 o                         
   5   1   7       1669.04       1458.74        50.48 o                         
   7   1   7       3019.26       2695.74        71.21 o                         
   9   1   7         22.94         11.25        20.71 o                         
  11   1   7       1554.40       1542.16        45.74 o                         
  13   1   7       1207.49       1108.54        43.10 o                         
  15   1   7         53.75         -2.25        21.20 o                         
  17   1   7       1549.30       1634.27        45.18 o                         
 -20   2   7        327.81        511.76        96.27 o                         
 -18   2   7       1137.18       1079.99       136.81 o                         
 -16   2   7        536.96        649.67        57.77 o                         
 -14   2   7       5404.47       4829.89        80.94 o                         
 -12   2   7       1124.26       1122.11        72.77 o                         
 -10   2   7         55.11        107.72        20.47 o                         
  -8   2   7        799.22        840.15        30.16 o                         
  -6   2   7      20354.08      20425.45       122.97 o                         
  -4   2   7       3001.25       3097.50        43.25 o                         
  -2   2   7       3705.52       3646.53        43.69 o                         
   0   2   7          1.11         13.79        13.26 o                         
   2   2   7       4290.62       4180.03        55.72 o                         
   4   2   7        386.58        435.81        29.09 o                         
   6   2   7       2065.98       2204.74        98.78 o                         
   8   2   7         70.31         64.43        20.30 o                         
  10   2   7        187.66        174.46        25.07 o                         
  12   2   7        156.60        137.91        22.21 o                         
  14   2   7          8.12         34.04        19.17 o                         
  16   2   7        486.07        506.26        29.46 o                         
 -21   3   7        704.20        967.79       101.34 o                         
 -19   3   7          5.73        -44.68        44.68 o                         
 -17   3   7         89.21         95.70        37.75 o                         
 -15   3   7         31.13         30.86        23.02 o                         
 -13   3   7        492.95        493.10        29.36 o                         
 -11   3   7       2682.33       2801.97        76.49 o                         
  -9   3   7        116.36        150.48        19.88 o                         
  -7   3   7        455.51        511.02        25.50 o                         
  -5   3   7        464.88        502.01        22.90 o                         
  -3   3   7       4599.69       4624.53        51.64 o                         
  -1   3   7        577.31        479.72        23.93 o                         
   1   3   7        116.24         92.40        19.09 o                         
   3   3   7         37.64         24.20        19.37 o                         
   5   3   7        382.55        320.67        30.97 o                         
   7   3   7        334.51        355.45        24.43 o                         
   9   3   7        962.46        804.11        40.60 o                         
  11   3   7         42.43         48.76        20.64 o                         
  13   3   7         47.96         81.86        22.12 o                         
  15   3   7          3.74         13.61        19.03 o                         
 -20   4   7         38.68         45.60        38.93 o                         
 -18   4   7          6.16          4.93        36.00 o                         
 -16   4   7         29.74         73.68        21.77 o                         
 -14   4   7         56.88         36.92        17.48 o                         
 -12   4   7         55.20        107.63        19.78 o                         
 -10   4   7         82.76         76.15        27.68 o                         
  -8   4   7       2202.72       2294.40        57.11 o                         
  -6   4   7       3492.16       3417.93        51.74 o                         
  -4   4   7          3.12        -15.41        15.41 o                         
  -2   4   7       1213.79       1309.32        39.55 o                         
   0   4   7         58.85         42.31        20.68 o                         
   2   4   7        483.68        378.98        32.03 o                         
   4   4   7        107.09         77.88        29.21 o                         
   6   4   7        421.72        389.74        25.77 o                         
   8   4   7          0.24        -10.69        20.33 o                         
  10   4   7          3.75        -25.79        26.15 o                         
  12   4   7        254.52        239.83        27.64 o                         
  14   4   7         25.21         21.70        20.48 o                         
  16   4   7         48.98         20.25        17.61 o                         
 -21   5   7        674.30        876.58        81.07 o                         
 -19   5   7        664.82        892.43        54.12 o                         
 -17   5   7        234.79        319.52        25.27 o                         
 -15   5   7        479.03        459.72        28.41 o                         
 -13   5   7       3828.09       3802.99        59.49 o                         
 -11   5   7        446.01        438.87        26.33 o                         
  -9   5   7       1685.87       1546.22        43.30 o                         
  -7   5   7        194.75        170.85        26.33 o                         
  -5   5   7       7312.93       7304.10        79.69 o                         
  -3   5   7       2195.43       2156.67        54.28 o                         
  -1   5   7       5937.59       5829.19       100.32 o                         
   1   5   7         83.55         64.93        30.08 o                         
   3   5   7        244.04        163.48        22.37 o                         
   5   5   7        248.36        262.79        33.67 o                         
   7   5   7       1022.03        994.76        44.60 o                         
   9   5   7        136.15         96.46        28.46 o                         
  11   5   7         43.71        -13.46        23.39 o                         
  13   5   7         74.08         43.47        21.91 o                         
  15   5   7          3.96          1.86        17.81 o                         
 -20   6   7        445.00        542.16        70.94 o                         
 -18   6   7        190.06        235.53        37.32 o                         
 -16   6   7        661.55        558.80        26.20 o                         
 -14   6   7       2308.53       2199.59        48.34 o                         
 -12   6   7         85.65         84.26        18.14 o                         
 -10   6   7         13.85         13.95        16.91 o                         
  -8   6   7        247.05        251.74        21.43 o                         
  -6   6   7       1469.92       1353.58        39.69 o                         
  -4   6   7         39.82         51.22        19.03 o                         
  -2   6   7         87.31         43.48        20.57 o                         
   0   6   7         25.88         11.36        21.23 o                         
   2   6   7       1697.84       1529.87        47.12 o                         
   4   6   7        546.31        472.06        33.83 o                         
   6   6   7       2916.89       2933.04        66.88 o                         
   8   6   7        346.27        318.79        32.74 o                         
  10   6   7       4366.84       4280.62        90.24 o                         
  12   6   7        112.18        137.55        26.93 o                         
  14   6   7       1189.27       1373.14       101.34 o                         
 -17   7   7         28.71         36.78        17.37 o                         
 -15   7   7         23.58         71.67        17.70 o                         
 -13   7   7         39.66         32.96        16.76 o                         
 -11   7   7        112.44         92.68        19.11 o                         
  -9   7   7        981.13        995.22        35.22 o                         
  -7   7   7       1185.25       1185.11        44.91 o                         
  -5   7   7        901.14        835.35        39.27 o                         
  -3   7   7        979.60        986.45        40.14 o                         
  -1   7   7        133.14        148.74        24.82 o                         
   1   7   7        580.69        591.73        32.16 o                         
   3   7   7        146.64        114.04        30.16 o                         
   5   7   7         59.96         23.53        22.19 o                         
   7   7   7        812.59        790.75        41.55 o                         
   9   7   7        165.81        189.56        25.26 o                         
  11   7   7          0.13         10.11        22.28 o                         
 -16   8   7          5.38          7.35        16.32 o                         
 -14   8   7       1084.96       1083.33        34.16 o                         
 -12   8   7        239.15        221.14        34.68 o                         
 -10   8   7        394.03        403.50        28.14 o                         
  -8   8   7          1.28         18.52        21.97 o                         
  -6   8   7       2726.62       2465.83        73.57 o                         
  -4   8   7       1527.23       1316.92        53.99 o                         
  -2   8   7        758.40        762.27        40.77 o                         
   0   8   7       1707.76       1634.05        58.22 o                         
   2   8   7        159.44        151.70        24.11 o                         
   4   8   7       1245.10       1193.08        43.86 o                         
   6   8   7        127.34        139.78        26.81 o                         
   8   8   7        260.85        276.24        27.58 o                         
  10   8   7          4.02         -1.56        25.15 o                         
 -13   9   7        390.97        442.85        25.90 o                         
 -11   9   7         67.99        131.97        21.70 o                         
  -9   9   7        665.33        749.16        34.66 o                         
  -7   9   7          3.11        -10.74        19.22 o                         
  -5   9   7        640.18        588.00        35.42 o                         
  -3   9   7       4744.95       4804.23        74.72 o                         
  -1   9   7       1247.83       1273.39        41.58 o                         
   1   9   7        407.22        403.04        27.21 o                         
   3   9   7        192.41        185.40        24.89 o                         
   5   9   7       2811.41       2901.95        61.22 o                         
   7   9   7        286.67        268.98        39.49 o                         
 -10  10   7        191.88        195.40        23.50 o                         
  -8  10   7        274.70        308.86        22.50 o                         
  -6  10   7        666.03        719.17        32.89 o                         
  -4  10   7          0.18        -17.68        18.08 o                         
  -2  10   7         54.14         95.89        20.93 o                         
   0  10   7         95.24         78.39        21.42 o                         
   2  10   7         50.62         73.02        30.30 o                         
   4  10   7         22.78         45.60        45.60 o                         
 -16   0   8       3931.17       3584.89       153.72 o                         
 -14   0   8       2172.03       2309.10        76.06 o                         
 -12   0   8          5.67         15.00        36.72 o                         
 -10   0   8       5951.25       6010.27       104.84 o                         
  -8   0   8      10116.33      10746.40       126.89 o                         
  -6   0   8       4131.68       4038.09        74.93 o                         
  -4   0   8         57.00        104.38        21.67 o                         
  -2   0   8       8764.63       9554.97       108.99 o                         
   0   0   8      81394.91      89718.22       615.64 o                         
   2   0   8      14264.04      13950.96       166.84 o                         
   4   0   8        359.74        389.64        50.76 o                         
   6   0   8       4404.89       4349.22       105.90 o                         
   8   0   8       3833.37       3633.51        75.64 o                         
  10   0   8        789.76        822.53        60.89 o                         
  12   0   8         93.84         71.66        31.83 o                         
  14   0   8       2101.12       2319.81        76.06 o                         
  16   0   8        640.23        597.78        68.40 o                         
 -17   1   8       3165.76       2852.10       151.77 o                         
 -15   1   8       3018.51       2530.95        75.84 o                         
 -13   1   8        532.27        549.74        40.90 o                         
 -11   1   8       2026.58       2052.12        54.84 o                         
  -9   1   8       1097.86       1255.31        39.35 o                         
  -7   1   8         41.77         10.49        14.91 o                         
  -5   1   8       2277.66       2327.20        43.06 o                         
  -3   1   8       2449.22       2599.90        39.94 o                         
  -1   1   8        632.50        706.06        30.09 o                         
   1   1   8        493.74        563.74        29.13 o                         
   3   1   8        319.98        266.77        29.29 o                         
   5   1   8         26.37         31.92        27.78 o                         
   7   1   8         26.43         43.92        21.51 o                         
   9   1   8        331.99        287.85        31.63 o                         
  11   1   8        300.31        288.11        32.97 o                         
  13   1   8       1591.38       1726.27        47.78 o                         
  15   1   8        348.59        346.63        27.19 o                         
 -20   2   8        377.18        374.95        96.27 o                         
 -18   2   8       2147.66       2296.92       185.37 o                         
 -16   2   8       1714.93       1681.47        72.51 o                         
 -14   2   8        534.42        517.82        25.82 o                         
 -12   2   8         65.16        114.23        31.30 o                         
 -10   2   8       1767.64       1905.25        49.92 o                         
  -8   2   8        479.76        492.71        27.57 o                         
  -6   2   8       2635.70       2796.36        47.89 o                         
  -4   2   8       3714.80       3810.65        49.00 o                         
  -2   2   8       1077.50       1078.92        31.23 o                         
   0   2   8        832.83        845.43        34.21 o                         
   2   2   8        551.05        573.13        29.06 o                         
   4   2   8        559.48        572.98        38.30 o                         
   6   2   8       1066.82       1005.91        39.12 o                         
   8   2   8        485.99        456.25        37.34 o                         
  10   2   8         64.29         15.47        26.13 o                         
  12   2   8        562.39        611.35        40.38 o                         
  14   2   8         20.74         15.65        19.92 o                         
  16   2   8          1.43         15.13        20.06 o                         
 -21   3   8         78.82        131.74        60.80 o                         
 -19   3   8        569.41        678.57        59.81 o                         
 -17   3   8        153.65        140.44        35.44 o                         
 -15   3   8         10.24          9.84        15.90 o                         
 -13   3   8        149.04        131.62        20.57 o                         
 -11   3   8       3051.37       2969.36        60.80 o                         
  -9   3   8       1811.06       1942.48        55.65 o                         
  -7   3   8       1425.08       1311.48        49.10 o                         
  -5   3   8         56.26         77.51        16.50 o                         
  -3   3   8       1538.26       1393.23        37.14 o                         
  -1   3   8        869.81       1001.67        40.09 o                         
   1   3   8       8714.92       8654.77       101.28 o                         
   3   3   8        949.59        870.52        54.32 o                         
   5   3   8       1845.52       1690.14        45.00 o                         
   7   3   8       1639.66       1556.79        42.57 o                         
   9   3   8       2395.25       2433.43        63.70 o                         
  11   3   8         93.53         76.44        25.77 o                         
  13   3   8       1170.41       1328.68        52.58 o                         
  15   3   8        945.74        970.61        37.88 o                         
 -20   4   8         32.21         24.37        37.49 o                         
 -18   4   8       3912.56       3665.11       127.27 o                         
 -16   4   8        255.18        248.07        29.54 o                         
 -14   4   8       1266.48       1226.27        41.00 o                         
 -12   4   8         77.72         50.07        23.91 o                         
 -10   4   8       1059.54       1092.25        35.68 o                         
  -8   4   8          4.45          7.37        23.47 o                         
  -6   4   8        513.93        473.89        27.97 o                         
  -4   4   8          4.53          3.08        19.32 o                         
  -2   4   8        297.23        281.29        27.76 o                         
   0   4   8        326.54        312.71        34.74 o                         
   2   4   8       2079.38       1728.63        83.69 o                         
   4   4   8          7.76        -15.75        19.56 o                         
   6   4   8        555.49        498.17        28.47 o                         
   8   4   8          3.40        -15.35        21.52 o                         
  10   4   8        770.10        736.62        40.59 o                         
  12   4   8        284.43        326.81        29.28 o                         
  14   4   8         59.13         91.69        21.48 o                         
 -21   5   8         44.49          5.07        60.80 o                         
 -19   5   8        274.85        200.21        44.68 o                         
 -17   5   8       1111.49       1038.79        41.62 o                         
 -15   5   8        412.08        406.62        24.88 o                         
 -13   5   8        789.65        713.87        32.41 o                         
 -11   5   8       1286.22       1217.90        38.10 o                         
  -9   5   8         69.98         92.78        19.03 o                         
  -7   5   8        251.02        211.54        20.28 o                         
  -5   5   8         95.47         89.58        21.78 o                         
  -3   5   8       5099.76       5015.29        75.80 o                         
  -1   5   8       1282.57       1185.98        39.72 o                         
   1   5   8          1.56          5.35        20.87 o                         
   3   5   8       1784.80       1739.41        44.82 o                         
   5   5   8       1131.16       1035.56        47.25 o                         
   7   5   8         63.06         64.34        37.11 o                         
   9   5   8        384.52        392.09        41.51 o                         
  11   5   8        196.57        225.94        28.63 o                         
  13   5   8         67.76         66.07        19.40 o                         
 -18   6   8        310.34        289.90        42.11 o                         
 -16   6   8          1.19         23.24        17.88 o                         
 -14   6   8          4.86        -16.34        16.34 o                         
 -12   6   8        430.24        428.65        28.14 o                         
 -10   6   8        301.41        285.35        23.83 o                         
  -8   6   8        260.85        196.08        22.13 o                         
  -6   6   8        403.49        349.07        31.93 o                         
  -4   6   8         55.76         52.84        21.05 o                         
  -2   6   8         10.37         -3.59        20.06 o                         
   0   6   8        680.16        705.04        33.44 o                         
   2   6   8       1079.18        952.79        40.30 o                         
   4   6   8        114.77        108.44        22.96 o                         
   6   6   8        453.58        397.60        30.16 o                         
   8   6   8        240.61        228.82        29.14 o                         
  10   6   8        338.08        370.60        29.30 o                         
  12   6   8        226.92        222.79        24.22 o                         
 -17   7   8        732.04        766.73        34.67 o                         
 -15   7   8        452.32        488.37        25.11 o                         
 -13   7   8       1377.93       1360.98        57.41 o                         
 -11   7   8        152.08        127.28        20.38 o                         
  -9   7   8       1698.53       1819.75        50.50 o                         
  -7   7   8       1241.57       1165.17        44.43 o                         
  -5   7   8        116.90        142.07        25.01 o                         
  -3   7   8       6532.84       6233.85        90.07 o                         
  -1   7   8        508.13        486.80        33.28 o                         
   1   7   8       2446.40       2270.81        60.79 o                         
   3   7   8        678.02        726.74        34.55 o                         
   5   7   8       3164.91       3323.54        64.55 o                         
   7   7   8        241.03        188.25        25.13 o                         
   9   7   8         52.58         90.95        21.59 o                         
  11   7   8          0.26         15.32        20.29 o                         
 -16   8   8        167.15        172.28        40.54 o                         
 -14   8   8        365.59        446.51        35.20 o                         
 -12   8   8        406.43        491.57        44.95 o                         
 -10   8   8       1313.90       1234.71        42.66 o                         
  -8   8   8       1913.79       1865.99        77.39 o                         
  -6   8   8        519.83        553.62        43.62 o                         
  -4   8   8        746.34        723.75        40.62 o                         
  -2   8   8       1474.08       1554.45        52.08 o                         
   0   8   8       1138.79       1060.38        45.72 o                         
   2   8   8          3.97        -19.45        19.45 o                         
   4   8   8       1020.82       1008.83        37.70 o                         
   6   8   8       2173.73       2305.90        75.96 o                         
   8   8   8        944.53        849.57        42.42 o                         
 -13   9   8        106.07        130.58        17.24 o                         
 -11   9   8          6.64         21.94        16.02 o                         
  -9   9   8         21.98          1.66        17.94 o                         
  -7   9   8         13.41         15.83        17.96 o                         
  -5   9   8        132.50        146.31        26.91 o                         
  -3   9   8         86.91        110.92        24.60 o                         
  -1   9   8         13.84         64.42        21.81 o                         
   1   9   8         58.14         81.40        15.98 o                         
   3   9   8          5.27         27.87        24.95 o                         
   5   9   8        341.58        317.24        28.96 o                         
  -8  10   8         24.69         23.65        20.48 o                         
  -6  10   8        350.95        348.15        33.64 o                         
  -4  10   8         50.83        116.58        19.73 o                         
  -2  10   8        111.29        161.33        23.13 o                         
   0  10   8        161.79        132.53        30.40 o                         
 -17   1   9        528.69        448.07        49.75 o                         
 -15   1   9       7017.94       6531.00       100.93 o                         
 -13   1   9        494.34        413.50        25.10 o                         
 -11   1   9        634.10        518.89        38.79 o                         
  -9   1   9        231.82        221.50        24.19 o                         
  -7   1   9       1034.41       1000.97        37.50 o                         
  -5   1   9       2099.60       2115.30        49.53 o                         
  -3   1   9        361.29        544.36        26.28 o                         
  -1   1   9        897.83        897.52        37.03 o                         
   1   1   9       1185.38       1170.01        51.77 o                         
   3   1   9       1358.48       1434.54        74.97 o                         
   5   1   9        459.81        471.50        32.26 o                         
   7   1   9        135.64        125.30        22.92 o                         
   9   1   9       1389.35       1288.19        60.13 o                         
  11   1   9        621.15        595.53        42.38 o                         
  13   1   9        976.47        981.71        43.64 o                         
  15   1   9        172.78        172.28        60.80 o                         
 -20   2   9        822.32       1104.59       111.47 o                         
 -18   2   9         14.56        -20.70        40.34 o                         
 -16   2   9        350.54        276.99        30.64 o                         
 -14   2   9       1257.61       1165.74        36.32 o                         
 -12   2   9       1410.39       1197.80        43.06 o                         
 -10   2   9       4749.60       4975.73        89.13 o                         
  -8   2   9        101.30         76.50        21.15 o                         
  -6   2   9        785.77        811.05        32.65 o                         
  -4   2   9       5509.93       5369.22        64.39 o                         
  -2   2   9       1052.04       1003.14        38.13 o                         
   0   2   9       2315.97       2478.39        61.43 o                         
   2   2   9        513.35        493.09        44.75 o                         
   4   2   9        823.47        761.53        36.49 o                         
   6   2   9       1779.19       1781.78        72.17 o                         
   8   2   9        930.44        988.91        51.66 o                         
  10   2   9       1026.30        997.57        50.05 o                         
  12   2   9        432.26        529.29        51.41 o                         
  14   2   9         80.88         57.44        22.59 o                         
 -21   3   9        137.10        228.01        60.80 o                         
 -19   3   9        109.03        186.34        48.27 o                         
 -17   3   9        292.47        344.65        36.04 o                         
 -15   3   9        799.30        786.21        30.16 o                         
 -13   3   9        357.47        347.80        25.74 o                         
 -11   3   9       1253.06       1251.79        40.01 o                         
  -9   3   9         19.97         56.87        27.33 o                         
  -7   3   9        361.38        273.31        29.15 o                         
  -5   3   9          1.48          1.06        19.65 o                         
  -3   3   9       1037.21        928.21        39.51 o                         
  -1   3   9        121.25         94.23        29.39 o                         
   1   3   9        841.27        772.91        52.17 o                         
   3   3   9        563.59        541.90        32.64 o                         
   5   3   9        826.66        764.87        35.32 o                         
   7   3   9          0.73         17.37        20.41 o                         
   9   3   9       1817.20       1822.38        76.54 o                         
  11   3   9         69.48         57.82        28.10 o                         
  13   3   9        176.47        182.54        27.87 o                         
 -20   4   9         99.68         86.86        36.48 o                         
 -18   4   9         17.24         28.28        34.37 o                         
 -16   4   9         95.17         96.70        22.39 o                         
 -14   4   9        264.73        216.98        26.29 o                         
 -12   4   9        273.01        259.30        24.92 o                         
 -10   4   9       1265.90       1211.76        42.01 o                         
  -8   4   9         15.70         15.75        18.18 o                         
  -6   4   9        305.34        340.63        29.39 o                         
  -4   4   9        103.42         37.01        28.86 o                         
  -2   4   9        280.36        213.07        27.63 o                         
   0   4   9        424.90        426.74        29.70 o                         
   2   4   9        168.61        125.46        24.03 o                         
   4   4   9        164.68        120.18        24.28 o                         
   6   4   9          1.92        -14.99        21.41 o                         
   8   4   9       1186.34       1102.34        63.62 o                         
  10   4   9        342.62        352.64        43.10 o                         
  12   4   9        147.24        161.75        25.20 o                         
 -19   5   9        265.02        304.91        76.00 o                         
 -17   5   9          0.01         -3.64        16.15 o                         
 -15   5   9       1107.16       1116.23        38.35 o                         
 -13   5   9       1906.74       1792.57        48.57 o                         
 -11   5   9       2141.69       2066.20        48.33 o                         
  -9   5   9        205.09        160.41        21.48 o                         
  -7   5   9        497.76        417.91        26.27 o                         
  -5   5   9          0.96          3.23        21.05 o                         
  -3   5   9       2084.16       2172.16        53.27 o                         
  -1   5   9         91.54         54.71        23.10 o                         
   1   5   9        311.15        250.24        27.30 o                         
   3   5   9       1520.67       1414.26        58.78 o                         
   5   5   9         40.34         38.50        21.25 o                         
   7   5   9        555.25        612.73        40.43 o                         
   9   5   9        854.40        869.81        44.81 o                         
  11   5   9        275.94        324.00        29.54 o                         
 -18   6   9         18.69         23.16        24.95 o                         
 -16   6   9       1053.62       1125.90        45.27 o                         
 -14   6   9        142.52        165.12        21.59 o                         
 -12   6   9       5883.96       5840.42        71.32 o                         
 -10   6   9          4.33         19.12        17.70 o                         
  -8   6   9       1134.43       1063.05        36.64 o                         
  -6   6   9        257.27        240.01        27.45 o                         
  -4   6   9       1455.50       1461.33        46.99 o                         
  -2   6   9        444.91        414.60        29.43 o                         
   0   6   9        177.26        102.85        24.67 o                         
   2   6   9       1246.42       1217.04        54.58 o                         
   4   6   9        639.10        675.59        34.24 o                         
   6   6   9         25.27         18.32        23.23 o                         
   8   6   9        948.50        932.47        42.38 o                         
  10   6   9       1094.12       1128.59        42.61 o                         
 -17   7   9         40.96         18.95        23.86 o                         
 -15   7   9        229.06        271.98        17.89 o                         
 -13   7   9        427.38        383.19        24.12 o                         
 -11   7   9        330.68        365.49        25.97 o                         
  -9   7   9        366.57        409.21        30.75 o                         
  -7   7   9        761.61        814.03        40.86 o                         
  -5   7   9         53.67         38.43        24.44 o                         
  -3   7   9        280.08        239.82        28.78 o                         
  -1   7   9         37.81         48.46        25.90 o                         
   1   7   9         45.27         25.69        22.79 o                         
   3   7   9       1602.24       1693.16        48.96 o                         
   5   7   9         23.37         -9.39        24.47 o                         
   7   7   9         79.40         77.40        24.33 o                         
   9   7   9        107.12         90.06        25.45 o                         
 -14   8   9        781.48        844.74        24.94 o                         
 -12   8   9        325.68        389.20        27.06 o                         
 -10   8   9       1139.90       1275.13        41.52 o                         
  -8   8   9        150.79        112.15        26.58 o                         
  -6   8   9        140.81         73.15        41.13 o                         
  -4   8   9          4.69         28.25        28.02 o                         
  -2   8   9          9.77          0.25        25.36 o                         
   0   8   9          3.13         26.79        24.55 o                         
   2   8   9        209.33        235.15        24.30 o                         
   4   8   9        162.52        138.56        21.23 o                         
   6   8   9        556.66        476.11        31.59 o                         
 -11   9   9        231.82        250.30        19.22 o                         
  -9   9   9         72.60         59.03        18.11 o                         
  -7   9   9       2776.63       2931.18        76.98 o                         
  -5   9   9        504.10        615.09        38.19 o                         
  -3   9   9       2329.02       2555.80        58.19 o                         
  -1   9   9         29.94         24.49        20.93 o                         
   1   9   9       1304.49       1288.49        66.53 o                         
   3   9   9       1118.68       1068.09        55.45 o                         
 -18   0  10       1081.73       1160.33       121.61 o                         
 -16   0  10        552.72        447.83        68.17 o                         
 -14   0  10        157.82        118.27        30.27 o                         
 -12   0  10       6412.63       6186.38       112.54 o                         
 -10   0  10       1942.33       1820.60        73.08 o                         
  -8   0  10       1589.71       1717.37        78.11 o                         
  -6   0  10         13.66         47.83        28.47 o                         
  -4   0  10       9509.00       9779.16       125.55 o                         
  -2   0  10        159.55        142.65        34.15 o                         
   0   0  10        282.95        283.55        55.58 o                         
   2   0  10        455.01        432.85        44.86 o                         
   4   0  10         37.81         14.17        40.03 o                         
   6   0  10        729.25        697.80        61.29 o                         
   8   0  10        146.04        135.46        58.27 o                         
  10   0  10          0.84         48.98        42.55 o                         
 -19   1  10       2277.79       2097.71       131.74 o                         
 -17   1  10       1031.27        952.04       110.43 o                         
 -15   1  10        184.12        214.68        22.08 o                         
 -13   1  10        140.42        122.82        20.07 o                         
 -11   1  10         41.78         29.55        17.73 o                         
  -9   1  10       1815.43       1718.52        69.10 o                         
  -7   1  10        220.08        173.09        27.67 o                         
  -5   1  10         88.79         91.39        21.57 o                         
  -3   1  10          2.53         -8.97        19.51 o                         
  -1   1  10        294.68        304.89        35.70 o                         
   1   1  10       1295.41       1243.85        43.49 o                         
   3   1  10        811.89        790.05        38.62 o                         
   5   1  10       1288.79       1140.84        43.39 o                         
   7   1  10        349.51        364.06        29.30 o                         
   9   1  10         68.69         67.69        33.10 o                         
  11   1  10        331.54        368.72        49.78 o                         
  13   1  10         44.59        109.98        30.87 o                         
 -20   2  10          3.01        -55.74        55.74 o                         
 -18   2  10          0.89          8.43        31.21 o                         
 -16   2  10        175.19        177.35        22.16 o                         
 -14   2  10        173.37        147.24        20.28 o                         
 -12   2  10        392.46        323.28        25.19 o                         
 -10   2  10        508.56        477.92        29.05 o                         
  -8   2  10        429.44        464.92        31.16 o                         
  -6   2  10        166.44        188.93        28.00 o                         
  -4   2  10        500.71        437.57        35.20 o                         
  -2   2  10        234.12        218.01        36.31 o                         
   0   2  10          9.22         -7.78        21.29 o                         
   2   2  10         31.37         49.33        23.43 o                         
   4   2  10         40.06         53.29        25.33 o                         
   6   2  10          0.12          0.94        22.82 o                         
   8   2  10        248.76        244.17        34.63 o                         
  10   2  10        348.52        337.74        39.54 o                         
  12   2  10        254.53        245.44        53.22 o                         
 -21   3  10        147.19        136.81        50.67 o                         
 -19   3  10       1675.55       1613.84        81.81 o                         
 -17   3  10       1395.27       1397.58        57.00 o                         
 -15   3  10         49.49         46.03        18.48 o                         
 -13   3  10        352.46        343.65        26.51 o                         
 -11   3  10       1930.35       1804.90        47.50 o                         
  -9   3  10       3655.73       3604.03        60.21 o                         
  -7   3  10        488.61        487.49        25.75 o                         
  -5   3  10        126.94        119.19        23.02 o                         
  -3   3  10        973.29        821.72        33.43 o                         
  -1   3  10       1709.57       1733.81        48.83 o                         
   1   3  10        149.24        151.06        25.99 o                         
   3   3  10        243.01        275.74        29.09 o                         
   5   3  10        967.88        965.96        41.81 o                         
   7   3  10       1495.18       1572.94        46.93 o                         
   9   3  10        177.25        130.64        29.44 o                         
  11   3  10        201.87        202.49        41.84 o                         
 -20   4  10        510.53        543.81        49.78 o                         
 -18   4  10        188.58        182.81        34.86 o                         
 -16   4  10       3597.63       3623.09        66.88 o                         
 -14   4  10        875.75        772.45        35.92 o                         
 -12   4  10        489.26        478.91        29.46 o                         
 -10   4  10        173.13        147.47        22.48 o                         
  -8   4  10       8500.89       8387.13        87.09 o                         
  -6   4  10         30.25         35.44        20.76 o                         
  -4   4  10        793.26        694.31        34.13 o                         
  -2   4  10        322.66        277.10        26.77 o                         
   0   4  10        572.76        523.86        33.67 o                         
   2   4  10         13.29         -7.01        23.06 o                         
   4   4  10       2033.03       2072.97        71.44 o                         
   6   4  10        350.34        336.80        34.70 o                         
   8   4  10         29.96         52.96        25.84 o                         
  10   4  10        143.01        163.71        26.43 o                         
  12   4  10       1169.27       1327.55       103.87 o                         
 -19   5  10         66.43         66.65        26.62 o                         
 -17   5  10        203.44        248.15        31.29 o                         
 -15   5  10         45.89         39.34        17.94 o                         
 -13   5  10       2261.42       2242.44        54.67 o                         
 -11   5  10        119.72         98.39        22.23 o                         
  -9   5  10       1321.47       1176.52        42.10 o                         
  -7   5  10          0.50         -3.44        19.07 o                         
  -5   5  10        280.16        291.04        30.11 o                         
  -3   5  10         44.73         65.95        24.54 o                         
  -1   5  10       2533.07       2484.32        63.68 o                         
   1   5  10        132.29        138.97        23.72 o                         
   3   5  10        159.03        181.14        24.74 o                         
   5   5  10       1068.63       1100.66        35.67 o                         
   7   5  10         23.67         36.78        25.01 o                         
   9   5  10        228.49        220.78        27.19 o                         
  11   5  10         29.45         -2.60        30.44 o                         
 -18   6  10         25.59         58.42        26.00 o                         
 -16   6  10        187.40        204.18        22.41 o                         
 -14   6  10          5.47         23.51        16.96 o                         
 -12   6  10        123.25        138.30        21.59 o                         
 -10   6  10        126.48        124.62        23.66 o                         
  -8   6  10        688.95        622.53        32.31 o                         
  -6   6  10         36.59         41.99        23.43 o                         
  -4   6  10        240.98        209.36        31.05 o                         
  -2   6  10         86.45         74.53        24.06 o                         
   0   6  10        560.85        527.34        31.55 o                         
   2   6  10         23.97         60.38        24.56 o                         
   4   6  10       1101.76        981.11        40.30 o                         
   6   6  10          0.37         12.64        21.03 o                         
   8   6  10         79.68        112.82        20.99 o                         
 -15   7  10        406.33        460.93        37.51 o                         
 -13   7  10        157.07        147.16        20.23 o                         
 -11   7  10        176.42        193.51        21.07 o                         
  -9   7  10       2407.54       2614.83        54.76 o                         
  -7   7  10       7362.99       7407.09       102.10 o                         
  -5   7  10          8.24        -10.16        26.89 o                         
  -3   7  10         62.92         84.89        33.04 o                         
  -1   7  10        285.29        346.14        41.03 o                         
   1   7  10        232.92        285.10        28.70 o                         
   3   7  10        482.60        504.38        32.07 o                         
   5   7  10         12.83         13.25        20.63 o                         
   7   7  10        362.61        333.39        26.51 o                         
 -14   8  10         58.55         52.84        24.32 o                         
 -12   8  10        784.75        836.86        29.36 o                         
 -10   8  10        726.16        811.11        37.96 o                         
  -8   8  10         61.69         57.08        22.19 o                         
  -6   8  10        322.69        355.25        35.42 o                         
  -4   8  10        322.90        382.41        38.36 o                         
  -2   8  10          5.95         13.63        31.76 o                         
   0   8  10        282.69        308.51        30.98 o                         
   2   8  10          1.46          5.98        23.36 o                         
   4   8  10       1438.45       1666.14        53.58 o                         
  -9   9  10        300.67        273.72        28.96 o                         
  -7   9  10         55.89         55.22        20.75 o                         
  -5   9  10        211.91        210.10        24.83 o                         
  -3   9  10          0.43         28.06        29.15 o                         
  -1   9  10          9.22        -40.35        46.62 o                         
   1   9  10          0.19         40.54        30.40 o                         
 -19   1  11       1180.97        938.07        68.07 o                         
 -17   1  11        308.21        308.92        61.43 o                         
 -15   1  11        202.92        174.57        22.43 o                         
 -13   1  11        788.42        664.29        33.05 o                         
 -11   1  11        177.00        174.17        20.81 o                         
  -9   1  11         24.56         35.41        17.37 o                         
  -7   1  11          3.20         15.78        16.98 o                         
  -5   1  11       1428.74       1432.14        38.55 o                         
  -3   1  11        366.28        318.34        24.43 o                         
  -1   1  11       1224.63       1191.29        41.37 o                         
   1   1  11       3694.96       3856.10       102.26 o                         
   3   1  11       1327.31       1358.02        48.28 o                         
   5   1  11         29.84         -2.84        23.72 o                         
   7   1  11       1590.48       1590.78        60.25 o                         
   9   1  11        146.11        101.41        31.76 o                         
  11   1  11        884.90       1113.35        69.59 o                         
 -20   2  11          6.29        -39.10        39.10 o                         
 -18   2  11        281.48        317.93        36.41 o                         
 -16   2  11       1292.15       1245.77        77.04 o                         
 -14   2  11       1513.58       1320.25        81.07 o                         
 -12   2  11       1533.41       1480.27        57.66 o                         
 -10   2  11        211.10        223.14        23.47 o                         
  -8   2  11       1551.90       1453.61        40.57 o                         
  -6   2  11       4313.21       4214.46        56.11 o                         
  -4   2  11       2359.96       2207.29        61.39 o                         
  -2   2  11        950.33        869.36        35.75 o                         
   0   2  11        242.62        178.55        25.93 o                         
   2   2  11       1249.32       1210.18        59.35 o                         
   4   2  11         36.20         33.80        25.64 o                         
   6   2  11        432.74        489.03        31.05 o                         
   8   2  11        346.95        355.52        31.79 o                         
  10   2  11         43.62         45.10        43.15 o                         
 -19   3  11         19.64         -8.69        42.65 o                         
 -17   3  11         38.03         47.11        27.01 o                         
 -15   3  11          4.75          4.30        18.60 o                         
 -13   3  11        529.01        485.88        29.30 o                         
 -11   3  11       1021.83        956.51        38.33 o                         
  -9   3  11          3.23          0.48        18.81 o                         
  -7   3  11         69.75         66.16        22.46 o                         
  -5   3  11        581.38        525.70        32.30 o                         
  -3   3  11        722.49        661.05        33.53 o                         
  -1   3  11        535.94        453.44        33.45 o                         
   1   3  11          2.65         12.35        24.63 o                         
   3   3  11         53.92         51.93        24.94 o                         
   5   3  11          5.93         -9.65        22.10 o                         
   7   3  11        291.86        353.39        33.07 o                         
   9   3  11        252.19        294.39        32.62 o                         
  11   3  11         15.49        -31.02        31.02 o                         
 -20   4  11         37.81          5.07        45.60 o                         
 -18   4  11         52.80         16.60        24.45 o                         
 -16   4  11         17.39         21.61        18.98 o                         
 -14   4  11         64.65         46.54        20.52 o                         
 -12   4  11         14.28          3.74        19.90 o                         
 -10   4  11        101.77         94.58        21.67 o                         
  -8   4  11        432.72        395.73        28.16 o                         
  -6   4  11       1314.24       1237.69        50.44 o                         
  -4   4  11         79.83         67.84        25.18 o                         
  -2   4  11        564.99        455.59        29.84 o                         
   0   4  11         31.22         43.59        23.59 o                         
   2   4  11         99.05        106.01        25.27 o                         
   4   4  11          0.44          1.88        22.16 o                         
   6   4  11        163.96        180.32        28.00 o                         
   8   4  11          7.42         36.78        25.56 o                         
  10   4  11          1.57         34.18        22.25 o                         
 -19   5  11         41.47         17.45        31.65 o                         
 -17   5  11        183.59        202.61        28.26 o                         
 -15   5  11          0.41         -7.69        16.71 o                         
 -13   5  11       2546.55       2715.73        57.72 o                         
 -11   5  11         24.84         25.89        20.41 o                         
  -9   5  11        987.92        912.58        38.55 o                         
  -7   5  11        133.51        114.70        24.72 o                         
  -5   5  11       3708.31       3688.30        69.40 o                         
  -3   5  11        109.95        109.85        29.22 o                         
  -1   5  11       2717.39       2799.81        71.64 o                         
   1   5  11         52.34         23.41        22.14 o                         
   3   5  11        141.65        155.87        24.43 o                         
   5   5  11          6.64         18.76        21.70 o                         
   7   5  11        544.34        577.89        35.50 o                         
   9   5  11          2.71          5.41        17.44 o                         
 -16   6  11        948.87        865.51        30.49 o                         
 -14   6  11        747.24        805.44        32.18 o                         
 -12   6  11          3.38        -17.74        18.00 o                         
 -10   6  11         37.07         19.03        21.50 o                         
  -8   6  11          9.87         -8.48        19.50 o                         
  -6   6  11        420.32        425.29        34.52 o                         
  -4   6  11         78.77         63.66        33.94 o                         
  -2   6  11          6.21         -2.66        28.04 o                         
   0   6  11        157.52        205.57        29.19 o                         
   2   6  11        421.34        429.66        27.41 o                         
   4   6  11       1222.25       1297.12        57.03 o                         
   6   6  11        692.80        779.17        50.05 o                         
 -15   7  11          1.17         -9.90        15.38 o                         
 -13   7  11         52.67         38.54        25.22 o                         
 -11   7  11          1.67        -11.73        17.62 o                         
  -9   7  11        480.08        538.86        37.13 o                         
  -7   7  11        935.57       1025.77        49.45 o                         
  -5   7  11        530.33        552.42        46.61 o                         
  -3   7  11        243.09        251.87        34.10 o                         
  -1   7  11         66.82         50.57        26.87 o                         
   1   7  11        424.24        426.98        30.64 o                         
   3   7  11         26.45         17.45        19.90 o                         
   5   7  11         37.65        100.21        58.27 o                         
 -12   8  11        316.46        285.22        22.06 o                         
 -10   8  11         66.85         74.03        19.26 o                         
  -8   8  11        110.68         82.63        23.36 o                         
  -6   8  11        810.40        923.84        40.23 o                         
  -4   8  11       1484.69       1620.21        49.44 o                         
  -2   8  11         33.97         75.48        27.20 o                         
   0   8  11       1226.84       1325.10        53.58 o                         
   2   8  11          2.39        -10.13        35.47 o                         
 -20   0  12        210.75        106.41        50.67 o                         
 -18   0  12        819.59        896.85        96.27 o                         
 -16   0  12       3671.94       3633.51       678.72 o                         
 -14   0  12       1362.07       1161.60        53.33 o                         
 -12   0  12        216.66        131.17        29.81 o                         
 -10   0  12       3147.32       3118.90        80.06 o                         
  -8   0  12       1193.32       1236.91        52.60 o                         
  -6   0  12       1949.93       2131.50        61.90 o                         
  -4   0  12        823.25        747.97        53.25 o                         
  -2   0  12       6182.27       6239.39        98.70 o                         
   0   0  12      16657.99      16997.40       498.60 o                         
   2   0  12       5962.72       6374.14       114.58 o                         
   4   0  12        895.83        845.98        51.27 o                         
   6   0  12       1987.26       2431.03       125.02 o                         
   8   0  12        493.57        445.30        54.76 o                         
  10   0  12        346.92        435.76        70.94 o                         
 -19   1  12         87.18         76.27        33.90 o                         
 -17   1  12       2637.99       2564.38        74.71 o                         
 -15   1  12        881.76        874.44        34.65 o                         
 -13   1  12        795.51        756.60        33.11 o                         
 -11   1  12        251.56        206.34        22.51 o                         
  -9   1  12        694.38        673.36        28.92 o                         
  -7   1  12         36.49          5.66        18.08 o                         
  -5   1  12        644.48        583.68        34.95 o                         
  -3   1  12       1229.70       1055.23        38.14 o                         
  -1   1  12        157.58        146.10        24.86 o                         
   1   1  12        181.63        172.22        26.80 o                         
   3   1  12         84.90         91.29        25.49 o                         
   5   1  12          6.29         -0.95        20.68 o                         
   7   1  12         92.24        115.01        26.81 o                         
   9   1  12        120.09        160.58        34.13 o                         
 -20   2  12         50.65         76.00        45.60 o                         
 -18   2  12       1063.46       1067.89        50.67 o                         
 -16   2  12       1623.25       1536.85        79.39 o                         
 -14   2  12        129.05        145.08        28.64 o                         
 -12   2  12        187.41        160.33        21.93 o                         
 -10   2  12        516.10        469.35        28.58 o                         
  -8   2  12        514.61        422.99        25.74 o                         
  -6   2  12        519.76        464.80        28.14 o                         
  -4   2  12       1382.80       1213.03        48.82 o                         
  -2   2  12        324.96        300.64        26.25 o                         
   0   2  12        216.24        187.14        28.40 o                         
   2   2  12        264.28        254.70        29.64 o                         
   4   2  12        124.84        135.45        24.79 o                         
   6   2  12        269.79        273.10        38.90 o                         
   8   2  12        251.05        282.69        59.47 o                         
  10   2  12          0.93          1.45        24.95 o                         
 -19   3  12        161.86        151.49        25.14 o                         
 -17   3  12        187.29        219.53        31.29 o                         
 -15   3  12         47.57         39.58        18.18 o                         
 -13   3  12         18.97         12.69        21.44 o                         
 -11   3  12       1028.78        947.00        38.07 o                         
  -9   3  12        242.37        256.97        23.54 o                         
  -7   3  12        358.68        339.45        25.96 o                         
  -5   3  12        390.01        321.79        30.34 o                         
  -3   3  12        327.51        291.13        31.81 o                         
  -1   3  12          8.56        -21.87        21.87 o                         
   1   3  12       2023.70       2114.85        53.96 o                         
   3   3  12        816.72        907.99        54.02 o                         
   5   3  12        241.85        298.69        29.77 o                         
   7   3  12       1321.19       1563.62        65.09 o                         
   9   3  12        380.61        382.69        34.04 o                         
 -18   4  12       2034.17       1916.11        87.03 o                         
 -16   4  12        786.88        780.28        38.51 o                         
 -14   4  12        449.94        464.39        28.45 o                         
 -12   4  12         60.42         77.98        21.39 o                         
 -10   4  12        349.38        329.76        27.96 o                         
  -8   4  12        204.10        208.31        26.32 o                         
  -6   4  12        157.68        138.95        26.01 o                         
  -4   4  12         67.87         48.69        28.61 o                         
  -2   4  12        134.30        132.98        32.74 o                         
   0   4  12          1.92         33.35        22.39 o                         
   2   4  12        919.41        883.52        39.04 o                         
   4   4  12         38.38         41.69        18.72 o                         
   6   4  12        200.39        250.05        28.72 o                         
   8   4  12        188.91        182.76        39.49 o                         
 -17   5  12        578.65        487.99        38.03 o                         
 -15   5  12        181.02        158.86        23.11 o                         
 -13   5  12        874.50        968.33        44.00 o                         
 -11   5  12        406.91        477.23        31.82 o                         
  -9   5  12        173.68        157.44        24.96 o                         
  -7   5  12         30.33         36.68        22.18 o                         
  -5   5  12        354.10        316.67        34.37 o                         
  -3   5  12       1416.09       1294.36       109.70 o                         
  -1   5  12        870.49        779.32        62.55 o                         
   1   5  12          0.96          5.19        21.38 o                         
   3   5  12        462.76        403.87        27.60 o                         
   5   5  12        509.48        492.67        34.76 o                         
   7   5  12         89.19         82.75        24.68 o                         
 -16   6  12         34.46         66.53        32.40 o                         
 -14   6  12          7.47          9.43        13.29 o                         
 -12   6  12         64.93         77.92        20.54 o                         
 -10   6  12        153.41        162.25        23.79 o                         
  -8   6  12          2.34          5.02        21.35 o                         
  -6   6  12        198.65        229.54        42.42 o                         
  -4   6  12          8.73         -0.35        28.13 o                         
  -2   6  12          3.99         49.16        29.21 o                         
   0   6  12         35.59         72.89        27.99 o                         
   2   6  12        446.21        596.70        34.92 o                         
   4   6  12          2.40        -36.48        53.20 o                         
 -13   7  12       1308.17       1391.79        32.16 o                         
 -11   7  12         76.80         50.32        19.51 o                         
  -9   7  12       1407.78       1585.19        52.91 o                         
  -7   7  12        207.54        254.51        50.43 o                         
  -5   7  12        567.06        668.22        49.90 o                         
  -3   7  12       2003.99       2225.44       116.54 o                         
  -1   7  12        954.67       1014.41        43.87 o                         
   1   7  12        828.58        914.32        46.62 o                         
  -8   8  12        566.63        491.32        41.09 o                         
  -6   8  12        297.51        280.86        38.93 o                         
  -4   8  12        711.95        746.19        60.80 o                         
  -2   8  12        645.22        729.64        70.94 o                         
 -19   1  13        710.82        661.95        49.78 o                         
 -17   1  13          2.25         30.51        25.70 o                         
 -15   1  13       3915.22       3854.47        68.36 o                         
 -13   1  13          8.71         26.34        19.44 o                         
 -11   1  13        264.69        246.70        24.18 o                         
  -9   1  13          6.68        -17.47        17.47 o                         
  -7   1  13        527.14        532.96        28.71 o                         
  -5   1  13        185.10        171.59        28.92 o                         
  -3   1  13        167.30        100.65        30.36 o                         
  -1   1  13        466.81        394.12        30.74 o                         
   1   1  13        410.35        457.30        29.42 o                         
   3   1  13        217.86        189.84        24.14 o                         
   5   1  13        247.09        218.63        38.08 o                         
   7   1  13          4.57        -29.59        30.86 o                         
 -18   2  13          9.10          9.41        22.59 o                         
 -16   2  13        610.29        622.80        42.39 o                         
 -14   2  13        737.68        688.70        40.03 o                         
 -12   2  13         95.18         87.24        20.97 o                         
 -10   2  13       2629.10       2732.46        83.05 o                         
  -8   2  13         95.64         80.03        21.43 o                         
  -6   2  13        737.35        681.85        33.28 o                         
  -4   2  13        790.06        709.21        47.38 o                         
  -2   2  13       1147.45       1089.07        68.31 o                         
   0   2  13        215.86        218.05        24.27 o                         
   2   2  13        579.67        569.66        32.22 o                         
   4   2  13        150.23        161.94        20.87 o                         
   6   2  13        318.85        214.96        29.05 o                         
   8   2  13        109.82        152.66        32.40 o                         
 -17   3  13         27.58         47.89        24.83 o                         
 -15   3  13        273.92        312.36        27.93 o                         
 -13   3  13        481.43        456.15        29.54 o                         
 -11   3  13        513.42        500.02        32.38 o                         
  -9   3  13         39.02         58.05        20.82 o                         
  -7   3  13          3.41        -20.22        20.83 o                         
  -5   3  13        175.56        114.45        26.96 o                         
  -3   3  13        169.48        166.03        29.23 o                         
  -1   3  13        175.45        105.09        28.66 o                         
   1   3  13        213.70        243.95        29.04 o                         
   3   3  13          6.05         20.49        19.05 o                         
   5   3  13        306.86        304.69        28.49 o                         
   7   3  13         22.78         -6.76        50.67 o                         
 -18   4  13         28.77         10.23        23.62 o                         
 -16   4  13         12.90         47.74        23.18 o                         
 -14   4  13        244.99        210.11        22.03 o                         
 -12   4  13          4.16         11.67        19.80 o                         
 -10   4  13        581.05        619.71        34.49 o                         
  -8   4  13        129.05         90.10        21.79 o                         
  -6   4  13        102.22        124.23        25.26 o                         
  -4   4  13         21.06         45.64        29.51 o                         
  -2   4  13        181.77        171.76        31.20 o                         
   0   4  13         28.13         72.41        29.09 o                         
   2   4  13        135.44        175.49        24.23 o                         
   4   4  13         20.39         22.91        23.86 o                         
   6   4  13         69.05         17.29        30.30 o                         
 -15   5  13        196.76        230.13        20.40 o                         
 -13   5  13       1819.91       1939.24        44.81 o                         
 -11   5  13        632.78        692.44        55.89 o                         
  -9   5  13        542.59        589.06        32.88 o                         
  -7   5  13        107.58        115.74        25.45 o                         
  -5   5  13        178.56        242.74        47.88 o                         
  -3   5  13        726.56        724.02       133.84 o                         
  -1   5  13         36.57         15.91        35.80 o                         
   1   5  13        232.46        236.11        30.33 o                         
   3   5  13        175.95        177.49        35.83 o                         
   5   5  13         21.29        106.41        45.60 o                         
 -14   6  13        352.72        384.84        31.90 o                         
 -12   6  13       2459.79       2516.53        46.33 o                         
 -10   6  13        202.86        228.27        24.59 o                         
  -8   6  13        215.57        206.48        34.86 o                         
  -6   6  13         18.38         32.09        37.49 o                         
  -4   6  13        310.02        415.71        88.67 o                         
  -2   6  13        507.91        620.35        46.69 o                         
   0   6  13          3.77         34.20        25.93 o                         
   2   6  13        796.28        988.05        81.07 o                         
 -11   7  13        325.87        259.86        25.77 o                         
  -9   7  13        213.49        193.23        26.85 o                         
  -7   7  13        345.97        286.61        54.26 o                         
  -5   7  13         21.33        -22.09        39.75 o                         
  -3   7  13        164.08        179.11        35.19 o                         
  -1   7  13         13.21          5.07        45.60 o                         
 -18   0  14        390.51        380.02        60.80 o                         
 -16   0  14        298.96        298.95        65.87 o                         
 -14   0  14         46.63         44.66        24.56 o                         
 -12   0  14       2345.83       2448.97        74.13 o                         
 -10   0  14       1674.59       1671.35       121.17 o                         
  -8   0  14        346.90        389.10        37.47 o                         
  -6   0  14        295.36        308.17        52.93 o                         
  -4   0  14       2894.93       3325.39       114.34 o                         
  -2   0  14        531.74        534.65        51.73 o                         
   0   0  14          4.39          6.33        31.78 o                         
   2   0  14         13.57          8.11        33.07 o                         
   4   0  14         27.13         25.33        50.67 o                         
 -17   1  14        162.64        174.94        26.51 o                         
 -15   1  14        178.02        297.57        32.79 o                         
 -13   1  14          7.79          7.82        18.96 o                         
 -11   1  14         54.40         60.27        21.02 o                         
  -9   1  14        350.60        339.03        26.05 o                         
  -7   1  14        236.47        232.86        27.81 o                         
  -5   1  14          8.27         42.08        24.96 o                         
  -3   1  14         15.16         18.23        29.43 o                         
  -1   1  14          3.17        -24.75        24.75 o                         
   1   1  14       1012.35       1055.68        47.68 o                         
   3   1  14         53.33         69.12        22.82 o                         
   5   1  14        714.12        712.55        86.14 o                         
 -18   2  14          0.63        -10.81        27.87 o                         
 -16   2  14         68.47         46.87        25.33 o                         
 -14   2  14         81.92         63.94        23.79 o                         
 -12   2  14        151.43        104.87        22.30 o                         
 -10   2  14        133.09        176.68        24.73 o                         
  -8   2  14        200.71        169.56        24.37 o                         
  -6   2  14        105.96         69.99        26.09 o                         
  -4   2  14        126.18        152.37        31.46 o                         
  -2   2  14        120.71         99.18        28.08 o                         
   0   2  14          1.54        -23.29        23.29 o                         
   2   2  14         18.63         31.81        23.83 o                         
   4   2  14         23.51         97.00        38.00 o                         
   6   2  14         15.61        -35.47        35.47 o                         
 -17   3  14        175.53        161.34        24.96 o                         
 -15   3  14        105.89        116.48        21.29 o                         
 -13   3  14          0.33        -10.90        23.04 o                         
 -11   3  14       1253.46       1217.61        42.22 o                         
  -9   3  14        662.91        650.28        32.60 o                         
  -7   3  14        473.82        511.95        33.31 o                         
  -5   3  14         12.25         21.75        25.97 o                         
  -3   3  14        778.60        708.82        44.50 o                         
  -1   3  14        197.18        247.40        30.21 o                         
   1   3  14        223.96        289.37        34.62 o                         
   3   3  14          1.50         11.20        33.90 o                         
   5   3  14        624.23        836.05        70.94 o                         
 -16   4  14       1743.17       1762.42        47.37 o                         
 -14   4  14         48.62         15.60        18.41 o                         
 -12   4  14        108.56        159.48        22.03 o                         
 -10   4  14        654.92        645.05        34.25 o                         
  -8   4  14       3180.19       3440.55        75.91 o                         
  -6   4  14        142.74        190.50        30.30 o                         
  -4   4  14        162.62        150.43        39.22 o                         
  -2   4  14        644.90        606.20        41.45 o                         
   0   4  14         96.43        143.42        28.25 o                         
   2   4  14        195.17        226.87        31.11 o                         
   4   4  14        716.54        967.79       116.54 o                         
 -13   5  14       1022.83       1111.37        30.05 o                         
 -11   5  14         73.68         57.62        18.71 o                         
  -9   5  14        548.98        577.76        34.03 o                         
  -7   5  14          3.20         -7.43        23.24 o                         
  -5   5  14        103.84        110.11        58.27 o                         
  -3   5  14         11.63        -12.76        32.36 o                         
  -1   5  14        824.18        814.55        44.68 o                         
   1   5  14          2.42         19.93        43.07 o                         
 -12   6  14         12.09        -10.13        30.40 o                         
 -10   6  14         12.08          6.08        20.86 o                         
  -8   6  14        263.80        233.91        30.52 o                         
  -6   6  14          1.41         10.40        32.78 o                         
  -4   6  14         87.05         10.98        96.27 o                         
  -2   6  14          1.94         24.44        26.69 o                         
 -17   1  15         10.65         10.13        28.66 o                         
 -15   1  15         54.28         86.14        25.33 o                         
 -13   1  15        206.25        220.82        24.40 o                         
 -11   1  15          8.15         23.00        18.33 o                         
  -9   1  15          1.51          6.83        20.61 o                         
  -7   1  15         78.40         71.59        24.96 o                         
  -5   1  15        246.15        309.91        36.57 o                         
  -3   1  15         11.74         12.12        25.07 o                         
  -1   1  15        279.02        400.54        37.77 o                         
   1   1  15       2378.40       2569.26        52.44 o                         
   3   1  15        167.13        329.35        55.74 o                         
 -16   2  15        834.94        851.28        38.46 o                         
 -14   2  15         95.76         80.38        16.24 o                         
 -12   2  15        727.86        716.69        37.96 o                         
 -10   2  15        475.11        468.74        28.74 o                         
  -8   2  15       1027.05        995.92        45.68 o                         
  -6   2  15        658.96        609.38        54.08 o                         
  -4   2  15       1043.99       1335.53        54.26 o                         
  -2   2  15        151.61        128.87        25.91 o                         
   0   2  15        182.36        293.43        28.69 o                         
   2   2  15        217.91        211.04        39.41 o                         
 -15   3  15         24.34          5.81        21.42 o                         
 -13   3  15        247.37        224.31        20.39 o                         
 -11   3  15        296.89        302.74        26.12 o                         
  -9   3  15          5.99        -16.38        20.05 o                         
  -7   3  15          6.54         -7.75        23.94 o                         
  -5   3  15        372.11        399.19        36.48 o                         
  -3   3  15         42.16         86.65        26.05 o                         
  -1   3  15        229.80        269.16        27.67 o                         
   1   3  15          6.38         -1.75        24.27 o                         
 -14   4  15         16.38         19.10        24.27 o                         
 -12   4  15          0.66        -12.56        17.00 o                         
 -10   4  15         57.20         27.06        19.87 o                         
  -8   4  15         65.51         30.84        25.29 o                         
  -6   4  15        352.11        312.30        48.21 o                         
  -4   4  15         90.54        116.96        28.62 o                         
  -2   4  15        193.71        136.79        28.37 o                         
   0   4  15         76.03        137.50        73.47 o                         
 -11   5  15        256.68        229.36        28.00 o                         
  -9   5  15        194.34        212.96        58.27 o                         
  -7   5  15        370.64        293.88        55.74 o                         
  -5   5  15       1188.85       1322.47        86.14 o                         
  -3   5  15         18.01         66.94        30.64 o                         
 -14   0  16       1449.77       1459.28        86.14 o                         
 -12   0  16        288.95        228.24        26.07 o                         
 -10   0  16        775.01       1016.08        53.27 o                         
  -8   0  16         47.45         16.15        30.14 o                         
  -6   0  16        392.41        456.69        52.39 o                         
  -4   0  16       1002.09       1220.41       108.51 o                         
  -2   0  16       2530.87       3045.25        76.06 o                         
   0   0  16       3296.19       3312.76       149.47 o                         
 -13   1  16        374.85        382.76        49.89 o                         
 -11   1  16          0.98         -0.20        21.56 o                         
  -9   1  16        185.15        195.70        25.40 o                         
  -7   1  16        107.32         85.41        22.90 o                         
  -5   1  16         85.52        112.50        35.35 o                         
  -3   1  16        750.44        827.43        46.08 o                         
  -1   1  16         12.36         32.00        19.79 o                         
 -12   2  16        126.98        126.92        18.12 o                         
 -10   2  16         67.25         33.60        20.24 o                         
  -8   2  16        332.10        357.36        26.67 o                         
  -6   2  16         45.60         69.43        22.98 o                         
  -4   2  16        564.06        576.04        33.61 o                         
  -2   2  16        142.98        149.56        23.39 o                         
 -11   3  16        206.21        158.63        20.97 o                         
  -9   3  16         62.40         37.76        23.31 o                         
  -7   3  16         30.35         43.47        21.35 o                         
  -5   3  16        237.83        333.67        32.26 o                         
  -3   3  16         11.51         20.09        22.87 o                         
  -7   1  17        143.35        235.64        46.58 o                         
                                                                                
