# Supplementary material for: Clarifying the structures of imidines: using crystallographic characterization to identify tautomers and localized systems of π-bonding
Source: Acta Crystallogr C Struct Chem. 2023 Mar 15;79(Pt 4):133–41. doi: 10.1107/S2053229623002036 (PMC10074040; doi:10.1107/S2053229623002036)
Supplement: Supplementary file 3 [file c-79-00133-1sup3.hkl]

data_1
#data_berry959                                                                  
_shelx_title ' berry959_a.res in P-1'                                           
_shelx_refln_list_code          4                                               
_shelx_F_calc_maximum       68.32                                               
_exptl_crystal_F_000       104.00                                               
_reflns_d_resolution_high  0.8097                                               
                                                                                
loop_                                                                           
 _space_group_symop_operation_xyz                                               
 'x, y, z'                                                                      
 '-x, -y, -z'                                                                   
                                                                                
_cell_length_a     5.9577                                                       
_cell_length_b     6.7494                                                       
_cell_length_c     6.8249                                                       
_cell_angle_alpha 101.641                                                       
_cell_angle_beta  104.225                                                       
_cell_angle_gamma 111.425                                                       
                                                                                
_shelx_F_squared_multiplier     1.000                                           
                                                                                
loop_                                                                           
 _refln_index_h                                                                 
 _refln_index_k                                                                 
 _refln_index_l                                                                 
 _refln_F_squared_calc                                                          
 _refln_F_squared_meas                                                          
 _refln_F_squared_sigma                                                         
 _refln_observed_status                                                         
   1   0   0       1134.89       1118.83         8.82 o                         
   2   0   0        152.25        165.90         1.81 o                         
   3   0   0          0.87          0.24         0.16 o                         
   4   0   0         69.32         69.22         0.86 o                         
   5   0   0         10.59         11.96         0.28 o                         
   6   0   0         13.92         14.91         0.32 o                         
  -6   1   0         19.41         22.14         0.38 o                         
  -5   1   0          8.96          9.81         0.25 o                         
  -4   1   0          6.81          5.69         0.27 o                         
  -3   1   0          0.52          0.50         0.12 o                         
  -2   1   0         15.20         15.24         0.40 o                         
  -1   1   0         15.90         17.20         0.27 o                         
   0   1   0         14.74         15.57         0.32 o                         
   1   1   0         14.27         16.85         0.37 o                         
   2   1   0          1.15          1.43         0.15 o                         
   3   1   0         15.17         13.80         0.34 o                         
   4   1   0          8.25          8.41         0.40 o                         
   5   1   0         21.61         23.17         0.34 o                         
  -6   2   0          6.02          6.11         0.31 o                         
  -5   2   0         54.17         54.21         0.64 o                         
  -4   2   0          0.93          0.89         0.18 o                         
  -3   2   0         58.69         59.10         0.80 o                         
  -2   2   0        529.42        544.34         3.11 o                         
  -1   2   0       4667.36       3474.81        35.40 o                         
   0   2   0        882.22        896.49         6.46 o                         
   1   2   0         71.10         74.54         0.98 o                         
   2   2   0          0.00         -0.06         0.08 o                         
   3   2   0         55.96         53.69         0.68 o                         
   4   2   0          8.93          9.76         0.24 o                         
   5   2   0         13.28         14.57         0.25 o                         
  -6   3   0          7.58          8.44         0.33 o                         
  -5   3   0          1.53          1.25         0.16 o                         
  -4   3   0          0.81          0.55         0.15 o                         
  -3   3   0         11.53         11.00         0.34 o                         
  -2   3   0         50.66         47.60         0.56 o                         
  -1   3   0         41.04         38.50         0.62 o                         
   0   3   0         20.02         19.61         0.46 o                         
   1   3   0          4.33          4.80         0.25 o                         
   2   3   0         16.31         14.67         0.41 o                         
   3   3   0         11.50         11.85         0.29 o                         
   4   3   0         15.12         16.60         0.34 o                         
  -7   4   0          4.07          4.39         0.25 o                         
  -6   4   0         30.86         31.84         0.67 o                         
  -5   4   0          0.98          0.82         0.12 o                         
  -4   4   0         19.02         17.22         0.57 o                         
  -3   4   0        158.27        168.86         1.70 o                         
  -2   4   0       1103.40       1104.20         7.37 o                         
  -1   4   0        332.96        345.73         2.34 o                         
   0   4   0         14.00         13.00         0.33 o                         
   1   4   0          0.23          0.18         0.17 o                         
   2   4   0         33.29         32.73         0.47 o                         
   3   4   0          3.15          3.61         0.21 o                         
   4   4   0         10.11         10.57         0.38 o                         
  -6   5   0          0.16          0.39         0.11 o                         
  -5   5   0          0.25          0.24         0.10 o                         
  -4   5   0          4.16          3.57         0.24 o                         
  -3   5   0         10.35         10.74         0.42 o                         
  -2   5   0          8.59          7.57         0.39 o                         
  -1   5   0          8.27          6.78         0.65 o                         
   0   5   0          1.40          1.59         0.17 o                         
   1   5   0         10.24          9.55         0.26 o                         
   2   5   0         12.10         12.75         0.30 o                         
   3   5   0          9.89         11.38         0.31 o                         
  -6   6   0          1.43          1.26         0.29 o                         
  -5   6   0         10.55         11.06         0.23 o                         
  -4   6   0         44.90         45.74         0.51 o                         
  -3   6   0        411.56        404.15         3.08 o                         
  -2   6   0        138.43        135.05         1.17 o                         
  -1   6   0          4.55          4.52         0.28 o                         
   0   6   0          0.47          0.48         0.14 o                         
   1   6   0         14.20         14.99         0.39 o                         
   2   6   0          1.52          1.07         0.58 o                         
  -5   7   0          2.16          1.87         0.19 o                         
  -4   7   0          0.78          1.00         0.10 o                         
  -3   7   0          1.14          1.35         0.16 o                         
  -2   7   0          2.64          2.33         0.21 o                         
  -1   7   0          0.18          0.32         0.22 o                         
   0   7   0          6.23          5.84         0.29 o                         
  -3   8   0         71.34         63.43         1.13 o                         
  -2   8   0          1.10          1.19         0.11 o                         
   2  -8   1          1.07          0.97         0.10 o                         
   3  -8   1          2.36          1.90         0.18 o                         
   4  -8   1         15.63         14.75         0.50 o                         
  -1  -7   1        102.00         90.00         1.13 o                         
   0  -7   1         25.78         23.29         0.43 o                         
   1  -7   1         13.18         13.70         0.65 o                         
   2  -7   1          4.31          4.52         0.22 o                         
   3  -7   1         16.83         17.24         0.31 o                         
   4  -7   1          1.34          1.69         0.11 o                         
   5  -7   1         68.85         70.01         0.76 o                         
  -2  -6   1          0.03         -0.11         0.11 o                         
  -1  -6   1          1.50          2.21         0.25 o                         
   0  -6   1          6.10          6.31         0.43 o                         
   1  -6   1          1.19          1.14         0.14 o                         
   2  -6   1          3.95          4.42         0.20 o                         
   3  -6   1         33.51         32.99         0.45 o                         
   4  -6   1         17.96         16.54         0.29 o                         
   5  -6   1          2.82          2.33         0.17 o                         
   6  -6   1         14.70         14.85         0.28 o                         
  -3  -5   1         91.68         90.63         1.35 o                         
  -2  -5   1        170.56        162.74         1.50 o                         
  -1  -5   1         36.91         38.01         0.73 o                         
   0  -5   1         34.93         36.33         0.47 o                         
   1  -5   1         22.92         22.76         0.75 o                         
   2  -5   1         29.93         31.53         0.71 o                         
   3  -5   1          3.90          4.87         0.31 o                         
   4  -5   1        132.78        123.14         1.66 o                         
   5  -5   1         95.87         91.87         1.03 o                         
   6  -5   1          2.57          2.50         0.20 o                         
  -4  -4   1          2.88          3.47         0.25 o                         
  -3  -4   1          0.03          0.15         0.12 o                         
  -2  -4   1          3.58          4.67         0.24 o                         
  -1  -4   1         16.88         18.92         0.41 o                         
   0  -4   1          1.62          1.44         0.18 o                         
   1  -4   1          6.41          9.56         0.30 o                         
   2  -4   1         95.76         99.38         1.02 o                         
   3  -4   1         68.27         66.04         0.86 o                         
   4  -4   1          0.64          0.72         0.13 o                         
   5  -4   1         17.56         16.36         0.48 o                         
   6  -4   1         48.45         48.31         0.73 o                         
  -5  -3   1          7.16          8.37         0.29 o                         
  -4  -3   1        108.07        105.91         0.96 o                         
  -3  -3   1        251.35        237.58         1.95 o                         
  -2  -3   1         78.93         81.27         0.86 o                         
  -1  -3   1         75.31         82.48         0.89 o                         
   0  -3   1         99.78         95.20         0.85 o                         
   1  -3   1         78.04         83.96         0.72 o                         
   2  -3   1         16.51         18.04         0.38 o                         
   3  -3   1        306.34        307.96         2.95 o                         
   4  -3   1        221.14        211.94         2.04 o                         
   5  -3   1          2.07          1.67         0.14 o                         
   6  -3   1          7.51          7.98         0.27 o                         
  -5  -2   1          6.93          7.33         0.24 o                         
  -4  -2   1          0.00         -0.06         0.10 o                         
  -3  -2   1         16.31         16.61         0.42 o                         
  -2  -2   1         16.54         15.88         0.35 o                         
  -1  -2   1          0.79          1.10         0.13 o                         
   0  -2   1         30.56         34.21         0.47 o                         
   1  -2   1        273.09        279.63         2.26 o                         
   2  -2   1        163.79        154.86         1.57 o                         
   3  -2   1          5.41          5.54         0.24 o                         
   4  -2   1         21.24         21.53         0.59 o                         
   5  -2   1         69.44         65.33         0.68 o                         
   6  -2   1         18.57         17.98         0.32 o                         
  -6  -1   1          7.91          9.45         0.23 o                         
  -5  -1   1        100.14         97.02         1.30 o                         
  -4  -1   1        280.44        265.56         1.75 o                         
  -3  -1   1        152.43        151.98         1.39 o                         
  -2  -1   1        120.52        129.49         1.26 o                         
  -1  -1   1        273.56        272.19         2.18 o                         
   0  -1   1        290.12        258.06         2.23 o                         
   1  -1   1        127.49        114.70         0.95 o                         
   2  -1   1        918.13        888.73         6.52 o                         
   3  -1   1        400.60        412.23         3.48 o                         
   4  -1   1          4.26          3.66         0.25 o                         
   5  -1   1         10.08         12.05         0.29 o                         
   6  -1   1         19.74         20.21         0.36 o                         
  -6   0   1          8.18          8.83         0.25 o                         
  -5   0   1          0.20          0.07         0.09 o                         
  -4   0   1         20.43         19.95         0.43 o                         
  -3   0   1         21.00         18.99         0.51 o                         
  -2   0   1          0.01         -0.02         0.07 o                         
  -1   0   1         98.08         95.00         0.77 o                         
   0   0   1        471.61        468.17         4.76 o                         
   1   0   1        170.74        146.69         1.62 o                         
   2   0   1         36.02         32.41         0.70 o                         
   3   0   1         28.44         31.05         0.54 o                         
   4   0   1         72.69         63.09         0.59 o                         
   5   0   1         29.97         27.73         0.39 o                         
   6   0   1          0.30          0.25         0.08 o                         
  -6   1   1         83.93         86.99         1.25 o                         
  -5   1   1        241.66        226.62         1.73 o                         
  -4   1   1        100.34        102.83         1.32 o                         
  -3   1   1        107.56        119.73         1.30 o                         
  -2   1   1        246.86        247.57         1.68 o                         
  -1   1   1        205.54        185.89         2.53 o                         
   0   1   1        182.80        169.72         3.24 o                         
   1   1   1        906.80        903.16         9.64 o                         
   2   1   1        472.09        471.41         3.76 o                         
   3   1   1          3.03          2.70         0.23 o                         
   4   1   1         11.24         13.04         0.27 o                         
   5   1   1         18.88         18.81         0.32 o                         
  -7   2   1          5.96          6.25         0.32 o                         
  -6   2   1          1.04          1.12         0.15 o                         
  -5   2   1          6.40          7.14         0.21 o                         
  -4   2   1         26.37         27.94         0.58 o                         
  -3   2   1          0.04          0.11         0.12 o                         
  -2   2   1         34.21         42.21         0.66 o                         
  -1   2   1        286.17        304.81         2.91 o                         
   0   2   1        209.53        201.35         1.79 o                         
   1   2   1         11.39         10.69         0.30 o                         
   2   2   1         16.43         16.43         0.42 o                         
   3   2   1         69.46         63.52         0.70 o                         
   4   2   1         35.44         34.85         0.48 o                         
   5   2   1          0.01          0.16         0.10 o                         
  -7   3   1         54.63         53.48         0.97 o                         
  -6   3   1        163.25        157.69         2.11 o                         
  -5   3   1         48.86         45.71         0.54 o                         
  -4   3   1         51.58         54.89         1.26 o                         
  -3   3   1         80.49         79.50         0.97 o                         
  -2   3   1         36.21         38.08         0.54 o                         
  -1   3   1         48.63         50.53         0.62 o                         
   0   3   1        246.19        234.62         1.99 o                         
   1   3   1        311.14        299.35         2.25 o                         
   2   3   1          0.00          0.07         0.10 o                         
   3   3   1         10.55         11.21         0.29 o                         
   4   3   1         14.15         13.60         0.28 o                         
  -7   4   1          1.60          1.98         0.18 o                         
  -6   4   1          3.23          3.94         0.21 o                         
  -5   4   1         14.80         15.29         0.43 o                         
  -4   4   1          0.09         -0.12         0.18 o                         
  -3   4   1         13.98         16.44         0.55 o                         
  -2   4   1        101.03        104.35         1.12 o                         
  -1   4   1        114.01        111.55         1.10 o                         
   0   4   1          2.40          3.05         0.24 o                         
   1   4   1          7.18          7.19         0.24 o                         
   2   4   1         51.64         49.55         0.84 o                         
   3   4   1         29.90         29.62         0.45 o                         
  -7   5   1         89.89         88.97         1.29 o                         
  -6   5   1         31.84         29.83         0.48 o                         
  -5   5   1         23.77         24.03         0.47 o                         
  -4   5   1         28.29         27.77         0.71 o                         
  -3   5   1         15.43         15.07         0.35 o                         
  -2   5   1         25.90         27.37         0.84 o                         
  -1   5   1         79.06         71.19         0.69 o                         
   0   5   1        153.78        150.96         1.16 o                         
   1   5   1          0.37          0.61         0.11 o                         
   2   5   1          7.50          8.05         0.24 o                         
  -6   6   1          8.19          8.41         0.21 o                         
  -5   6   1          0.24         -0.03         0.10 o                         
  -4   6   1         14.14         14.14         0.25 o                         
  -3   6   1         47.84         46.56         0.72 o                         
  -2   6   1         33.25         31.96         0.61 o                         
  -1   6   1          3.39          2.83         0.19 o                         
   0   6   1          5.95          5.90         0.21 o                         
   1   6   1         29.26         29.59         0.39 o                         
  -5   7   1         12.53         13.05         0.29 o                         
  -4   7   1          9.04          8.40         0.29 o                         
  -3   7   1         20.28         20.26         0.45 o                         
  -2   7   1         32.69         30.92         0.94 o                         
  -1   7   1         75.48         77.16         0.91 o                         
   1  -8   2         36.23         36.76         0.43 o                         
   2  -8   2         11.44         10.25         0.47 o                         
   3  -8   2          0.00          0.04         0.14 o                         
   4  -8   2          5.16          5.21         0.32 o                         
  -1  -7   2         29.86         27.28         0.45 o                         
   0  -7   2          9.91          9.64         0.29 o                         
   1  -7   2          0.24          0.25         0.10 o                         
   2  -7   2          1.77          1.07         0.12 o                         
   3  -7   2          4.13          3.69         0.23 o                         
   4  -7   2          2.08          2.22         0.16 o                         
   5  -7   2          3.07          3.21         0.21 o                         
  -2  -6   2         69.97         73.38         1.01 o                         
  -1  -6   2          1.11          1.07         0.17 o                         
   0  -6   2         79.97         80.46         0.80 o                         
   1  -6   2         19.53         18.35         0.39 o                         
   2  -6   2          0.12          0.10         0.13 o                         
   3  -6   2         18.32         18.86         0.49 o                         
   4  -6   2          1.28          1.67         0.18 o                         
   5  -6   2         22.20         22.49         0.47 o                         
   6  -6   2          3.62          3.27         0.22 o                         
  -2  -5   2         49.77         57.74         4.10 o                         
  -1  -5   2         25.91         27.29         0.49 o                         
   0  -5   2          0.29          0.46         0.15 o                         
   1  -5   2          0.56          0.63         0.22 o                         
   2  -5   2          8.79          8.44         0.40 o                         
   3  -5   2          6.82          6.31         0.24 o                         
   4  -5   2          9.78          9.53         0.36 o                         
   5  -5   2          0.00          0.05         0.10 o                         
   6  -5   2         20.10         20.19         0.35 o                         
  -4  -4   2          0.72          1.03         0.20 o                         
  -3  -4   2         99.34         93.91         1.11 o                         
  -2  -4   2          1.49          0.94         0.14 o                         
  -1  -4   2        182.65        179.72         2.48 o                         
   0  -4   2         41.45         41.65         0.73 o                         
   1  -4   2          0.38          0.57         0.16 o                         
   2  -4   2         65.81         68.02         0.83 o                         
   3  -4   2          9.20          9.57         0.35 o                         
   4  -4   2         34.38         32.97         0.40 o                         
   5  -4   2          9.43          9.56         0.37 o                         
   6  -4   2          9.03          9.38         0.23 o                         
  -5  -3   2          9.83         10.51         0.29 o                         
  -4  -3   2          8.46          8.89         0.29 o                         
  -3  -3   2         93.58         89.62         0.85 o                         
  -2  -3   2         54.03         59.48         0.87 o                         
  -1  -3   2          1.00          0.56         0.16 o                         
   0  -3   2          5.23          4.96         0.24 o                         
   1  -3   2         24.73         20.48         0.38 o                         
   2  -3   2         20.99         21.16         0.41 o                         
   3  -3   2         27.68         26.70         0.57 o                         
   4  -3   2          0.84          1.20         0.14 o                         
   5  -3   2         30.58         27.61         0.42 o                         
   6  -3   2          6.02          5.23         0.29 o                         
  -5  -2   2          3.03          3.46         0.21 o                         
  -4  -2   2        106.55         97.48         0.85 o                         
  -3  -2   2          9.47          8.04         0.41 o                         
  -2  -2   2        293.20        316.47         2.15 o                         
  -1  -2   2        202.54        224.46         1.36 o                         
   0  -2   2          0.07         -0.10         0.10 o                         
   1  -2   2        184.67        187.05         1.78 o                         
   2  -2   2         29.33         32.50         0.64 o                         
   3  -2   2         58.81         61.45         0.86 o                         
   4  -2   2         12.11         11.71         0.44 o                         
   5  -2   2         14.73         14.27         0.53 o                         
   6  -2   2          0.65          0.83         0.10 o                         
  -6  -1   2         11.77         12.74         0.25 o                         
  -5  -1   2          7.01          5.68         0.25 o                         
  -4  -1   2        135.46        133.50         1.33 o                         
  -3  -1   2         84.96         91.41         1.18 o                         
  -2  -1   2         18.43         17.78         0.32 o                         
  -1  -1   2          2.33          2.50         0.18 o                         
   0  -1   2         57.27         53.29         0.82 o                         
   1  -1   2         60.71         61.94         0.78 o                         
   2  -1   2         58.41         59.29         1.08 o                         
   3  -1   2          0.13          0.33         0.14 o                         
   4  -1   2         27.42         23.00         0.38 o                         
   5  -1   2          9.36          6.02         0.31 o                         
   6  -1   2         34.14         39.95         0.85 o                         
  -6   0   2          5.59          6.31         0.40 o                         
  -5   0   2         97.17         92.43         1.05 o                         
  -4   0   2         12.39         10.64         0.50 o                         
  -3   0   2        280.23        306.80         3.92 o                         
  -2   0   2        270.90        305.73         3.35 o                         
  -1   0   2          0.52          0.07         0.11 o                         
   0   0   2        286.45        313.36        10.13 o                         
   1   0   2         48.90         58.13         1.15 o                         
   2   0   2         95.25        106.41         1.46 o                         
   3   0   2          9.95          9.88         0.41 o                         
   4   0   2         16.41         18.52         0.33 o                         
   5   0   2          0.67          0.58         0.09 o                         
  -7   1   2         10.44         11.65         0.29 o                         
  -6   1   2          6.13          6.19         0.24 o                         
  -5   1   2         94.95         92.46         0.85 o                         
  -4   1   2         89.01         94.74         1.37 o                         
  -3   1   2          0.58          0.36         0.11 o                         
  -2   1   2         14.91         16.81         0.39 o                         
  -1   1   2         29.47         25.56         0.43 o                         
   0   1   2         59.50         62.31         0.97 o                         
   1   1   2         73.70         74.21         0.93 o                         
   2   1   2          0.60          1.18         0.17 o                         
   3   1   2         23.66         19.88         0.31 o                         
   4   1   2         11.48          7.93         0.38 o                         
   5   1   2         29.94         33.84         0.61 o                         
  -7   2   2          5.97          6.79         0.26 o                         
  -6   2   2         76.77         75.68         0.75 o                         
  -5   2   2          6.57          4.75         0.38 o                         
  -4   2   2        180.46        178.58         1.63 o                         
  -3   2   2         74.90         79.46         0.87 o                         
  -2   2   2          0.40          0.30         0.14 o                         
  -1   2   2        147.54        149.09         1.75 o                         
   0   2   2         54.46         58.46         0.99 o                         
   1   2   2         61.43         64.89         0.83 o                         
   2   2   2         24.45         24.40         0.37 o                         
   3   2   2         12.13         13.35         0.32 o                         
   4   2   2          0.19          0.27         0.08 o                         
  -7   3   2          4.43          3.79         0.32 o                         
  -6   3   2         55.54         56.67         0.62 o                         
  -5   3   2         59.03         59.95         0.57 o                         
  -4   3   2          4.32          4.96         0.34 o                         
  -3   3   2         10.54         10.30         0.31 o                         
  -2   3   2          5.22          4.46         0.25 o                         
  -1   3   2         17.06         15.67         0.37 o                         
   0   3   2         41.99         40.21         0.63 o                         
   1   3   2          7.34          7.99         0.44 o                         
   2   3   2         22.18         18.85         0.36 o                         
   3   3   2         12.72         11.08         0.25 o                         
  -7   4   2         44.10         45.74         0.76 o                         
  -6   4   2          7.16          6.52         0.30 o                         
  -5   4   2         71.30         69.10         0.68 o                         
  -4   4   2         27.26         26.27         0.39 o                         
  -3   4   2          0.25          0.24         0.13 o                         
  -2   4   2         42.35         41.76         0.61 o                         
  -1   4   2         27.08         26.55         0.59 o                         
   0   4   2         29.15         27.23         0.43 o                         
   1   4   2         32.49         31.30         0.44 o                         
   2   4   2          4.93          4.81         0.36 o                         
   3   4   2          0.03          0.25         0.10 o                         
  -6   5   2         37.40         38.53         0.46 o                         
  -5   5   2          3.24          3.33         0.16 o                         
  -4   5   2          1.32          1.46         0.19 o                         
  -3   5   2          0.71          0.30         0.13 o                         
  -2   5   2          6.62          6.33         0.26 o                         
  -1   5   2         18.98         17.92         0.33 o                         
   0   5   2          4.49          5.03         0.35 o                         
   1   5   2         13.07         13.06         0.30 o                         
   2   5   2          9.37          8.85         0.70 o                         
  -6   6   2         23.68         24.48         0.40 o                         
  -5   6   2         13.99         12.75         0.33 o                         
  -4   6   2          0.11          0.19         0.23 o                         
  -3   6   2         15.16         15.25         0.42 o                         
  -2   6   2          9.48         10.83         0.43 o                         
  -1   6   2         21.37         19.87         0.33 o                         
   0   6   2         22.09         21.98         0.41 o                         
  -5   7   2          0.08          0.14         0.14 o                         
  -4   7   2          0.00         -0.07         0.18 o                         
  -3   7   2          3.01          3.26         0.24 o                         
  -2   7   2         10.02         10.22         0.45 o                         
   2  -8   3          0.47          0.14         0.14 o                         
   3  -8   3         29.30         29.07         0.41 o                         
  -1  -7   3         22.12         22.96         0.39 o                         
   0  -7   3         10.27         10.53         0.30 o                         
   1  -7   3         30.50         30.99         0.40 o                         
   2  -7   3          1.24          1.43         0.20 o                         
   3  -7   3          0.35          0.08         0.14 o                         
   4  -7   3         15.46         15.99         0.33 o                         
   5  -7   3          0.01          0.11         0.14 o                         
  -2  -6   3         27.74         28.75         0.54 o                         
  -1  -6   3          1.69          2.05         0.20 o                         
   0  -6   3         13.69         12.71         0.30 o                         
   1  -6   3          0.24          0.29         0.13 o                         
   2  -6   3         47.10         48.37         0.65 o                         
   3  -6   3         17.63         18.54         0.75 o                         
   4  -6   3          5.56          5.39         0.50 o                         
   5  -6   3          6.73          7.14         0.23 o                         
  -3  -5   3         21.50         23.19         0.65 o                         
  -2  -5   3         44.88         44.76         0.58 o                         
  -1  -5   3         14.29         14.40         0.37 o                         
   0  -5   3         44.98         45.75         0.76 o                         
   1  -5   3         11.12         10.53         0.43 o                         
   2  -5   3          0.62          0.31         0.17 o                         
   3  -5   3         24.91         26.53         0.54 o                         
   4  -5   3          0.28          0.24         0.11 o                         
   5  -5   3         55.36         55.75         0.60 o                         
  -4  -4   3          4.38          3.90         0.17 o                         
  -3  -4   3         42.63         39.57         0.51 o                         
  -2  -4   3          5.59          5.23         0.21 o                         
  -1  -4   3         23.62         22.03         0.76 o                         
   0  -4   3          6.18          5.15         0.35 o                         
   1  -4   3         79.39         82.81         0.98 o                         
   2  -4   3         54.70         54.41         0.96 o                         
   3  -4   3          8.12          7.08         0.21 o                         
   4  -4   3         14.28         12.99         0.35 o                         
   5  -4   3          2.00          2.18         0.13 o                         
   6  -4   3          0.03          0.00         0.09 o                         
  -5  -3   3          2.27          2.37         0.16 o                         
  -4  -3   3         29.84         29.86         0.37 o                         
  -3  -3   3         74.83         72.46         0.74 o                         
  -2  -3   3         12.54         15.36         0.62 o                         
  -1  -3   3        104.94        110.32         1.22 o                         
   0  -3   3         32.36         31.81         0.54 o                         
   1  -3   3         12.15         11.40         0.38 o                         
   2  -3   3         48.41         53.31         1.00 o                         
   3  -3   3          0.32          0.17         0.16 o                         
   4  -3   3         99.94         95.92         0.97 o                         
   5  -3   3         24.50         22.84         0.36 o                         
  -6  -2   3          6.28          7.98         0.25 o                         
  -5  -2   3          5.65          5.15         0.21 o                         
  -4  -2   3         52.90         46.00         0.51 o                         
  -3  -2   3         13.70         11.50         0.53 o                         
  -2  -2   3         60.99         66.98         0.90 o                         
  -1  -2   3         20.16         22.73         0.43 o                         
   0  -2   3        229.98        258.25         1.97 o                         
   1  -2   3         82.47         90.55         1.16 o                         
   2  -2   3         14.89         14.75         0.48 o                         
   3  -2   3         24.45         23.48         0.60 o                         
   4  -2   3          3.63          4.14         0.33 o                         
   5  -2   3          0.01          0.05         0.08 o                         
  -6  -1   3          3.33          3.71         0.15 o                         
  -5  -1   3         28.13         29.52         0.39 o                         
  -4  -1   3         92.75         89.52         0.85 o                         
  -3  -1   3          4.85          7.95         0.35 o                         
  -2  -1   3        195.61        209.47         1.91 o                         
  -1  -1   3         26.20         33.24         0.57 o                         
   0  -1   3         83.33         94.69         1.20 o                         
   1  -1   3         85.01         96.71         1.10 o                         
   2  -1   3          0.03         -0.01         0.12 o                         
   3  -1   3        143.49        136.16         1.12 o                         
   4  -1   3         35.90         31.05         0.43 o                         
   5  -1   3          1.66          2.54         0.18 o                         
  -6   0   3          3.84          3.54         0.17 o                         
  -5   0   3         52.19         47.26         0.52 o                         
  -4   0   3         17.03         13.64         0.60 o                         
  -3   0   3         54.37         60.56         0.83 o                         
  -2   0   3         37.81         43.10         0.63 o                         
  -1   0   3        249.33        272.00         2.15 o                         
   0   0   3         92.86        107.42         1.29 o                         
   1   0   3         13.92         13.85         0.32 o                         
   2   0   3         30.62         28.67         0.72 o                         
   3   0   3          5.79          7.31         0.26 o                         
   4   0   3          0.00          0.08         0.08 o                         
   5   0   3         18.94         22.94         0.65 o                         
  -7   1   3          2.89          3.21         0.15 o                         
  -6   1   3         16.43         17.11         0.29 o                         
  -5   1   3         75.37         74.47         0.80 o                         
  -4   1   3          5.50          6.93         0.45 o                         
  -3   1   3        112.06        119.35         1.26 o                         
  -2   1   3         28.70         31.51         0.60 o                         
  -1   1   3         39.19         38.86         0.73 o                         
   0   1   3         81.21         94.38         1.45 o                         
   1   1   3          0.25          0.70         0.16 o                         
   2   1   3        152.03        144.25         1.32 o                         
   3   1   3         42.67         36.30         0.48 o                         
   4   1   3          1.59          2.12         0.29 o                         
  -7   2   3          1.78          1.60         0.13 o                         
  -6   2   3         38.04         36.76         0.49 o                         
  -5   2   3         11.66         11.84         0.30 o                         
  -4   2   3         13.84         13.19         0.53 o                         
  -3   2   3         26.38         26.55         0.53 o                         
  -2   2   3         49.40         52.49         0.94 o                         
  -1   2   3         79.50         80.21         0.92 o                         
   0   2   3          3.11          2.87         0.23 o                         
   1   2   3         20.04         18.45         0.58 o                         
   2   2   3          5.97          7.03         0.44 o                         
   3   2   3          0.34          0.12         0.11 o                         
  -7   3   3          7.81          7.41         0.43 o                         
  -6   3   3         45.00         46.03         0.50 o                         
  -5   3   3          3.93          4.08         0.28 o                         
  -4   3   3         48.39         48.46         0.68 o                         
  -3   3   3         15.51         14.14         0.54 o                         
  -2   3   3          4.76          3.97         0.23 o                         
  -1   3   3         50.34         53.57         0.77 o                         
   0   3   3          0.96          1.12         0.12 o                         
   1   3   3        114.79        110.65         1.02 o                         
   2   3   3         45.28         44.68         0.65 o                         
   3   3   3          2.24          2.78         0.27 o                         
  -7   4   3         23.72         22.83         0.65 o                         
  -6   4   3          8.90          9.56         0.29 o                         
  -5   4   3          6.55          5.62         0.25 o                         
  -4   4   3         11.29         10.38         0.31 o                         
  -3   4   3         13.15         13.13         0.41 o                         
  -2   4   3         33.51         31.47         0.46 o                         
  -1   4   3          0.46          0.31         0.11 o                         
   0   4   3          8.19          7.22         0.23 o                         
   1   4   3          3.51          3.72         0.19 o                         
   2   4   3          0.79          1.05         0.31 o                         
  -6   5   3          0.85          1.04         0.13 o                         
  -5   5   3         29.06         28.57         0.85 o                         
  -4   5   3          0.82          1.10         0.15 o                         
  -3   5   3          1.66          1.51         0.15 o                         
  -2   5   3         28.48         29.04         0.45 o                         
  -1   5   3          1.81          2.10         0.16 o                         
   0   5   3         66.22         64.88         0.60 o                         
   1   5   3         35.27         36.54         0.94 o                         
  -6   6   3          3.67          3.71         0.15 o                         
  -5   6   3          5.24          6.04         0.28 o                         
  -4   6   3          7.01          7.44         0.39 o                         
  -3   6   3         11.81         12.28         0.28 o                         
  -2   6   3          0.03         -0.09         0.10 o                         
  -1   6   3          3.24          3.31         0.18 o                         
  -3   7   3         16.93         15.43         0.47 o                         
  -1  -7   4          3.80          3.74         0.32 o                         
   0  -7   4         18.61         18.75         0.39 o                         
   1  -7   4         10.51         11.75         0.63 o                         
   2  -7   4          5.63          5.77         0.29 o                         
   3  -7   4          2.11          2.48         0.19 o                         
   4  -7   4         47.77         46.00         0.55 o                         
  -2  -6   4          8.03          8.66         0.25 o                         
  -1  -6   4         15.21         15.36         0.31 o                         
   0  -6   4         26.06         28.59         0.42 o                         
   1  -6   4         59.08         63.17         1.38 o                         
   2  -6   4         17.36         19.43         0.75 o                         
   3  -6   4         24.49         26.67         0.56 o                         
   4  -6   4         15.41         16.64         0.35 o                         
   5  -6   4          2.38          2.35         0.12 o                         
  -3  -5   4          2.09          2.15         0.14 o                         
  -2  -5   4          4.04          4.69         0.32 o                         
  -1  -5   4         30.41         28.58         0.46 o                         
   0  -5   4         22.90         22.47         0.36 o                         
   1  -5   4          5.90          6.29         0.27 o                         
   2  -5   4          9.96          8.64         0.41 o                         
   3  -5   4         57.09         54.22         0.58 o                         
   4  -5   4        102.63         99.75         0.93 o                         
   5  -5   4          1.38          1.50         0.09 o                         
  -4  -4   4         12.18         11.80         0.28 o                         
  -3  -4   4          8.19          7.81         0.22 o                         
  -2  -4   4         24.50         21.83         0.36 o                         
  -1  -4   4         43.59         43.93         0.56 o                         
   0  -4   4        115.10        116.21         1.49 o                         
   1  -4   4         39.61         44.75         0.90 o                         
   2  -4   4         61.27         64.24         0.71 o                         
   3  -4   4         27.77         28.74         0.41 o                         
   4  -4   4          3.81          4.15         0.23 o                         
   5  -4   4          6.38          6.82         0.17 o                         
  -5  -3   4          0.12         -0.02         0.08 o                         
  -4  -3   4          2.13          1.68         0.13 o                         
  -3  -3   4          7.36          6.58         0.34 o                         
  -2  -3   4         37.01         33.82         0.88 o                         
  -1  -3   4         45.29         44.73         0.73 o                         
   0  -3   4         10.57         10.65         0.49 o                         
   1  -3   4         25.66         25.40         0.72 o                         
   2  -3   4         80.84         76.67         1.04 o                         
   3  -3   4        147.38        134.51         1.20 o                         
   4  -3   4          2.24          2.64         0.26 o                         
   5  -3   4         16.05         15.63         0.36 o                         
  -5  -2   4         16.46         15.13         0.25 o                         
  -4  -2   4          8.73          7.44         0.30 o                         
  -3  -2   4         27.92         24.67         0.38 o                         
  -2  -2   4         57.80         59.43         0.90 o                         
  -1  -2   4        226.41        228.50         1.82 o                         
   0  -2   4         53.39         64.54         0.87 o                         
   1  -2   4         96.09        107.30         1.44 o                         
   2  -2   4         72.96         72.49         1.54 o                         
   3  -2   4          5.86          6.47         0.54 o                         
   4  -2   4         13.40         14.34         0.28 o                         
   5  -2   4         39.30         40.20         0.59 o                         
  -6  -1   4          0.02         -0.07         0.07 o                         
  -5  -1   4          1.19          0.86         0.15 o                         
  -4  -1   4          7.64          7.49         0.44 o                         
  -3  -1   4         36.81         34.65         0.67 o                         
  -2  -1   4         66.28         66.53         0.93 o                         
  -1  -1   4         19.10         21.13         0.53 o                         
   0  -1   4         43.46         48.93         1.14 o                         
   1  -1   4        124.79        126.07         1.96 o                         
   2  -1   4        159.43        146.86         1.88 o                         
   3  -1   4          2.55          2.79         0.20 o                         
   4  -1   4         19.12         18.22         0.44 o                         
  -6   0   4         19.69         19.37         0.25 o                         
  -5   0   4          5.30          5.05         0.18 o                         
  -4   0   4         33.69         31.07         0.61 o                         
  -3   0   4         47.60         49.23         0.71 o                         
  -2   0   4        237.92        238.89         2.23 o                         
  -1   0   4         62.66         73.45         0.98 o                         
   0   0   4        101.85        110.66         2.08 o                         
   1   0   4        101.48        108.28         4.86 o                         
   2   0   4          6.69          7.55         0.41 o                         
   3   0   4         20.64         21.97         0.58 o                         
   4   0   4         41.00         44.41         1.08 o                         
  -7   1   4          0.17         -0.14         0.14 o                         
  -6   1   4          0.43          0.29         0.09 o                         
  -5   1   4          2.06          2.21         0.21 o                         
  -4   1   4         27.29         26.22         0.48 o                         
  -3   1   4         47.68         48.36         0.71 o                         
  -2   1   4          3.11          3.00         0.24 o                         
  -1   1   4         35.94         35.17         0.71 o                         
   0   1   4         69.96         64.47         1.01 o                         
   2   1   4          4.00          3.72         0.40 o                         
   3   1   4         17.92         16.43         0.50 o                         
  -7   2   4         16.40         16.26         0.58 o                         
  -6   2   4          2.27          2.52         0.12 o                         
  -5   2   4         29.92         30.63         0.52 o                         
  -4   2   4         24.43         25.56         0.85 o                         
  -3   2   4        120.04        124.09         1.46 o                         
  -2   2   4         56.03         57.40         0.89 o                         
  -1   2   4         91.14         98.95         2.24 o                         
   0   2   4         56.51         58.30         0.64 o                         
   1   2   4          5.77          6.62         0.36 o                         
   2   2   4         21.56         23.16         0.51 o                         
   3   2   4         33.32         36.14         0.86 o                         
  -7   3   4          0.08         -0.14         0.14 o                         
  -6   3   4          0.50          0.54         0.12 o                         
  -5   3   4         15.09         15.61         0.41 o                         
  -4   3   4         25.15         25.89         0.72 o                         
  -3   3   4          0.00          0.02         0.10 o                         
  -2   3   4         14.15         12.13         0.41 o                         
  -1   3   4         23.83         23.81         0.44 o                         
   0   3   4        101.30         95.07         0.92 o                         
   1   3   4          4.82          4.91         0.29 o                         
   2   3   4         12.47         11.63         0.36 o                         
  -6   4   4         19.32         20.10         0.35 o                         
  -5   4   4          9.56         10.15         0.47 o                         
  -4   4   4         64.16         65.59         0.70 o                         
  -3   4   4         29.69         32.15         0.47 o                         
  -2   4   4         45.09         49.69         0.70 o                         
  -1   4   4         31.94         34.49         0.49 o                         
   0   4   4          3.64          4.05         0.23 o                         
   1   4   4         19.27         20.82         0.72 o                         
  -6   5   4          7.85          7.27         0.21 o                         
  -5   5   4         15.76         16.17         0.38 o                         
  -4   5   4          0.02         -0.01         0.09 o                         
  -3   5   4          5.11          4.96         0.24 o                         
  -2   5   4         16.33         16.19         0.45 o                         
  -1   5   4         56.35         55.83         0.83 o                         
   0   5   4          3.55          4.39         0.36 o                         
  -5   6   4         36.12         30.42         0.94 o                         
  -4   6   4         15.47         17.46         0.43 o                         
  -3   6   4         17.70         19.18         0.35 o                         
  -2   6   4         20.21         21.54         0.46 o                         
   0  -7   5         20.72         22.03         0.42 o                         
   1  -7   5         14.92         16.65         0.54 o                         
   3  -7   5         36.39         36.30         0.68 o                         
  -2  -6   5          1.80          1.76         0.25 o                         
  -1  -6   5         27.43         29.04         0.45 o                         
   0  -6   5         12.68         14.66         0.41 o                         
   1  -6   5          2.02          2.09         0.27 o                         
   2  -6   5          4.63          4.94         0.28 o                         
   3  -6   5          4.16          4.90         0.19 o                         
   4  -6   5         50.68         52.50         0.79 o                         
  -3  -5   5         20.70         19.86         0.31 o                         
  -2  -5   5        139.02        137.61         1.39 o                         
  -1  -5   5         45.95         44.21         0.76 o                         
   0  -5   5         28.28         27.49         0.59 o                         
   1  -5   5          2.34          2.30         0.17 o                         
   2  -5   5         60.45         59.88         0.69 o                         
   3  -5   5         84.68         85.74         0.93 o                         
   4  -5   5         43.59         45.79         0.46 o                         
  -4  -4   5          0.06          0.16         0.11 o                         
  -3  -4   5          1.00          0.70         0.08 o                         
  -2  -4   5         36.32         34.59         0.64 o                         
  -1  -4   5         20.43         20.86         0.47 o                         
   0  -4   5          1.28          0.87         0.11 o                         
   1  -4   5          6.48          5.91         0.34 o                         
   2  -4   5          4.07          4.28         0.32 o                         
   3  -4   5         75.86         73.48         0.97 o                         
   4  -4   5         18.54         19.18         0.33 o                         
  -5  -3   5          1.79          1.87         0.18 o                         
  -4  -3   5         27.65         24.64         0.34 o                         
  -3  -3   5        182.38        168.78         2.63 o                         
  -2  -3   5         73.86         67.50         1.27 o                         
  -1  -3   5         32.55         29.82         0.40 o                         
   0  -3   5          4.54          4.43         0.19 o                         
   1  -3   5         93.62         86.96         0.85 o                         
   2  -3   5        123.91        117.09         1.10 o                         
   3  -3   5         64.82         64.43         0.70 o                         
   4  -3   5         46.25         49.61         0.73 o                         
  -5  -2   5          0.04          0.35         0.10 o                         
  -4  -2   5          0.07          0.08         0.08 o                         
  -3  -2   5         38.96         38.02         0.66 o                         
  -2  -2   5         37.71         38.27         0.76 o                         
  -1  -2   5          0.10          0.13         0.20 o                         
   0  -2   5          7.60          7.13         0.47 o                         
   1  -2   5          6.92          6.79         0.21 o                         
   2  -2   5         97.41         92.97         0.88 o                         
   3  -2   5         23.97         23.44         0.99 o                         
   4  -2   5         11.46         11.63         0.29 o                         
  -6  -1   5          1.47          1.29         0.14 o                         
  -5  -1   5         25.19         22.72         0.57 o                         
  -4  -1   5        194.92        178.70         1.83 o                         
  -3  -1   5         92.15         85.67         0.78 o                         
  -2  -1   5         30.23         28.60         0.81 o                         
  -1  -1   5          8.65          8.72         0.51 o                         
   0  -1   5        118.05        107.23         1.90 o                         
   1  -1   5        144.58        132.03         1.39 o                         
   2  -1   5         72.64         72.60         1.44 o                         
   3  -1   5         68.22         73.18         1.37 o                         
  -6   0   5          0.10          0.74         0.15 o                         
  -5   0   5          0.55          0.73         0.17 o                         
  -4   0   5         32.80         30.49         0.73 o                         
  -3   0   5         27.77         27.78         0.40 o                         
  -2   0   5          0.00          0.16         0.18 o                         
  -1   0   5          5.82          5.50         0.64 o                         
   0   0   5          6.08          5.70         0.37 o                         
  -6   1   5         13.27         12.57         0.33 o                         
  -5   1   5        166.32        158.88         1.55 o                         
  -4   1   5         98.07         91.72         0.82 o                         
  -3   1   5         27.44         27.04         0.44 o                         
  -2   1   5         12.16         12.01         0.38 o                         
  -1   1   5         80.98         73.07         0.72 o                         
   0   1   5        138.41        137.84         2.73 o                         
  -6   2   5          1.55          1.67         0.13 o                         
  -5   2   5         24.36         24.15         0.49 o                         
  -4   2   5         11.82         12.96         0.31 o                         
  -3   2   5          0.04          0.17         0.10 o                         
  -2   2   5          1.57          1.15         0.13 o                         
  -1   2   5          1.63          2.04         0.14 o                         
   0   2   5         68.91         67.41         0.99 o                         
  -6   3   5        107.37        108.70         1.00 o                         
  -5   3   5         71.28         71.18         0.83 o                         
  -4   3   5         15.06         14.83         0.32 o                         
  -3   3   5         11.97         11.91         0.30 o                         
  -2   3   5         38.67         37.90         0.57 o                         
  -1   3   5         97.87         93.94         1.22 o                         
   0   3   5         65.59         68.17         0.95 o                         
   1   3   5         50.64         55.23         1.19 o                         
  -6   4   5         15.02         15.13         0.29 o                         
  -5   4   5          7.23          8.22         0.26 o                         
  -4   4   5          0.08          0.15         0.12 o                         
  -3   4   5          0.34          0.33         0.12 o                         
  -2   4   5          1.18          1.33         0.13 o                         
  -1   4   5         40.32         41.80         0.66 o                         
   0   4   5         22.38         21.47         0.68 o                         
  -5   5   5          6.21          6.64         0.20 o                         
  -4   5   5         10.05         10.44         0.37 o                         
  -3   5   5         19.65         19.84         0.33 o                         
  -2   5   5         56.58         57.21         0.89 o                         
  -1  -6   6         10.68         12.19         0.25 o                         
   0  -6   6        111.10        119.99         2.49 o                         
   1  -6   6        119.63        122.11         1.17 o                         
   2  -6   6          1.12          1.32         0.10 o                         
  -3  -5   6          5.71          6.51         0.20 o                         
  -2  -5   6         18.49         17.27         0.34 o                         
  -1  -5   6         41.97         47.62         0.81 o                         
   0  -5   6          0.36          0.33         0.11 o                         
   1  -5   6          3.23          3.28         0.18 o                         
   2  -5   6         13.13         14.16         0.30 o                         
   3  -5   6          6.13          6.46         0.21 o                         
  -4  -4   6          1.20          1.07         0.09 o                         
  -3  -4   6          2.16          3.61         0.20 o                         
  -2  -4   6         12.42         13.86         0.73 o                         
  -1  -4   6        158.21        151.13         1.27 o                         
   0  -4   6        195.71        185.35         1.45 o                         
   1  -4   6          2.93          2.99         0.19 o                         
   2  -4   6         20.39         19.15         0.35 o                         
   3  -4   6          0.42          0.55         0.13 o                         
  -4  -3   6          6.25          7.63         0.24 o                         
  -3  -3   6         18.75         17.40         0.87 o                         
  -2  -3   6         67.06         69.47         0.82 o                         
  -1  -3   6          0.47          0.38         0.10 o                         
   0  -3   6          9.85          9.97         0.25 o                         
   1  -3   6         21.94         22.99         0.60 o                         
   2  -3   6         13.67         14.04         0.38 o                         
   3  -3   6          2.26          2.09         0.18 o                         
  -5  -2   6          1.72          1.55         0.22 o                         
  -4  -2   6          2.20          3.78         0.27 o                         
  -3  -2   6         14.66         16.76         0.38 o                         
  -2  -2   6        175.33        161.84         1.30 o                         
  -1  -2   6        246.40        219.27         1.64 o                         
   0  -2   6          9.48          9.21         0.25 o                         
   1  -2   6         26.79         23.05         0.50 o                         
   2  -2   6          0.28          1.15         0.22 o                         
   3  -2   6         21.92         25.32         0.58 o                         
  -5  -1   6          4.82          5.76         0.30 o                         
  -4  -1   6         17.61         17.05         0.69 o                         
  -3  -1   6         74.09         72.44         0.86 o                         
  -2  -1   6          0.20          0.03         0.11 o                         
  -1  -1   6         15.79         15.25         0.54 o                         
   0  -1   6         27.33         28.74         0.79 o                         
   1  -1   6         20.96         21.11         0.72 o                         
  -6   0   6          1.91          2.05         0.18 o                         
  -5   0   6          2.03          3.24         0.40 o                         
  -4   0   6          7.51          8.28         0.27 o                         
  -3   0   6        158.45        149.56         1.32 o                         
  -2   0   6        259.25        234.62         2.07 o                         
  -1   0   6         12.54         11.86         0.47 o                         
   0   0   6         29.26         26.11         0.79 o                         
  -6   1   6          2.34          2.67         0.19 o                         
  -5   1   6         17.69         17.41         0.40 o                         
  -4   1   6         49.13         50.99         0.63 o                         
  -3   1   6          0.14          0.10         0.12 o                         
  -2   1   6          8.25          8.15         0.27 o                         
  -1   1   6         22.31         24.37         0.90 o                         
  -6   2   6          1.59          1.90         0.12 o                         
  -5   2   6          2.45          3.05         0.17 o                         
  -4   2   6        107.89        111.12         0.99 o                         
  -3   2   6        213.24        212.54         1.79 o                         
  -2   2   6         11.61         11.90         0.34 o                         
  -1   2   6         24.50         23.30         0.94 o                         
  -5   3   6         32.46         35.65         0.46 o                         
  -4   3   6          0.02          0.01         0.08 o                         
  -3   3   6          4.35          4.53         0.17 o                         
  -2   3   6         14.23         16.70         0.44 o                         
  -1   3   6         19.82         20.55         1.15 o                         
  -5   4   6         59.14         59.84         0.65 o                         
  -4   4   6        132.06        133.15         1.36 o                         
  -3   4   6         11.49         13.20         0.41 o                         
  -2   4   6         16.47         16.76         0.41 o                         
  -2  -5   7          1.60          2.52         0.32 o                         
  -1  -5   7          2.35          2.90         0.26 o                         
   0  -5   7          4.42          4.53         0.16 o                         
   1  -5   7          2.26          1.97         0.11 o                         
   2  -5   7         25.12         24.09         0.38 o                         
  -3  -4   7          6.21          7.43         0.28 o                         
  -2  -4   7          0.58          0.62         0.10 o                         
  -1  -4   7          0.61          0.31         0.15 o                         
   0  -4   7         40.33         38.31         0.51 o                         
   1  -4   7          8.08          6.78         0.16 o                         
   2  -4   7          1.69          1.56         0.40 o                         
  -4  -3   7          6.05          5.49         0.16 o                         
  -3  -3   7          0.98          2.03         0.17 o                         
  -2  -3   7          2.12          3.27         0.17 o                         
  -1  -3   7          5.00          5.22         0.20 o                         
   0  -3   7          1.59          1.52         0.20 o                         
   1  -3   7         33.82         30.89         0.54 o                         
   2  -3   7          9.46          7.86         0.22 o                         
  -3  -2   7          0.19          0.16         0.08 o                         
  -2  -2   7          0.47          0.19         0.10 o                         
  -1  -2   7         55.39         48.44         0.55 o                         
   0  -2   7         11.16          9.62         0.41 o                         
   1  -2   7          4.47          4.60         0.32 o                         
  -5  -1   7          7.10          8.31         0.58 o                         
  -4  -1   7          0.63          1.38         0.14 o                         
  -3  -1   7          1.76          2.10         0.22 o                         
  -2  -1   7          5.81          5.94         0.28 o                         
  -1  -1   7          0.62          0.92         0.18 o                         
   0  -1   7         35.10         32.29         0.86 o                         
  -4   0   7          0.00         -0.05         0.09 o                         
  -3   0   7          1.21          0.47         0.11 o                         
  -2   0   7         49.50         43.35         0.96 o                         
  -1   0   7         11.70          9.65         0.41 o                         
  -5   1   7          0.38          0.76         0.41 o                         
  -4   1   7          1.14          1.47         0.13 o                         
  -3   1   7          8.84          9.14         0.35 o                         
  -2   1   7          0.05          0.07         0.12 o                         
  -1   1   7         32.33         29.77         0.90 o                         
  -5   2   7          0.08          0.05         0.08 o                         
  -4   2   7          2.37          1.32         0.26 o                         
  -3   2   7         35.27         35.45         0.64 o                         
  -2   2   7          9.34          8.56         0.50 o                         
  -1   2   7          2.46          3.16         0.29 o                         
  -3   3   7          0.25          0.25         0.14 o                         
  -1  -4   8          0.00          0.16         0.08 o                         
  -2  -3   8         10.60         10.51         0.21 o                         
  -1  -3   8          9.97         11.13         0.24 o                         
   0  -3   8          5.61          7.23         0.32 o                         
  -3  -2   8          6.31          7.10         0.18 o                         
  -2  -2   8          0.07          0.03         0.08 o                         
  -1  -2   8          1.34          1.40         0.22 o                         
   0  -2   8          0.55          1.22         0.18 o                         
  -3  -1   8          8.31          8.29         0.23 o                         
  -2  -1   8         10.94         12.16         0.34 o                         
  -1  -1   8          4.71          6.11         0.29 o                         
  -3   0   8          0.07          0.08         0.16 o                         
  -2   0   8          1.71          2.10         0.15 o                         
                                                                                
