# Supplementary material for: Clarifying the structures of imidines: using crystallographic characterization to identify tautomers and localized systems of π-bonding
Source: Acta Crystallogr C Struct Chem. 2023 Mar 15;79(Pt 4):133–41. doi: 10.1107/S2053229623002036 (PMC10074040; doi:10.1107/S2053229623002036)
Supplement: Supplementary file 4 [file c-79-00133-3sup5.hkl]

data_3
#data_berry963                                                                  
_shelx_title ' berry963_a.res in P2(1)/n'                                       
_shelx_refln_list_code          4                                               
_shelx_F_calc_maximum       68.32                                               
_exptl_crystal_F_000       208.00                                               
_reflns_d_resolution_high  0.8104                                               
                                                                                
loop_                                                                           
 _space_group_symop_operation_xyz                                               
 'x, y, z'                                                                      
 '-x+1/2, y+1/2, -z+1/2'                                                        
 '-x, -y, -z'                                                                   
 'x-1/2, -y-1/2, z-1/2'                                                         
                                                                                
_cell_length_a     7.3685                                                       
_cell_length_b     8.0074                                                       
_cell_length_c     8.4211                                                       
_cell_angle_alpha  90.000                                                       
_cell_angle_beta  115.741                                                       
_cell_angle_gamma  90.000                                                       
                                                                                
_shelx_F_squared_multiplier     1.000                                           
                                                                                
loop_                                                                           
 _refln_index_h                                                                 
 _refln_index_k                                                                 
 _refln_index_l                                                                 
 _refln_F_squared_calc                                                          
 _refln_F_squared_meas                                                          
 _refln_F_squared_sigma                                                         
 _refln_observed_status                                                         
   2   0   0        560.26        500.34         8.28 o                         
   4   0   0        161.47        202.56         6.86 o                         
   6   0   0        111.87        122.33         2.94 o                         
   8   0   0        103.08         94.38        16.83 o                         
   1   1   0       2860.16       2804.16        22.11 o                         
   2   1   0        291.81        295.20         4.35 o                         
   3   1   0          3.41          1.98         1.16 o                         
   4   1   0        266.48        272.55         5.40 o                         
   5   1   0         42.82         42.30         6.44 o                         
   6   1   0         18.23         19.91         1.28 o                         
   7   1   0          8.61          7.02         1.02 o                         
   8   1   0         70.00         77.26         2.52 o                         
   0   2   0        304.47        315.80         6.05 o                         
   1   2   0        304.90        311.43         4.41 o                         
   2   2   0        630.09        688.90         7.31 o                         
   3   2   0         28.14         27.21         1.71 o                         
   4   2   0         33.92         37.69         1.89 o                         
   5   2   0         13.79         14.74         1.06 o                         
   6   2   0         17.42         23.47         1.33 o                         
   7   2   0         10.83          9.29         1.11 o                         
   8   2   0         13.69         17.93         1.56 o                         
   1   3   0          0.01          0.73         0.97 o                         
   2   3   0         87.95         96.89         2.52 o                         
   3   3   0         94.19         84.99         2.72 o                         
   4   3   0          0.23          1.66         0.93 o                         
   5   3   0        403.16        378.57         3.55 o                         
   6   3   0         67.93         73.96         2.02 o                         
   7   3   0         20.36         17.90         1.20 o                         
   0   4   0        349.43        356.28         6.86 o                         
   1   4   0         87.62         94.72         2.72 o                         
   2   4   0         15.35         18.28         1.66 o                         
   3   4   0        160.73        175.19         2.84 o                         
   4   4   0        349.93        345.71         4.24 o                         
   5   4   0          1.21          1.00         0.79 o                         
   6   4   0        231.27        222.74         3.20 o                         
   7   4   0         19.76         21.64         1.68 o                         
   1   5   0        271.83        255.86         3.37 o                         
   2   5   0        360.08        367.61         4.91 o                         
   3   5   0          0.29          0.91         0.92 o                         
   4   5   0          5.71          4.87         0.80 o                         
   5   5   0         97.23        104.13         1.94 o                         
   6   5   0          0.11         -0.55         0.81 o                         
   7   5   0         15.35         15.51         2.60 o                         
   0   6   0          0.07         -0.16         1.23 o                         
   1   6   0        191.98        189.57         4.94 o                         
   2   6   0         53.96         53.56         1.35 o                         
   3   6   0          0.63          1.22         0.70 o                         
   4   6   0          0.00         -0.84         0.84 o                         
   5   6   0         20.65         16.84         1.38 o                         
   6   6   0         24.00         24.37         1.66 o                         
   1   7   0        124.22        128.76         2.10 o                         
   2   7   0          8.07          8.68         0.84 o                         
   3   7   0         23.40         21.10         1.13 o                         
   4   7   0         90.47         93.49         2.06 o                         
   5   7   0          6.34          7.55         0.95 o                         
   0   8   0          6.23          6.84         1.18 o                         
   1   8   0          3.39          4.16         0.85 o                         
   2   8   0          9.55         10.10         1.04 o                         
   3   8   0        427.92        457.23         4.45 o                         
   4   8   0         40.04         41.05         1.44 o                         
   1   9   0         57.94         64.70         2.00 o                         
   2   9   0         65.16         69.77         1.76 o                         
   3   9   0         47.35         45.98         2.03 o                         
  -7   0   1         62.20         51.27         2.69 o                         
  -5   0   1          2.38          8.60         5.62 o                         
  -3   0   1       4668.08       4838.61        54.25 o                         
  -1   0   1        124.84        124.25         2.90 o                         
   1   0   1        635.30        535.88         7.94 o                         
   3   0   1         87.43         97.40         6.66 o                         
   5   0   1        349.78        323.81         4.45 o                         
   7   0   1         24.54         16.18         2.18 o                         
  -8   1   1          9.12          8.03         0.99 o                         
  -7   1   1         44.49         49.37         1.78 o                         
  -6   1   1        231.56        202.83         3.05 o                         
  -5   1   1        138.91        134.60         7.54 o                         
  -4   1   1        752.64        785.74         9.22 o                         
  -3   1   1          6.80          8.92         1.13 o                         
  -2   1   1         67.37         65.41         2.60 o                         
  -1   1   1        177.77        173.32         2.80 o                         
   0   1   1         69.14         55.29         1.40 o                         
   1   1   1          2.31          3.50         0.90 o                         
   2   1   1       1474.10       1490.23        14.12 o                         
   3   1   1         64.16         67.52         2.88 o                         
   4   1   1          0.00         -0.07         1.02 o                         
   5   1   1        251.22        235.72         3.12 o                         
   6   1   1          3.83          2.34         0.98 o                         
   7   1   1        119.93        126.99         2.56 o                         
  -8   2   1          1.23          2.69         0.72 o                         
  -7   2   1          0.70         -0.92         0.92 o                         
  -6   2   1          5.70          4.39         0.96 o                         
  -5   2   1         50.22         50.45         3.56 o                         
  -4   2   1          7.66         10.07         1.69 o                         
  -3   2   1          2.79          3.39         1.04 o                         
  -2   2   1        214.78        220.18         3.42 o                         
  -1   2   1       1466.81       1401.73        12.65 o                         
   0   2   1          8.00         12.58         1.20 o                         
   1   2   1        254.20        230.81         3.91 o                         
   2   2   1        553.36        547.30         6.55 o                         
   3   2   1       1012.52       1040.20        12.82 o                         
   4   2   1         31.90         27.01         1.73 o                         
   5   2   1         49.34         52.22         1.49 o                         
   6   2   1        113.02        108.26         2.32 o                         
   7   2   1         35.68         38.28         1.99 o                         
  -8   3   1        164.39        179.77         6.30 o                         
  -7   3   1         38.72         42.92         1.76 o                         
  -6   3   1         21.39         18.58         1.14 o                         
  -5   3   1        112.12        109.30         1.77 o                         
  -4   3   1          0.33          1.81         0.86 o                         
  -3   3   1        505.72        530.62         7.10 o                         
  -2   3   1         14.72         25.65         2.03 o                         
  -1   3   1          0.06          0.09         1.22 o                         
   0   3   1        218.29        223.17         3.73 o                         
   1   3   1          1.27         -0.81         1.02 o                         
   2   3   1         77.92         81.98         2.76 o                         
   3   3   1        175.82        174.81         4.07 o                         
   4   3   1        143.95        139.47         6.13 o                         
   5   3   1        191.01        178.83         2.50 o                         
   6   3   1          2.82          5.00         1.08 o                         
   7   3   1          3.19          3.84         0.82 o                         
  -7   4   1         63.54         69.69         3.01 o                         
  -6   4   1        123.84        135.17         2.27 o                         
  -5   4   1          3.57          2.98         0.77 o                         
  -4   4   1        134.07        127.86         3.02 o                         
  -3   4   1        137.86        128.77         3.50 o                         
  -2   4   1          8.36          8.90         1.33 o                         
  -1   4   1          0.25          1.30         1.18 o                         
   0   4   1         34.77         33.13         2.17 o                         
   1   4   1        520.49        551.40         6.69 o                         
   2   4   1          0.00         -0.96         1.11 o                         
   3   4   1          4.37          3.23         1.73 o                         
   4   4   1        177.37        166.06         2.10 o                         
   5   4   1         13.01         12.65         1.06 o                         
   6   4   1          8.42          6.65         1.05 o                         
   7   4   1         31.60         39.84         4.70 o                         
  -7   5   1         14.10         14.21         0.87 o                         
  -6   5   1          0.24          0.92         0.90 o                         
  -5   5   1        317.80        311.98         3.42 o                         
  -4   5   1        327.27        305.43         2.78 o                         
  -3   5   1         19.30         22.14         1.47 o                         
  -2   5   1        208.36        211.43         3.13 o                         
  -1   5   1          0.06          2.15         1.05 o                         
   0   5   1        100.85        107.77         3.76 o                         
   1   5   1         67.03         71.90         2.40 o                         
   2   5   1        130.01        132.10         2.64 o                         
   3   5   1         97.87         87.42         1.70 o                         
   4   5   1         74.78         74.06         1.60 o                         
   5   5   1         70.96         78.18         1.68 o                         
   6   5   1          5.68          4.70         0.86 o                         
  -6   6   1        124.51        133.32         2.34 o                         
  -5   6   1          0.20         -0.29         0.87 o                         
  -4   6   1        146.00        144.27         2.13 o                         
  -3   6   1         45.06         45.90         1.46 o                         
  -2   6   1         12.57         10.28         0.88 o                         
  -1   6   1          6.53          5.69         1.99 o                         
   0   6   1        118.66        118.84         2.95 o                         
   1   6   1         41.80         48.90         1.36 o                         
   2   6   1         19.31         20.65         1.18 o                         
   3   6   1         82.24         82.26         1.91 o                         
   4   6   1        108.55        111.07         1.94 o                         
   5   6   1         22.67         21.58         1.09 o                         
   6   6   1         31.20         33.65         3.66 o                         
  -6   7   1         20.03         15.94         2.38 o                         
  -5   7   1         45.45         47.03         2.05 o                         
  -4   7   1         15.40         16.89         1.12 o                         
  -3   7   1         93.14         96.63         1.81 o                         
  -2   7   1         55.77         57.01         1.43 o                         
  -1   7   1         77.49         79.54         1.62 o                         
   0   7   1          0.12          0.03         0.72 o                         
   1   7   1         16.45         17.84         1.09 o                         
   2   7   1        120.36        125.56         1.88 o                         
   3   7   1        119.06        118.67         2.09 o                         
   4   7   1        110.46        114.83         3.05 o                         
   5   7   1          4.61          5.50         1.20 o                         
  -5   8   1          6.32          6.28         0.89 o                         
  -4   8   1          3.98          4.37         0.88 o                         
  -3   8   1          1.06          0.68         0.79 o                         
  -2   8   1          6.59          7.53         1.04 o                         
  -1   8   1         23.81         26.62         1.16 o                         
   0   8   1        205.40        212.80         2.58 o                         
   1   8   1         83.43         90.49         1.99 o                         
   2   8   1          0.27          0.46         0.79 o                         
   3   8   1          0.40          0.60         0.82 o                         
   4   8   1         44.76         46.05         1.65 o                         
  -3   9   1          0.00          0.52         0.79 o                         
  -2   9   1          7.51          7.15         1.08 o                         
  -1   9   1        274.25        271.65         7.20 o                         
   0   9   1         38.64         39.91         1.63 o                         
   1   9   1          8.00          9.91         0.98 o                         
   2   9   1        117.93        127.36         3.28 o                         
  -8   0   2          8.60          7.56         1.38 o                         
  -6   0   2          9.03          9.05         1.46 o                         
  -4   0   2         46.72         45.74         3.13 o                         
  -2   0   2        578.99        645.01        10.76 o                         
   0   0   2         67.12         54.32         2.11 o                         
   2   0   2        637.22        672.05        15.45 o                         
   4   0   2        152.30        148.25         9.87 o                         
   6   0   2         23.97         29.50         1.73 o                         
  -8   1   2          5.89          5.72         1.18 o                         
  -7   1   2         41.92         46.86         1.62 o                         
  -6   1   2         13.70         12.49         1.12 o                         
  -5   1   2        318.12        313.03         5.16 o                         
  -4   1   2        101.09        118.17         3.48 o                         
  -3   1   2         44.79         40.29         2.58 o                         
  -2   1   2       1618.93       1702.13        18.07 o                         
  -1   1   2       4079.06       3902.97        32.79 o                         
   0   1   2       1570.37       1529.50        27.03 o                         
   1   1   2          0.00          0.33         1.05 o                         
   2   1   2         15.75         21.61         1.84 o                         
   3   1   2          3.68          1.69         2.33 o                         
   4   1   2        179.07        163.61         9.78 o                         
   5   1   2          0.12         -0.71         0.84 o                         
   6   1   2         41.82         42.99         1.74 o                         
   7   1   2          0.21         -0.07         0.66 o                         
  -8   2   2          2.83          1.68         0.91 o                         
  -7   2   2        160.30        160.37         2.69 o                         
  -6   2   2         42.79         38.23         1.41 o                         
  -5   2   2         77.58         70.57         2.55 o                         
  -4   2   2         10.61         10.81         1.63 o                         
  -3   2   2         71.10         72.89         2.68 o                         
  -2   2   2        598.18        580.51         6.26 o                         
  -1   2   2       4538.17       4623.18        51.52 o                         
   0   2   2       2382.31       2387.83        18.70 o                         
   1   2   2          6.37         15.09         1.63 o                         
   2   2   2        382.64        422.09         5.83 o                         
   3   2   2         22.95         24.25         1.80 o                         
   4   2   2        261.67        248.49         2.60 o                         
   5   2   2        174.73        181.00         2.42 o                         
   6   2   2          9.51          9.46         1.05 o                         
   7   2   2        126.78        126.83         3.15 o                         
  -8   3   2         25.76         27.36         1.70 o                         
  -7   3   2          0.14         -0.63         1.04 o                         
  -6   3   2        182.53        186.92         2.41 o                         
  -5   3   2          0.59          0.07         0.93 o                         
  -4   3   2          2.76          3.85         1.06 o                         
  -3   3   2        481.44        501.23         7.10 o                         
  -2   3   2        386.20        435.79         5.64 o                         
  -1   3   2         75.88         77.09         2.14 o                         
   0   3   2        250.27        268.13         4.50 o                         
   1   3   2        227.83        251.92         4.32 o                         
   2   3   2         83.65        101.99         3.94 o                         
   3   3   2        144.56        144.65         3.63 o                         
   4   3   2         15.78         15.35         0.97 o                         
   5   3   2          4.40          5.55         0.89 o                         
   6   3   2         11.68         15.91         1.32 o                         
  -8   4   2         10.01         10.19         1.15 o                         
  -7   4   2          9.27          8.13         1.12 o                         
  -6   4   2         15.78         17.87         1.07 o                         
  -5   4   2         58.28         61.39         1.59 o                         
  -4   4   2         11.98         10.77         1.71 o                         
  -3   4   2          3.67          2.24         1.34 o                         
  -2   4   2        470.44        501.29         6.10 o                         
  -1   4   2        152.86        166.52         3.57 o                         
   0   4   2        104.18        101.98         3.05 o                         
   1   4   2        297.40        301.99         5.34 o                         
   2   4   2          0.33         -0.05         1.02 o                         
   3   4   2         25.22         26.74         1.11 o                         
   4   4   2        127.55        119.76         1.91 o                         
   5   4   2         25.84         25.28         1.13 o                         
   6   4   2         45.06         47.97         2.64 o                         
  -7   5   2        145.19        156.18         2.57 o                         
  -6   5   2         87.93         89.37         2.05 o                         
  -5   5   2        123.44        130.98         2.05 o                         
  -4   5   2          9.84         12.58         0.79 o                         
  -3   5   2        151.01        141.28         6.30 o                         
  -2   5   2          0.32         -0.68         1.37 o                         
  -1   5   2          8.24          5.75         2.06 o                         
   0   5   2        222.83        224.61         5.71 o                         
   1   5   2         82.55         87.61         3.73 o                         
   2   5   2          0.29         -0.27         0.77 o                         
   3   5   2         25.99         27.98         1.30 o                         
   4   5   2         68.79         63.31         1.58 o                         
   5   5   2         64.27         64.61         1.55 o                         
   6   5   2         11.01         11.63         1.17 o                         
  -7   6   2          4.21          2.27         1.05 o                         
  -6   6   2         53.53         54.52         1.59 o                         
  -5   6   2          2.19          3.16         0.79 o                         
  -4   6   2        314.77        324.71         2.97 o                         
  -3   6   2          7.32          5.08         0.77 o                         
  -2   6   2          0.61          0.54         0.68 o                         
  -1   6   2         56.09         54.98         1.57 o                         
   0   6   2         15.29         14.79         0.95 o                         
   1   6   2         13.08         15.53         0.95 o                         
   2   6   2        200.20        203.05         2.56 o                         
   3   6   2        212.64        211.15         2.76 o                         
   4   6   2         23.03         26.79         1.33 o                         
   5   6   2         53.33         49.96         1.69 o                         
  -6   7   2        115.26        114.75         7.25 o                         
  -5   7   2          2.18          2.04         0.86 o                         
  -4   7   2         12.96         11.74         0.87 o                         
  -3   7   2         58.14         58.39         1.45 o                         
  -2   7   2         62.24         64.13         1.51 o                         
  -1   7   2         88.94         81.22         1.75 o                         
   0   7   2          5.90          4.69         0.91 o                         
   1   7   2        279.15        286.61         2.80 o                         
   2   7   2        190.98        186.47         2.62 o                         
   3   7   2        129.18        134.08         2.34 o                         
   4   7   2         40.00         38.34         1.53 o                         
  -5   8   2          0.06          0.31         0.59 o                         
  -4   8   2          9.71         10.82         0.85 o                         
  -3   8   2         17.31         18.42         1.06 o                         
  -2   8   2         24.81         28.01         1.22 o                         
  -1   8   2         38.17         37.26         1.30 o                         
   0   8   2          6.71          7.59         0.92 o                         
   1   8   2         86.25         86.64         1.92 o                         
   2   8   2          3.18          3.35         0.90 o                         
   3   8   2         32.32         31.81         2.62 o                         
  -3   9   2          0.00          0.12         0.65 o                         
  -2   9   2         21.30         20.53         1.31 o                         
  -1   9   2          5.73          5.78         0.87 o                         
   0   9   2          1.13          2.07         0.75 o                         
   1   9   2         17.87         18.21         1.79 o                         
   2   9   2         59.26         40.91         4.48 o                         
  -7   0   3         96.07         85.01         3.46 o                         
  -5   0   3        168.42        165.10         3.65 o                         
  -3   0   3        580.49        562.34        11.96 o                         
  -1   0   3        281.32        252.53         5.20 o                         
   1   0   3        298.42        307.60         6.81 o                         
   3   0   3        440.69        412.29         8.41 o                         
   5   0   3        318.59        321.64         4.19 o                         
  -8   1   3          0.27          0.79         0.99 o                         
  -7   1   3          0.34          1.45         0.90 o                         
  -6   1   3          3.09          2.79         0.75 o                         
  -5   1   3        534.33        507.59         8.07 o                         
  -4   1   3         73.05         69.50         2.33 o                         
  -3   1   3        375.63        367.41         5.70 o                         
  -2   1   3          8.62          9.94         1.10 o                         
  -1   1   3         77.58         71.67         2.14 o                         
   0   1   3         21.64         27.64         2.28 o                         
   1   1   3        192.52        194.99         4.47 o                         
   2   1   3         37.36         39.59         2.88 o                         
   3   1   3        149.92        136.01         7.10 o                         
   4   1   3        121.38        115.87         1.67 o                         
   5   1   3         20.80         21.38         1.23 o                         
   6   1   3         16.21         20.01         1.09 o                         
  -8   2   3         61.24         59.65         2.06 o                         
  -7   2   3        113.43        115.51         2.21 o                         
  -6   2   3          1.42          2.00         0.74 o                         
  -5   2   3         12.89         14.69         1.21 o                         
  -4   2   3        782.29        774.79        11.55 o                         
  -3   2   3         12.55         11.98         1.36 o                         
  -2   2   3         42.95         52.58         2.66 o                         
  -1   2   3         61.50         65.45         4.26 o                         
   0   2   3         72.10         80.74         2.78 o                         
   1   2   3         61.21         70.96         3.04 o                         
   2   2   3         75.60         81.79         2.43 o                         
   3   2   3         31.01         27.42         1.69 o                         
   4   2   3        445.25        419.97         3.81 o                         
   5   2   3         30.21         31.74         1.26 o                         
   6   2   3         27.63         31.35         1.56 o                         
  -8   3   3         11.12         10.92         1.04 o                         
  -7   3   3         13.71         11.89         1.09 o                         
  -6   3   3        249.60        236.66         2.67 o                         
  -5   3   3        334.31        318.86         5.83 o                         
  -4   3   3         90.22         91.16         2.81 o                         
  -3   3   3          0.82          1.20         1.09 o                         
  -2   3   3        259.43        284.43         3.90 o                         
  -1   3   3          2.31          1.12         1.07 o                         
   0   3   3        114.55         97.75         3.51 o                         
   1   3   3        590.39        588.38         7.66 o                         
   2   3   3        448.24        407.12         5.76 o                         
   3   3   3        133.02        123.37         1.79 o                         
   4   3   3          9.63         10.94         1.04 o                         
   5   3   3         62.78         59.50         1.53 o                         
   6   3   3          1.27          1.55         0.77 o                         
  -8   4   3         85.78         68.33         2.21 o                         
  -7   4   3         23.84         22.90         1.33 o                         
  -6   4   3        149.76        149.51         2.23 o                         
  -5   4   3        149.41        142.04         1.85 o                         
  -4   4   3        289.99        280.45         8.01 o                         
  -3   4   3          1.24          3.76         1.63 o                         
  -2   4   3          1.14          0.76         0.96 o                         
  -1   4   3        268.19        268.38         5.19 o                         
   0   4   3          0.47          0.79         1.23 o                         
   1   4   3         33.09         31.99         1.77 o                         
   2   4   3        168.22        171.23         7.80 o                         
   3   4   3        233.72        235.81         2.71 o                         
   4   4   3         43.14         45.94         1.51 o                         
   5   4   3         23.46         21.44         1.04 o                         
  -7   5   3         59.55         58.84         1.60 o                         
  -6   5   3          4.01          3.96         0.80 o                         
  -5   5   3         74.42         75.34         1.68 o                         
  -4   5   3         73.09         74.73         1.40 o                         
  -3   5   3         25.65         26.18         3.32 o                         
  -2   5   3          0.00         -0.89         3.21 o                         
  -1   5   3        147.03        133.62         4.25 o                         
   0   5   3        103.88        103.85         4.00 o                         
   1   5   3          2.94          3.12         0.88 o                         
   2   5   3          0.44          0.77         0.80 o                         
   3   5   3          5.36          6.08         0.94 o                         
   4   5   3         81.46         76.65         1.70 o                         
   5   5   3         13.48         11.38         1.42 o                         
  -7   6   3        124.16        132.69         2.36 o                         
  -6   6   3          3.04          2.17         0.89 o                         
  -5   6   3          6.24          5.97         0.81 o                         
  -4   6   3        108.34        110.62         1.74 o                         
  -3   6   3          3.64          4.89         0.74 o                         
  -2   6   3         12.18         12.78         0.98 o                         
  -1   6   3         94.50         86.48         1.99 o                         
   0   6   3        156.09        151.91         2.30 o                         
   1   6   3         60.52         59.22         1.61 o                         
   2   6   3          8.07          7.70         0.94 o                         
   3   6   3          0.51          1.25         0.95 o                         
   4   6   3          1.39          2.71         0.96 o                         
  -6   7   3         27.93         22.73         2.76 o                         
  -5   7   3          0.48         -0.15         0.68 o                         
  -4   7   3         13.43         12.34         0.89 o                         
  -3   7   3          0.35          0.86         0.76 o                         
  -2   7   3        193.89        191.31         2.43 o                         
  -1   7   3        229.04        228.51         3.02 o                         
   0   7   3         22.99         24.92         1.28 o                         
   1   7   3        146.86        154.64         2.30 o                         
   2   7   3          0.76          0.83         0.89 o                         
   3   7   3         12.43         12.70         1.03 o                         
   4   7   3          0.23         -0.22         0.70 o                         
  -5   8   3          0.83          1.39         0.69 o                         
  -4   8   3          0.72          0.80         0.66 o                         
  -3   8   3         20.66         19.75         1.04 o                         
  -2   8   3        137.33        137.16         2.23 o                         
  -1   8   3          5.29          3.51         0.90 o                         
   0   8   3         80.10         87.90         1.85 o                         
   1   8   3         30.27         27.41         1.18 o                         
   2   8   3         63.84         60.25         1.58 o                         
   3   8   3         84.53         73.21         3.86 o                         
  -3   9   3          0.19          0.11         0.75 o                         
  -2   9   3         14.74         13.44         0.85 o                         
  -1   9   3         10.76          9.58         0.91 o                         
   0   9   3          1.63          1.37         0.80 o                         
   1   9   3          5.51          6.74         1.14 o                         
  -8   0   4         15.12         13.15         1.57 o                         
  -6   0   4        245.89        223.02         3.04 o                         
  -4   0   4         28.78         34.27         2.88 o                         
  -2   0   4         21.14         25.76         2.21 o                         
   0   0   4        281.02        297.52         7.02 o                         
   2   0   4        277.22        266.48         6.30 o                         
   4   0   4        424.33        403.64         4.18 o                         
   6   0   4         22.46         13.29         2.39 o                         
  -9   1   4          6.70          7.26         1.25 o                         
  -8   1   4        103.86        105.97         2.21 o                         
  -7   1   4        105.37        103.47         1.89 o                         
  -6   1   4          0.18          0.38         0.58 o                         
  -5   1   4          0.55          0.48         0.70 o                         
  -4   1   4         15.88         16.29         1.66 o                         
  -3   1   4        180.27        173.58         3.35 o                         
  -2   1   4        343.25        358.36         4.80 o                         
  -1   1   4         42.02         36.12         2.23 o                         
   0   1   4        529.75        553.66         7.23 o                         
   1   1   4         54.88         63.62         2.73 o                         
   2   1   4        108.76        105.77         5.11 o                         
   3   1   4         57.47         53.92         1.19 o                         
   4   1   4         27.09         30.99         1.10 o                         
   5   1   4          0.18          0.17         0.85 o                         
  -8   2   4          3.72          3.01         0.92 o                         
  -7   2   4          0.14         -0.12         0.77 o                         
  -6   2   4         20.54         20.54         0.86 o                         
  -5   2   4        148.16        146.00         3.59 o                         
  -4   2   4         28.25         29.79         1.56 o                         
  -3   2   4       1197.50       1246.75        12.36 o                         
  -2   2   4          0.14          0.82         0.89 o                         
  -1   2   4         35.43         46.20         2.33 o                         
   0   2   4         44.01         47.41         2.55 o                         
   1   2   4        190.39        200.33         3.64 o                         
   2   2   4         40.82         43.03         2.62 o                         
   3   2   4        137.39        126.85         1.83 o                         
   4   2   4          6.11          7.45         0.90 o                         
   5   2   4          2.59          4.88         0.81 o                         
  -8   3   4         46.84         47.60         1.96 o                         
  -7   3   4          3.61          3.04         0.95 o                         
  -6   3   4         86.40         89.46         1.64 o                         
  -5   3   4         46.31         45.35         1.08 o                         
  -4   3   4         54.95         61.12         3.64 o                         
  -3   3   4        326.44        299.78         4.69 o                         
  -2   3   4       1388.40       1397.22        13.99 o                         
  -1   3   4       1579.14       1553.54        15.83 o                         
   0   3   4         50.63         53.67         3.41 o                         
   1   3   4         13.53         17.86         1.61 o                         
   2   3   4         10.54         10.78         0.83 o                         
   3   3   4          5.67          3.98         0.74 o                         
   4   3   4         56.42         58.23         1.63 o                         
   5   3   4          5.02          7.00         0.76 o                         
  -8   4   4          4.94          3.50         0.81 o                         
  -7   4   4         37.83         38.13         1.96 o                         
  -6   4   4          5.98          5.99         0.79 o                         
  -5   4   4        131.86        128.72         1.84 o                         
  -4   4   4         81.15         71.90         1.65 o                         
  -3   4   4         33.68         39.86         2.26 o                         
  -2   4   4        507.95        515.79         7.14 o                         
  -1   4   4         96.60         99.94         3.58 o                         
   0   4   4        142.65        145.31         5.28 o                         
   1   4   4         53.54         52.37         2.68 o                         
   2   4   4          6.64          5.69         0.87 o                         
   3   4   4         41.51         40.20         1.53 o                         
   4   4   4          0.00         -0.23         0.83 o                         
   5   4   4          8.85          6.42         0.94 o                         
  -7   5   4         30.48         30.26         1.41 o                         
  -6   5   4          1.18         -0.16         0.71 o                         
  -5   5   4         40.94         40.59         1.26 o                         
  -4   5   4        146.85        139.78         1.78 o                         
  -3   5   4         65.53         60.35         1.54 o                         
  -2   5   4         60.16         59.48         1.69 o                         
  -1   5   4          0.01          0.49         0.84 o                         
   0   5   4         88.86         90.87         1.97 o                         
   1   5   4        420.69        402.33         4.41 o                         
   2   5   4        308.86        298.05         3.29 o                         
   3   5   4          4.95          4.23         0.94 o                         
   4   5   4          1.63          0.67         0.69 o                         
  -7   6   4        188.90        202.11         5.78 o                         
  -6   6   4         18.55         18.39         1.12 o                         
  -5   6   4          0.24         -0.44         0.72 o                         
  -4   6   4          2.77          2.97         0.70 o                         
  -3   6   4          4.20          3.81         0.93 o                         
  -2   6   4         29.80         30.99         1.46 o                         
  -1   6   4         76.15         78.40         1.73 o                         
   0   6   4        178.44        176.30         2.72 o                         
   1   6   4         97.59         92.63         2.08 o                         
   2   6   4         11.27         10.31         1.04 o                         
   3   6   4         97.96         93.11         2.19 o                         
   4   6   4         12.80         13.86         1.06 o                         
  -6   7   4         40.70         42.84         1.22 o                         
  -5   7   4        118.67        126.13         2.15 o                         
  -4   7   4          5.31          6.24         0.84 o                         
  -3   7   4          0.40          0.23         0.78 o                         
  -2   7   4          0.50          0.65         0.83 o                         
  -1   7   4         15.38         17.02         1.13 o                         
   0   7   4          1.78          2.26         0.90 o                         
   1   7   4          4.33          2.36         0.86 o                         
   2   7   4         17.00         16.83         1.57 o                         
   3   7   4        106.77        113.87         7.81 o                         
  -5   8   4          3.92          4.53         0.82 o                         
  -4   8   4          9.28          5.79         0.70 o                         
  -3   8   4          3.12          3.22         0.71 o                         
  -2   8   4         26.94         28.66         1.18 o                         
  -1   8   4          9.45          7.88         0.91 o                         
   0   8   4         19.59         24.78         1.20 o                         
   1   8   4         14.49         16.83         1.23 o                         
   2   8   4          2.29          2.09         0.93 o                         
  -2   9   4          4.87          4.77         0.70 o                         
  -1   9   4         18.89         16.82         1.50 o                         
  -9   0   5         15.61         14.57         1.44 o                         
  -7   0   5         73.28         78.34         2.14 o                         
  -5   0   5        186.57        189.19         6.12 o                         
  -3   0   5         11.13         10.36         2.01 o                         
  -1   0   5        156.40        132.14         4.42 o                         
   1   0   5         30.41         30.04         5.87 o                         
   3   0   5        500.31        476.87         4.97 o                         
   5   0   5          2.52          3.68         1.10 o                         
  -9   1   5          5.81          3.53         0.88 o                         
  -8   1   5         38.59         43.25         1.86 o                         
  -7   1   5          6.60          6.83         0.69 o                         
  -6   1   5        156.22        143.83         1.60 o                         
  -5   1   5         24.36         24.81         1.31 o                         
  -4   1   5        124.93        131.32         3.81 o                         
  -3   1   5         81.02         75.97         2.76 o                         
  -2   1   5         20.55         23.89         1.95 o                         
  -1   1   5         27.96         28.10         2.18 o                         
   0   1   5         16.03         13.29         2.01 o                         
   1   1   5         12.41         15.85         2.05 o                         
   2   1   5        467.54        426.43         3.35 o                         
   3   1   5          1.80          1.22         0.68 o                         
   4   1   5        116.32        116.41         1.60 o                         
   5   1   5          6.27          6.91         1.50 o                         
  -8   2   5          4.05          5.87         0.96 o                         
  -7   2   5        119.50        118.92         1.76 o                         
  -6   2   5        608.30        597.43         4.07 o                         
  -5   2   5         31.81         32.92         0.96 o                         
  -4   2   5          3.14          5.04         1.05 o                         
  -3   2   5         91.22         99.81         4.03 o                         
  -2   2   5         65.18         72.45         2.68 o                         
  -1   2   5         74.46         73.18         4.62 o                         
   0   2   5         87.89         86.56         2.73 o                         
   1   2   5         73.81         76.79         2.46 o                         
   2   2   5         41.31         39.26         1.18 o                         
   3   2   5        245.63        244.04         2.41 o                         
   4   2   5         39.07         40.12         1.27 o                         
   5   2   5         18.97         18.40         2.46 o                         
  -8   3   5         64.26         68.21         2.05 o                         
  -7   3   5         50.60         54.00         1.36 o                         
  -6   3   5          0.28         -0.03         0.69 o                         
  -5   3   5        259.95        248.05         2.34 o                         
  -4   3   5         96.54         86.16         2.57 o                         
  -3   3   5          3.97          4.75         1.03 o                         
  -2   3   5         17.62         14.22         1.81 o                         
  -1   3   5         12.42         13.27         2.22 o                         
   0   3   5          6.49          4.46         1.53 o                         
   1   3   5         24.20         24.43         1.00 o                         
   2   3   5          3.60          3.22         0.77 o                         
   3   3   5          7.69         10.28         0.95 o                         
   4   3   5         71.95         67.10         1.55 o                         
  -8   4   5        135.10        140.46         7.97 o                         
  -7   4   5         16.53         13.65         0.90 o                         
  -6   4   5          8.81          9.13         0.82 o                         
  -5   4   5        192.05        190.59         2.24 o                         
  -4   4   5         70.25         70.44         1.46 o                         
  -3   4   5         69.50         66.99         1.54 o                         
  -2   4   5         15.36         14.37         1.31 o                         
  -1   4   5         22.77         20.37         1.23 o                         
   0   4   5        122.92        112.37         1.89 o                         
   1   4   5         12.56         13.58         1.03 o                         
   2   4   5          0.60          0.35         0.84 o                         
   3   4   5        135.96        137.98         2.17 o                         
   4   4   5         14.32         15.75         1.33 o                         
  -7   5   5         38.04         44.38         1.10 o                         
  -6   5   5          2.91          4.06         0.85 o                         
  -5   5   5          0.01         -0.65         0.66 o                         
  -4   5   5         13.09         11.93         0.95 o                         
  -3   5   5          0.68          0.69         0.78 o                         
  -2   5   5        452.73        416.54         3.59 o                         
  -1   5   5         17.48         17.80         1.09 o                         
   0   5   5        227.04        218.05         2.95 o                         
   1   5   5        117.50        116.04         2.39 o                         
   2   5   5         30.10         27.95         1.26 o                         
   3   5   5         16.86         15.84         1.18 o                         
  -7   6   5          2.47          1.35         0.74 o                         
  -6   6   5         30.22         26.94         1.23 o                         
  -5   6   5         14.43         15.22         0.88 o                         
  -4   6   5         52.29         43.74         1.87 o                         
  -3   6   5        200.87        186.99         2.58 o                         
  -2   6   5         95.63         90.52         1.81 o                         
  -1   6   5         25.26         22.50         1.30 o                         
   0   6   5          6.41          9.19         1.17 o                         
   1   6   5         75.65         79.53         2.20 o                         
   2   6   5         35.49         40.72         1.42 o                         
   3   6   5         10.60          9.81         1.15 o                         
  -6   7   5          1.84          1.71         0.67 o                         
  -5   7   5          6.57          7.06         0.82 o                         
  -4   7   5          2.72          1.48         0.72 o                         
  -3   7   5          4.19          3.23         0.75 o                         
  -2   7   5          1.01          1.53         0.91 o                         
  -1   7   5         57.80         62.02         1.94 o                         
   0   7   5         23.85         23.30         1.88 o                         
   1   7   5         17.02         15.73         0.97 o                         
   2   7   5         18.95         12.32         3.02 o                         
  -4   8   5          4.83          4.45         0.73 o                         
  -3   8   5          0.67          0.60         0.69 o                         
  -2   8   5          7.48          7.87         0.84 o                         
  -1   8   5         17.75         11.76         1.47 o                         
   0   8   5         45.81         50.79         1.86 o                         
  -8   0   6         18.65         20.28         1.48 o                         
  -6   0   6         59.86         66.33         1.74 o                         
  -4   0   6        820.00        808.97        16.34 o                         
  -2   0   6         20.38         18.76         2.80 o                         
   0   0   6        222.08        208.04         3.43 o                         
   2   0   6         34.11         41.50         1.60 o                         
   4   0   6         53.80         59.22         2.23 o                         
  -8   1   6         69.13         70.15         1.40 o                         
  -7   1   6          0.01          0.39         0.62 o                         
  -6   1   6         16.85         17.93         0.79 o                         
  -5   1   6         59.14         60.69         1.19 o                         
  -4   1   6         11.44         11.60         1.38 o                         
  -3   1   6        171.94        170.46         4.56 o                         
  -2   1   6         29.14         28.43         2.33 o                         
  -1   1   6        408.66        411.00        17.14 o                         
   0   1   6         38.52         40.01         1.45 o                         
   1   1   6         25.22         29.30         1.12 o                         
   2   1   6         15.62         20.13         0.94 o                         
   3   1   6        128.00        128.13         1.64 o                         
   4   1   6         16.32         19.42         1.01 o                         
  -8   2   6          6.59          7.39         0.76 o                         
  -7   2   6         22.53         22.33         0.91 o                         
  -6   2   6         54.74         55.27         1.24 o                         
  -5   2   6         84.37         84.97         1.37 o                         
  -4   2   6          0.24          0.59         0.57 o                         
  -3   2   6          2.71          1.87         1.06 o                         
  -2   2   6         69.59         66.85         2.29 o                         
  -1   2   6         96.74         95.81         2.11 o                         
   0   2   6         11.92         14.75         0.84 o                         
   1   2   6         38.51         41.81         1.22 o                         
   2   2   6          9.20         11.46         0.83 o                         
   3   2   6         13.97         14.51         0.85 o                         
   4   2   6          7.95          6.04         0.71 o                         
  -8   3   6          2.79          2.55         0.65 o                         
  -7   3   6         43.78         45.32         1.29 o                         
  -6   3   6         40.67         42.41         1.11 o                         
  -5   3   6         64.81         64.44         1.29 o                         
  -4   3   6         10.83         11.58         0.77 o                         
  -3   3   6          3.31          5.73         0.69 o                         
  -2   3   6          0.41          0.12         0.69 o                         
  -1   3   6        121.11        118.70         1.93 o                         
   0   3   6         42.85         37.01         1.20 o                         
   1   3   6        314.43        298.55         2.78 o                         
   2   3   6          0.35         -0.76         0.76 o                         
   3   3   6         23.58         23.94         1.00 o                         
  -8   4   6         37.37         40.31         1.80 o                         
  -7   4   6         72.32         78.67         1.50 o                         
  -6   4   6        130.40        131.73         1.77 o                         
  -5   4   6          9.02          8.69         0.81 o                         
  -4   4   6         46.05         48.74         1.34 o                         
  -3   4   6        578.44        556.52         4.61 o                         
  -2   4   6          4.37          4.14         0.89 o                         
  -1   4   6        189.75        182.95         2.54 o                         
   0   4   6        343.67        331.21         3.51 o                         
   1   4   6         81.15         72.74         1.66 o                         
   2   4   6        101.90         98.44         1.79 o                         
   3   4   6         10.98         10.96         1.96 o                         
  -7   5   6          4.30          4.29         0.73 o                         
  -6   5   6          0.18         -0.48         0.78 o                         
  -5   5   6         26.46         24.68         1.17 o                         
  -4   5   6        140.20        135.68         2.36 o                         
  -3   5   6        236.26        225.42         2.72 o                         
  -2   5   6        484.68        478.57         4.83 o                         
  -1   5   6          1.95          0.77         0.88 o                         
   0   5   6         45.30         45.58         1.80 o                         
   1   5   6          3.58          6.16         1.02 o                         
   2   5   6          3.19          2.74         0.78 o                         
  -6   6   6          5.87          4.47         0.66 o                         
  -5   6   6         18.80         18.94         0.86 o                         
  -4   6   6          0.83          0.88         0.84 o                         
  -3   6   6         71.36         71.07         1.80 o                         
  -2   6   6         31.80         25.91         1.32 o                         
  -1   6   6          9.25          9.00         1.14 o                         
   0   6   6          0.34          0.89         1.01 o                         
   1   6   6          2.46          1.55         1.12 o                         
   2   6   6         11.26          8.00         1.43 o                         
  -5   7   6         31.92         33.86         1.29 o                         
  -4   7   6          5.65          3.69         0.72 o                         
  -3   7   6          1.84          3.04         0.81 o                         
  -2   7   6         32.62         33.52         1.66 o                         
  -1   7   6          9.58          8.24         1.30 o                         
   0   7   6         28.39         34.42         1.46 o                         
   1   7   6          1.93          0.73         1.98 o                         
  -3   8   6          0.05         -0.71         0.81 o                         
  -2   8   6          0.01         -0.02         0.80 o                         
  -7   0   7        610.47        629.95         6.44 o                         
  -5   0   7         28.03         34.34         1.36 o                         
  -3   0   7        121.38        131.80         3.08 o                         
  -1   0   7         14.09         15.07         1.39 o                         
   1   0   7        428.16        430.70         4.86 o                         
   3   0   7         23.24         20.07         2.68 o                         
  -8   1   7        152.01        159.80         2.61 o                         
  -7   1   7         33.87         37.79         1.12 o                         
  -6   1   7        166.26        172.63         1.78 o                         
  -5   1   7          0.83          1.46         0.63 o                         
  -4   1   7          0.15          0.03         0.60 o                         
  -3   1   7         75.70         70.99         1.39 o                         
  -2   1   7          2.47          3.69         0.77 o                         
  -1   1   7          1.96          1.56         0.72 o                         
   0   1   7          5.92          5.78         0.82 o                         
   1   1   7         11.38         11.57         0.92 o                         
   2   1   7        147.60        155.57         1.79 o                         
   3   1   7         33.07         30.40         1.38 o                         
  -8   2   7          3.77          4.68         0.89 o                         
  -7   2   7         50.31         49.49         1.11 o                         
  -6   2   7         41.49         40.85         1.29 o                         
  -5   2   7         10.62         10.79         0.79 o                         
  -4   2   7          3.62          3.11         0.67 o                         
  -3   2   7         26.64         25.69         1.05 o                         
  -2   2   7          0.31          0.77         0.74 o                         
  -1   2   7         55.04         50.99         1.27 o                         
   0   2   7         23.10         24.09         1.00 o                         
   1   2   7         22.27         23.02         1.41 o                         
   2   2   7        219.86        218.14         2.07 o                         
   3   2   7          0.14          0.00         0.59 o                         
  -8   3   7          1.14          1.48         0.56 o                         
  -7   3   7          0.00         -0.49         0.59 o                         
  -6   3   7         17.96         17.03         0.87 o                         
  -5   3   7         50.26         54.10         1.26 o                         
  -4   3   7         81.24         80.22         1.44 o                         
  -3   3   7         43.07         40.71         1.58 o                         
  -2   3   7         93.63         88.84         1.76 o                         
  -1   3   7         16.35         16.01         1.09 o                         
   0   3   7         12.23         14.10         0.91 o                         
   1   3   7         70.71         72.01         1.42 o                         
   2   3   7         82.87         85.15         1.72 o                         
  -7   4   7         23.85         25.28         1.05 o                         
  -6   4   7         69.62         68.97         1.38 o                         
  -5   4   7          4.06          3.31         0.74 o                         
  -4   4   7         85.61         80.53         1.61 o                         
  -3   4   7        137.80        129.19         2.05 o                         
  -2   4   7         68.40         70.02         1.61 o                         
  -1   4   7         67.35         71.42         1.73 o                         
   0   4   7          0.09          0.51         0.86 o                         
   1   4   7          0.61          0.77         0.92 o                         
   2   4   7          6.09          6.03         0.99 o                         
  -7   5   7         28.72         29.09         1.23 o                         
  -6   5   7         34.61         34.74         1.81 o                         
  -5   5   7         37.17         32.33         1.20 o                         
  -4   5   7         66.61         62.70         1.63 o                         
  -3   5   7         17.59         12.71         1.33 o                         
  -2   5   7          4.64          4.02         1.22 o                         
  -1   5   7          0.25         -0.60         1.06 o                         
   0   5   7          0.09         -0.09         0.90 o                         
   1   5   7          5.79          8.70         0.97 o                         
  -6   6   7         14.27         15.10         2.00 o                         
  -5   6   7         10.49          8.99         0.75 o                         
  -4   6   7         82.26         83.99         2.15 o                         
  -3   6   7          8.61          6.45         1.11 o                         
  -2   6   7         12.88          9.91         1.29 o                         
  -1   6   7         47.01         52.02         2.41 o                         
   0   6   7         96.69        105.19         3.53 o                         
  -4   7   7          6.51          4.17         1.86 o                         
  -3   7   7         78.84         78.99         3.91 o                         
  -2   7   7          8.41          7.95         1.00 o                         
  -1   7   7          2.74          0.24         1.91 o                         
  -8   0   8         31.69         28.16         1.26 o                         
  -6   0   8         26.84         28.29         1.35 o                         
  -4   0   8         20.27         19.08         1.37 o                         
  -2   0   8        368.42        381.99         4.62 o                         
   0   0   8         14.12         15.41         1.19 o                         
   2   0   8         29.27         28.16         1.29 o                         
  -8   1   8         28.50         25.94         2.35 o                         
  -7   1   8          6.42          6.78         0.60 o                         
  -6   1   8        153.84        163.91         1.76 o                         
  -5   1   8         55.81         56.46         1.28 o                         
  -4   1   8         56.37         56.98         1.42 o                         
  -3   1   8          9.17          9.94         0.85 o                         
  -2   1   8         31.44         35.42         1.21 o                         
  -1   1   8          1.36          1.74         0.73 o                         
   0   1   8         40.57         42.93         1.27 o                         
   1   1   8          3.98          3.79         0.63 o                         
   2   1   8         11.62          8.13         1.45 o                         
  -7   2   8         48.90         49.25         1.02 o                         
  -6   2   8          0.23          0.24         0.58 o                         
  -5   2   8         18.11         16.82         0.88 o                         
  -4   2   8        222.06        219.39         2.39 o                         
  -3   2   8         20.28         22.14         1.19 o                         
  -2   2   8          7.09          8.74         0.99 o                         
  -1   2   8        419.24        420.94         3.56 o                         
   0   2   8         99.78        101.00         1.64 o                         
   1   2   8         73.77         74.68         1.34 o                         
  -7   3   8          9.96         10.61         0.76 o                         
  -6   3   8          8.62          8.45         0.72 o                         
  -5   3   8         30.15         27.84         0.96 o                         
  -4   3   8         10.08         11.71         0.90 o                         
  -3   3   8         61.57         60.51         1.82 o                         
  -2   3   8        201.76        208.89         2.98 o                         
  -1   3   8         11.57          9.40         0.98 o                         
   0   3   8         62.34         59.13         1.36 o                         
   1   3   8          2.43          3.03         0.67 o                         
  -7   4   8          2.72          2.89         0.63 o                         
  -6   4   8          0.97          1.31         0.65 o                         
  -5   4   8          0.13         -0.62         0.62 o                         
  -4   4   8          3.97          4.95         1.04 o                         
  -3   4   8          3.81          4.37         0.77 o                         
  -2   4   8         25.96         27.96         1.46 o                         
  -1   4   8          0.77          0.09         0.78 o                         
   0   4   8          0.25         -0.83         0.96 o                         
   1   4   8          7.57          7.96         2.00 o                         
  -6   5   8         12.20         12.37         0.83 o                         
  -5   5   8         13.48         11.13         1.17 o                         
  -4   5   8         60.08         65.49         2.13 o                         
  -3   5   8          0.40          0.81         0.92 o                         
  -2   5   8          0.04         -0.43         1.06 o                         
  -1   5   8          4.90          3.79         1.51 o                         
   0   5   8         29.48         26.29         1.94 o                         
  -4   6   8        137.22        120.84         4.10 o                         
  -3   6   8        160.72        147.74        11.04 o                         
  -2   6   8         11.58         12.18         2.57 o                         
  -7   0   9         27.04         19.37         2.02 o                         
  -5   0   9          3.36          3.20         0.88 o                         
  -3   0   9          4.49          5.56         1.17 o                         
  -1   0   9         63.64         65.82         2.06 o                         
  -7   1   9        116.96        127.02         2.30 o                         
  -6   1   9          9.04          9.20         0.61 o                         
  -5   1   9          1.68          2.49         0.71 o                         
  -4   1   9        114.57        112.69         2.15 o                         
  -3   1   9          5.31          6.51         0.82 o                         
  -2   1   9         19.87         20.06         0.94 o                         
  -1   1   9          9.80          9.81         0.79 o                         
   0   1   9          9.66          8.11         0.71 o                         
  -7   2   9         41.40         34.72         2.24 o                         
  -6   2   9          0.14          0.33         0.57 o                         
  -5   2   9         28.78         29.57         1.16 o                         
  -4   2   9         44.88         46.77         1.63 o                         
  -3   2   9         83.30         88.06         2.01 o                         
  -2   2   9         23.62         24.56         1.20 o                         
  -1   2   9          2.43          2.62         0.69 o                         
   0   2   9         58.27         65.43         2.46 o                         
  -6   3   9         23.03         20.39         1.09 o                         
  -5   3   9         74.26         77.75         1.37 o                         
  -4   3   9         42.53         38.00         1.52 o                         
  -3   3   9         17.68         17.43         1.22 o                         
  -2   3   9          1.17          0.54         0.72 o                         
  -1   3   9          1.16          0.66         0.71 o                         
  -5   4   9          3.91          1.86         1.17 o                         
  -4   4   9          6.87          6.51         0.87 o                         
  -3   4   9          9.54          7.28         0.86 o                         
  -2   4   9          1.25          0.81         0.76 o                         
  -6   0  10          1.75          2.14         1.64 o                         
  -4   0  10         34.42         35.24         1.78 o                         
  -2   0  10        280.51        313.92         7.57 o                         
  -5   1  10         54.24         49.91         2.31 o                         
  -4   1  10        103.48        108.88         2.90 o                         
  -3   1  10         21.10         17.73         1.70 o                         
  -2   1  10         92.81         94.44         3.33 o                         
  -5   2  10          1.48          1.32         0.76 o                         
  -4   2  10          9.30         10.77         0.98 o                         
  -3   2  10        146.18        168.91         3.27 o                         
                                                                                
