# Supplementary material for: Clarifying the structures of imidines: using crystallographic characterization to identify tautomers and localized systems of π-bonding
Source: Acta Crystallogr C Struct Chem. 2023 Mar 15;79(Pt 4):133–41. doi: 10.1107/S2053229623002036 (PMC10074040; doi:10.1107/S2053229623002036)
Supplement: Supplementary file 5 [file c-79-00133-4sup6.hkl]

data_4
#data_berry976                                                                  
_shelx_title ' berry976_a.res in P-1'                                           
_shelx_refln_list_code          4                                               
_shelx_F_calc_maximum       70.80                                               
_exptl_crystal_F_000       120.00                                               
_reflns_d_resolution_high  0.6495                                               
                                                                                
loop_                                                                           
 _space_group_symop_operation_xyz                                               
 'x, y, z'                                                                      
 '-x, -y, -z'                                                                   
                                                                                
_cell_length_a     6.3296                                                       
_cell_length_b     7.0222                                                       
_cell_length_c     7.3512                                                       
_cell_angle_alpha  84.975                                                       
_cell_angle_beta   71.693                                                       
_cell_angle_gamma  63.889                                                       
                                                                                
_shelx_F_squared_multiplier     1.000                                           
                                                                                
loop_                                                                           
 _refln_index_h                                                                 
 _refln_index_k                                                                 
 _refln_index_l                                                                 
 _refln_F_squared_calc                                                          
 _refln_F_squared_meas                                                          
 _refln_F_squared_sigma                                                         
 _refln_observed_status                                                         
   1   0   0        963.47        977.53        11.23 o                         
   2   0   0        556.01        590.37         7.33 o                         
   3   0   0         58.14         72.93         1.04 o                         
   4   0   0          7.38          9.69         0.49 o                         
   5   0   0         53.91         54.52         1.21 o                         
   6   0   0          0.50          4.12         0.40 o                         
   7   0   0          6.13          8.52         0.61 o                         
   8   0   0          0.19          1.60         0.68 o                         
  -7   1   0         25.73         27.75         1.57 o                         
  -6   1   0          1.18          1.23         0.37 o                         
  -5   1   0         76.44         64.80         1.30 o                         
  -4   1   0         12.34         10.69         0.41 o                         
  -3   1   0        107.48        113.67         1.68 o                         
  -2   1   0        244.59        273.25         3.47 o                         
  -1   1   0          5.48          8.31         0.18 o                         
   0   1   0        304.80        298.66         3.46 o                         
   1   1   0        419.51        423.33         5.23 o                         
   2   1   0         24.58         17.48         0.33 o                         
   3   1   0         52.06         49.19         0.71 o                         
   4   1   0        146.09        138.85         2.03 o                         
   5   1   0         63.80         60.20         1.06 o                         
   6   1   0          0.24          0.24         0.23 o                         
   7   1   0         27.60         28.91         0.99 o                         
   8   1   0         21.77         22.86         1.19 o                         
  -7   2   0         95.20         99.92         2.44 o                         
  -6   2   0         49.30         50.25         1.40 o                         
  -5   2   0         28.96         26.90         1.31 o                         
  -4   2   0         57.11         46.35         0.92 o                         
  -3   2   0         16.30         14.28         0.42 o                         
  -2   2   0         30.70         33.59         0.54 o                         
  -1   2   0          3.09          3.11         0.12 o                         
   0   2   0        197.48        196.18         2.33 o                         
   1   2   0         20.31         25.56         0.43 o                         
   2   2   0        118.98        128.99         1.83 o                         
   3   2   0        253.60        276.74         4.17 o                         
   4   2   0        212.04        192.51         2.56 o                         
   5   2   0        684.30        647.92         8.85 o                         
   6   2   0         35.28         30.00         0.84 o                         
   7   2   0         52.82         54.63         1.35 o                         
   8   2   0          0.74          1.03         0.43 o                         
  -6   3   0          4.43          6.86         0.68 o                         
  -5   3   0         28.09         28.40         1.11 o                         
  -4   3   0          1.56          1.99         0.40 o                         
  -3   3   0          0.04          0.11         0.17 o                         
  -2   3   0        160.64        156.82         1.87 o                         
  -1   3   0          2.41          1.33         0.14 o                         
   0   3   0        779.36        851.69         9.87 o                         
   1   3   0        129.98        137.56         1.96 o                         
   2   3   0        182.95        201.61         2.59 o                         
   3   3   0         11.33         17.75         0.42 o                         
   4   3   0          7.76          9.09         0.31 o                         
   5   3   0         10.49         11.48         0.50 o                         
   6   3   0          3.65          3.06         0.26 o                         
   7   3   0          1.74          1.28         0.29 o                         
   8   3   0          0.00          0.03         0.36 o                         
  -6   4   0          2.29          2.04         1.07 o                         
  -5   4   0          1.38          0.66         0.70 o                         
  -4   4   0          0.00         -0.27         0.28 o                         
  -3   4   0         47.99         47.27         0.95 o                         
  -2   4   0        301.74        291.24         4.13 o                         
  -1   4   0         88.95         79.68         0.98 o                         
   0   4   0        195.43        222.18         2.72 o                         
   1   4   0        205.70        219.12         3.11 o                         
   2   4   0          0.38          0.39         0.15 o                         
   3   4   0         18.14         17.66         0.40 o                         
   4   4   0          1.53          2.62         0.25 o                         
   5   4   0          3.41          3.74         0.35 o                         
   6   4   0          1.54          1.62         0.43 o                         
   7   4   0          0.00          0.05         0.22 o                         
   8   4   0         12.38         11.24         0.93 o                         
   9   4   0         12.23         10.88         1.01 o                         
  -5   5   0          5.35          4.05         1.89 o                         
  -4   5   0          4.69          5.08         0.70 o                         
  -3   5   0         29.14         30.77         1.33 o                         
  -2   5   0          0.27         -0.13         0.31 o                         
  -1   5   0          3.76          3.45         0.25 o                         
   0   5   0         34.33         34.02         0.70 o                         
   1   5   0          2.25          1.54         0.20 o                         
   2   5   0          0.06          0.06         0.13 o                         
   3   5   0        190.66        182.18         2.65 o                         
   4   5   0          2.13          3.22         0.42 o                         
   5   5   0        150.40        127.39         2.38 o                         
   6   5   0         24.52         17.61         0.59 o                         
   7   5   0          4.26          3.30         0.35 o                         
   8   5   0          2.73          3.30         0.43 o                         
   9   5   0          8.71          7.10         0.81 o                         
  -4   6   0          0.20          0.15         0.81 o                         
  -3   6   0          0.44          0.30         0.63 o                         
  -2   6   0          0.51          0.40         0.52 o                         
  -1   6   0          1.99          2.01         0.56 o                         
   0   6   0          0.53          1.51         0.27 o                         
   1   6   0          5.05          4.20         0.35 o                         
   2   6   0         64.82         61.19         1.44 o                         
   3   6   0        130.47        124.40         2.16 o                         
   4   6   0          2.45          2.41         0.39 o                         
   5   6   0         78.61         65.99         1.31 o                         
   6   6   0         20.74         16.66         0.61 o                         
   7   6   0          5.57          6.04         0.76 o                         
   8   6   0          0.35          0.13         0.33 o                         
   9   6   0          1.69          2.88         1.15 o                         
  -3   7   0         13.67         10.45         1.30 o                         
  -2   7   0         18.51         16.84         1.40 o                         
  -1   7   0         11.03         13.12         1.33 o                         
   0   7   0          4.70          8.15         0.72 o                         
   1   7   0         23.23         16.94         0.67 o                         
   2   7   0         87.76         77.95         1.68 o                         
   3   7   0          0.00          0.00         0.23 o                         
   4   7   0          0.43          0.62         0.30 o                         
   5   7   0          4.68          4.69         0.44 o                         
   6   7   0         11.36         12.85         0.67 o                         
   7   7   0          0.26          1.43         0.39 o                         
   8   7   0         44.53         47.04         1.29 o                         
  -2   8   0          0.51          0.52         0.86 o                         
  -1   8   0          0.66          1.07         0.72 o                         
   0   8   0          1.50          4.36         0.81 o                         
   1   8   0          5.09          5.45         0.81 o                         
   2   8   0          6.05          7.62         1.06 o                         
   3   8   0          7.29          6.67         0.59 o                         
   4   8   0         24.74         28.43         1.04 o                         
   5   8   0         11.31         11.90         1.15 o                         
   6   8   0          6.45          7.42         0.69 o                         
   7   8   0         10.26         12.71         0.79 o                         
   8   8   0          4.87          4.36         0.80 o                         
   0   9   0          5.23          7.05         1.10 o                         
   1   9   0          8.60          8.36         1.69 o                         
   2   9   0         13.48         13.30         1.02 o                         
   3   9   0          9.70         12.40         0.80 o                         
   4   9   0          5.16          4.46         0.74 o                         
   5   9   0          2.83          3.12         0.55 o                         
   6   9   0         18.78         22.35         1.07 o                         
   7   9   0         39.54         43.90         1.49 o                         
   1  10   0          9.10          8.92         1.94 o                         
   2  10   0         45.25         50.39         1.80 o                         
   3  10   0          5.57          7.44         0.75 o                         
   4  10   0          0.09          0.10         0.54 o                         
   5  10   0          0.02          0.21         0.69 o                         
   6  10   0          9.87         11.16         0.97 o                         
  -5 -10   1          1.72          1.89         0.81 o                         
  -4 -10   1          3.74          4.01         0.88 o                         
  -3 -10   1         17.45         18.28         1.18 o                         
  -2 -10   1          8.22          7.70         1.68 o                         
  -1 -10   1         83.17         94.87         5.00 o                         
  -7  -9   1          6.25          7.61         0.84 o                         
  -6  -9   1          0.52          0.06         0.51 o                         
  -5  -9   1         30.07         31.75         1.29 o                         
  -4  -9   1          0.85          0.50         0.60 o                         
  -3  -9   1         63.28         65.93         1.77 o                         
  -2  -9   1          0.02         -0.27         0.41 o                         
  -1  -9   1         46.97         44.76         2.11 o                         
   0  -9   1          5.49          4.00         0.99 o                         
  -8  -8   1        121.36        152.88         9.74 o                         
  -7  -8   1         46.69         48.86         2.37 o                         
  -6  -8   1         11.08         10.36         1.14 o                         
  -5  -8   1         20.76         24.57         1.15 o                         
  -4  -8   1         20.59         21.14         1.40 o                         
  -3  -8   1         23.68         23.58         2.14 o                         
  -2  -8   1          1.66          2.93         0.45 o                         
  -1  -8   1          8.52          7.86         0.77 o                         
   0  -8   1          0.00          0.13         0.59 o                         
   1  -8   1          7.57          8.39         1.45 o                         
   2  -8   1         14.82         14.06         2.80 o                         
  -8  -7   1         15.20         16.91         1.14 o                         
  -7  -7   1         37.19         38.30         1.24 o                         
  -6  -7   1         10.45         10.28         0.66 o                         
  -5  -7   1          1.44          1.30         0.35 o                         
  -4  -7   1          3.56          3.27         0.42 o                         
  -3  -7   1          5.46          5.63         0.90 o                         
  -2  -7   1          1.69          2.20         0.32 o                         
  -1  -7   1         26.77         26.31         0.81 o                         
   0  -7   1         81.18         75.29         2.83 o                         
   1  -7   1          0.37          0.02         0.52 o                         
   2  -7   1         42.87         43.99         2.96 o                         
   3  -7   1          0.09          0.72         0.81 o                         
  -8  -6   1         24.46         25.10         2.22 o                         
  -7  -6   1          0.01          0.25         0.30 o                         
  -6  -6   1          0.46          0.67         0.29 o                         
  -5  -6   1         29.38         24.83         0.72 o                         
  -4  -6   1         37.26         34.36         1.34 o                         
  -3  -6   1        580.76        535.02         8.13 o                         
  -2  -6   1        120.29        117.28         2.08 o                         
  -1  -6   1         41.61         34.96         0.87 o                         
   0  -6   1         47.61         40.00         1.00 o                         
   1  -6   1         35.03         38.45         2.37 o                         
   2  -6   1         34.62         34.88         1.68 o                         
   3  -6   1          0.01          0.29         0.59 o                         
   4  -6   1          3.71          1.89         0.87 o                         
  -8  -5   1         15.07         14.29         1.13 o                         
  -7  -5   1          9.32         11.90         0.68 o                         
  -6  -5   1          0.92          0.86         0.28 o                         
  -5  -5   1         11.78         13.60         0.53 o                         
  -4  -5   1          1.47          2.34         0.29 o                         
  -3  -5   1         20.03         18.40         0.47 o                         
  -2  -5   1         62.57         57.16         1.00 o                         
  -1  -5   1         22.47         20.42         0.70 o                         
   0  -5   1          5.55          6.20         0.33 o                         
   1  -5   1         17.57         18.13         0.49 o                         
   2  -5   1         24.99         23.16         0.63 o                         
   3  -5   1          0.90          0.28         0.46 o                         
   4  -5   1         24.71         25.92         1.38 o                         
   5  -5   1         48.14         52.98         1.87 o                         
  -8  -4   1         11.42         12.00         0.71 o                         
  -7  -4   1         23.04         23.05         0.79 o                         
  -6  -4   1         16.25         15.87         0.57 o                         
  -5  -4   1         57.15         49.67         1.05 o                         
  -4  -4   1          1.37          1.39         0.29 o                         
  -3  -4   1        125.47        116.67         1.88 o                         
  -2  -4   1          1.60          0.81         0.13 o                         
  -1  -4   1          8.70          7.33         0.24 o                         
   0  -4   1         79.14         80.96         1.11 o                         
   1  -4   1         62.58         60.84         1.05 o                         
   2  -4   1        456.99        445.44         6.77 o                         
   3  -4   1         45.71         44.13         0.91 o                         
   4  -4   1         49.77         53.33         1.11 o                         
   5  -4   1         10.01         11.73         0.97 o                         
   6  -4   1          2.24          1.40         0.63 o                         
  -8  -3   1         21.82         18.16         0.91 o                         
  -7  -3   1          0.01          0.11         0.29 o                         
  -6  -3   1          2.96          3.44         0.31 o                         
  -5  -3   1         28.79         26.47         0.70 o                         
  -4  -3   1          0.01          0.02         0.13 o                         
  -3  -3   1        212.80        228.61         3.54 o                         
  -2  -3   1        127.42        138.24         1.98 o                         
  -1  -3   1          1.07          2.33         0.13 o                         
   0  -3   1          1.59          1.23         0.11 o                         
   1  -3   1          0.63          0.11         0.09 o                         
   2  -3   1         13.01         11.35         0.26 o                         
   3  -3   1         11.21         11.26         0.45 o                         
   4  -3   1          0.17         -0.03         0.20 o                         
   5  -3   1          0.78          0.73         0.28 o                         
   6  -3   1          9.74          9.93         1.12 o                         
   7  -3   1         16.47         14.79         2.09 o                         
  -8  -2   1          0.44          0.17         0.47 o                         
  -7  -2   1          2.47          3.38         0.46 o                         
  -6  -2   1         17.32         18.10         0.69 o                         
  -5  -2   1        141.13        133.18         2.32 o                         
  -4  -2   1         28.73         26.70         0.59 o                         
  -3  -2   1        207.11        215.53         3.33 o                         
  -2  -2   1        212.44        224.84         3.41 o                         
  -1  -2   1         39.31         35.13         0.49 o                         
   0  -2   1        366.23        356.05         4.17 o                         
   1  -2   1          1.55          1.48         0.10 o                         
   2  -2   1         71.99         78.85         1.24 o                         
   3  -2   1          8.78          8.72         0.35 o                         
   4  -2   1         16.68         15.89         0.51 o                         
   5  -2   1         13.83         14.13         0.55 o                         
   6  -2   1          3.01          2.30         0.36 o                         
   7  -2   1         63.08         66.35         2.59 o                         
  -8  -1   1          1.30          0.63         0.55 o                         
  -7  -1   1         25.32         27.40         1.04 o                         
  -6  -1   1         48.14         49.14         1.25 o                         
  -5  -1   1         17.31         17.06         0.67 o                         
  -4  -1   1          4.19          3.41         0.20 o                         
  -3  -1   1         88.79         95.70         1.33 o                         
  -2  -1   1          0.09          0.02         0.07 o                         
  -1  -1   1        189.34        179.01         2.26 o                         
   0  -1   1        528.40        499.79         5.77 o                         
   1  -1   1         34.39         29.55         0.51 o                         
   2  -1   1        395.31        400.72         5.96 o                         
   3  -1   1         95.79        104.15         1.57 o                         
   4  -1   1          0.02          0.17         0.14 o                         
   5  -1   1          7.11          5.48         0.36 o                         
   6  -1   1          4.50          3.25         0.33 o                         
   7  -1   1          0.02          0.05         0.39 o                         
  -7   0   1          5.63          6.13         0.76 o                         
  -6   0   1          2.21          3.35         0.42 o                         
  -5   0   1          0.14          0.30         0.24 o                         
  -4   0   1          0.01          0.21         0.14 o                         
  -3   0   1         41.74         44.14         0.78 o                         
  -2   0   1        113.84        103.36         1.40 o                         
  -1   0   1         72.37         74.58         0.88 o                         
   0   0   1        303.90        301.97         3.49 o                         
   1   0   1          6.23          8.52         0.17 o                         
   2   0   1        715.60        708.01         9.46 o                         
   3   0   1         71.90         72.92         1.03 o                         
   4   0   1          2.63          3.03         0.17 o                         
   5   0   1          2.88          1.69         0.21 o                         
   6   0   1          0.56          0.19         0.22 o                         
   7   0   1          1.81          2.01         0.68 o                         
   8   0   1         10.82         12.76         0.85 o                         
  -7   1   1          4.02          3.66         0.62 o                         
  -6   1   1          9.81         10.60         0.67 o                         
  -5   1   1         23.17         17.98         0.80 o                         
  -4   1   1          2.53          0.67         0.19 o                         
  -3   1   1         10.65          9.92         0.38 o                         
  -2   1   1        383.29        414.30         4.88 o                         
  -1   1   1        936.75        941.53        10.87 o                         
   0   1   1        214.56        191.39         2.12 o                         
   1   1   1        142.71        137.35         1.87 o                         
   2   1   1        125.06        116.79         2.01 o                         
   3   1   1        134.33        134.32         1.79 o                         
   4   1   1         57.82         61.01         0.87 o                         
   5   1   1         36.48         36.06         0.80 o                         
   6   1   1          8.20          8.45         0.73 o                         
   7   1   1         37.58         37.49         1.69 o                         
   8   1   1          8.82          9.69         0.67 o                         
  -7   2   1          3.98          5.29         2.03 o                         
  -6   2   1         35.08         37.75         1.25 o                         
  -5   2   1          2.63          1.23         0.33 o                         
  -4   2   1          0.17          0.97         0.24 o                         
  -3   2   1          0.58          0.46         0.17 o                         
  -2   2   1          2.07          1.35         0.14 o                         
  -1   2   1         17.71         19.14         0.35 o                         
   0   2   1          1.15          1.51         0.13 o                         
   1   2   1        206.60        195.99         2.96 o                         
   2   2   1        448.02        461.16         5.36 o                         
   3   2   1        171.86        192.18         2.47 o                         
   4   2   1         15.01         17.62         0.35 o                         
   5   2   1          3.75          3.11         0.22 o                         
   6   2   1         38.29         37.34         1.07 o                         
   7   2   1         60.53         60.00         1.40 o                         
   8   2   1          5.18          4.63         0.56 o                         
   9   2   1          5.32          4.28         1.27 o                         
  -6   3   1         43.65         48.57         1.76 o                         
  -5   3   1          1.11          1.24         0.38 o                         
  -4   3   1          0.28          0.46         0.27 o                         
  -3   3   1         32.59         32.31         0.80 o                         
  -2   3   1          0.14          0.07         0.13 o                         
  -1   3   1         24.22         28.34         0.45 o                         
   0   3   1          9.58         14.29         0.27 o                         
   1   3   1          0.00         -0.05         0.10 o                         
   2   3   1        100.24        111.86         1.62 o                         
   3   3   1        374.26        405.36         5.10 o                         
   4   3   1        294.95        310.41         3.97 o                         
   5   3   1         10.12         10.72         0.39 o                         
   6   3   1         12.09         11.70         0.69 o                         
   7   3   1          5.28          4.47         0.35 o                         
   8   3   1         11.54         12.05         1.11 o                         
   9   3   1         15.03         13.83         0.82 o                         
  -5   4   1          0.98         -0.02         0.58 o                         
  -4   4   1         31.16         35.18         1.64 o                         
  -3   4   1         40.18         41.89         0.99 o                         
  -2   4   1        115.83        112.55         1.96 o                         
  -1   4   1        397.01        375.04         4.25 o                         
   0   4   1         61.10         56.73         0.77 o                         
   1   4   1          6.24          9.10         0.37 o                         
   2   4   1          2.68          4.27         0.23 o                         
   3   4   1         47.83         41.68         0.74 o                         
   4   4   1         33.83         29.28         0.87 o                         
   5   4   1          0.66          0.01         0.18 o                         
   6   4   1         29.29         25.99         0.99 o                         
   7   4   1         44.84         45.71         1.12 o                         
   8   4   1         20.56         20.51         1.45 o                         
   9   4   1          0.01          0.48         0.46 o                         
  -5   5   1          1.37          3.72         1.48 o                         
  -4   5   1         53.83         63.29         4.97 o                         
  -3   5   1         94.35         98.64         4.44 o                         
  -2   5   1          3.48          3.67         0.48 o                         
  -1   5   1         96.17         96.26         1.60 o                         
   0   5   1          4.77          5.82         0.32 o                         
   1   5   1          3.42          3.26         0.27 o                         
   2   5   1        141.64        135.27         2.50 o                         
   3   5   1         20.15         19.04         0.45 o                         
   4   5   1          5.66          5.24         0.34 o                         
   5   5   1          3.84          3.37         0.36 o                         
   6   5   1          1.12          1.92         0.32 o                         
   7   5   1          7.48          7.56         0.52 o                         
   8   5   1         18.08         22.05         1.00 o                         
   9   5   1         23.61         20.78         1.07 o                         
  -4   6   1          0.01          0.32         0.95 o                         
  -3   6   1          9.27          8.80         1.38 o                         
  -2   6   1          5.52          5.86         0.87 o                         
  -1   6   1         46.15         43.79         1.36 o                         
   0   6   1         26.16         25.54         0.68 o                         
   1   6   1         82.22         64.60         1.31 o                         
   2   6   1         38.95         30.92         0.78 o                         
   3   6   1        219.31        210.74         3.41 o                         
   4   6   1        420.78        395.66         6.08 o                         
   5   6   1         16.85         16.26         0.77 o                         
   6   6   1          3.05          2.96         0.47 o                         
   7   6   1          0.00         -0.24         0.38 o                         
   8   6   1          5.95          6.40         0.89 o                         
   9   6   1          8.98          7.74         0.77 o                         
  -3   7   1          3.38          2.03         0.99 o                         
  -2   7   1          2.18          1.22         0.73 o                         
  -1   7   1         12.72         14.72         1.24 o                         
   0   7   1          0.11          0.26         0.37 o                         
   1   7   1         78.63         68.65         1.31 o                         
   2   7   1         95.32         90.95         1.84 o                         
   3   7   1          4.17          3.61         0.35 o                         
   4   7   1         52.73         48.68         1.13 o                         
   5   7   1          0.27          0.55         0.28 o                         
   6   7   1          0.05          0.20         0.55 o                         
   7   7   1         38.70         37.62         1.10 o                         
   8   7   1         15.17         15.43         0.95 o                         
  -1   8   1         29.04         29.63         7.49 o                         
   0   8   1          0.38          1.03         0.84 o                         
   1   8   1          0.16          0.04         0.31 o                         
   2   8   1         20.72         20.50         0.81 o                         
   3   8   1          0.60         -0.02         0.34 o                         
   4   8   1         32.73         33.28         1.41 o                         
   5   8   1         10.39         10.30         1.24 o                         
   6   8   1         29.43         32.40         1.33 o                         
   7   8   1          8.55         10.40         0.79 o                         
   8   8   1         62.33         65.91         1.73 o                         
   0   9   1          0.07         -0.67         0.78 o                         
   1   9   1         14.98         17.25         1.34 o                         
   2   9   1         20.38         20.19         1.21 o                         
   3   9   1          1.46          1.17         0.40 o                         
   4   9   1         20.53         20.27         1.49 o                         
   5   9   1          0.38          0.26         0.41 o                         
   6   9   1         17.20         16.78         1.03 o                         
   7   9   1          6.66          6.74         0.69 o                         
   8   9   1          7.44          7.14         1.12 o                         
   2  10   1        135.56        149.12         3.66 o                         
   3  10   1          1.91          2.08         0.56 o                         
   4  10   1         32.56         37.08         2.13 o                         
   5  10   1          0.24         -0.07         0.50 o                         
   6  10   1          2.26          2.51         0.64 o                         
  -5 -10   2          1.43          1.94         1.43 o                         
  -4 -10   2          2.62          2.51         0.70 o                         
  -3 -10   2          1.93          0.97         0.73 o                         
  -2 -10   2          5.32          7.34         1.78 o                         
  -1 -10   2         56.76         64.39         5.25 o                         
  -6  -9   2         18.07         17.72         1.91 o                         
  -5  -9   2          8.59          8.86         0.80 o                         
  -4  -9   2          0.30          0.64         0.63 o                         
  -3  -9   2          1.81          2.52         0.56 o                         
  -2  -9   2          1.35          1.99         0.63 o                         
  -1  -9   2          0.05          0.80         0.70 o                         
   0  -9   2          0.36          0.13         0.79 o                         
  -7  -8   2          0.20          0.61         0.58 o                         
  -6  -8   2         29.75         34.11         2.13 o                         
  -5  -8   2          7.97          8.10         0.68 o                         
  -4  -8   2          1.92          1.06         0.43 o                         
  -3  -8   2         34.57         38.05         1.55 o                         
  -2  -8   2          3.40          3.60         0.50 o                         
  -1  -8   2         19.80         20.43         1.01 o                         
   0  -8   2          0.01          0.48         1.20 o                         
   1  -8   2          8.86         10.30         1.15 o                         
   2  -8   2          1.30          1.22         0.83 o                         
  -8  -7   2          6.10          6.17         2.14 o                         
  -7  -7   2         17.91         20.52         1.38 o                         
  -6  -7   2          1.10          0.94         0.43 o                         
  -5  -7   2          0.05         -0.34         0.34 o                         
  -4  -7   2          5.79          5.55         0.70 o                         
  -3  -7   2          3.89          2.48         0.65 o                         
  -2  -7   2          0.68          0.43         0.27 o                         
  -1  -7   2         37.33         32.77         0.99 o                         
   0  -7   2          8.29          4.59         1.22 o                         
   1  -7   2          0.43          0.18         0.54 o                         
   2  -7   2          9.26         11.17         1.94 o                         
   3  -7   2          3.71          2.45         0.90 o                         
  -8  -6   2          0.07         -0.44         0.44 o                         
  -7  -6   2          3.77          3.71         0.44 o                         
  -6  -6   2          4.22          3.81         0.41 o                         
  -5  -6   2         19.46         17.12         0.97 o                         
  -4  -6   2         11.79          8.60         0.47 o                         
  -3  -6   2          1.84          1.49         0.28 o                         
  -2  -6   2         51.63         53.00         1.02 o                         
  -1  -6   2        129.66        125.10         2.21 o                         
   0  -6   2          4.38          3.01         0.56 o                         
   1  -6   2          3.21          3.21         0.61 o                         
   2  -6   2          6.41          7.02         0.65 o                         
   3  -6   2          1.00          0.95         0.58 o                         
   4  -6   2          6.53          5.15         0.97 o                         
  -8  -5   2         16.43         17.91         0.87 o                         
  -7  -5   2          0.39          0.63         0.35 o                         
  -6  -5   2          7.87          8.27         0.50 o                         
  -5  -5   2         69.07         56.89         1.23 o                         
  -4  -5   2        157.27        140.40         2.42 o                         
  -3  -5   2          8.75          9.55         0.87 o                         
  -2  -5   2         79.93         74.88         1.27 o                         
  -1  -5   2          0.01         -0.04         0.15 o                         
   0  -5   2         14.84         16.50         0.41 o                         
   1  -5   2         23.93         22.00         0.61 o                         
   2  -5   2          1.22          1.46         0.28 o                         
   3  -5   2          0.14         -0.19         0.24 o                         
   4  -5   2         16.16         16.05         1.29 o                         
   5  -5   2          1.02          0.94         0.61 o                         
  -8  -4   2         11.15         14.61         0.79 o                         
  -7  -4   2          1.45          0.78         0.33 o                         
  -6  -4   2          4.21          5.56         0.40 o                         
  -5  -4   2          0.00          0.10         0.20 o                         
  -4  -4   2          2.79          2.08         0.26 o                         
  -3  -4   2          0.34          0.17         0.17 o                         
  -2  -4   2          0.49          0.55         0.15 o                         
  -1  -4   2         74.99         75.47         1.05 o                         
   0  -4   2        128.71        134.74         1.74 o                         
   1  -4   2         15.98         21.10         0.45 o                         
   2  -4   2         25.83         23.63         0.64 o                         
   3  -4   2        110.56        109.02         1.96 o                         
   4  -4   2         80.86         79.97         1.46 o                         
   5  -4   2          0.46          0.68         0.32 o                         
   6  -4   2         10.72         11.38         0.71 o                         
  -8  -3   2          8.83         10.61         1.15 o                         
  -7  -3   2          0.07          0.03         0.32 o                         
  -6  -3   2          9.34          8.55         0.53 o                         
  -5  -3   2          0.18         -0.06         0.20 o                         
  -4  -3   2          1.06          1.07         0.21 o                         
  -3  -3   2         33.75         34.38         0.75 o                         
  -2  -3   2         13.19         13.62         0.56 o                         
  -1  -3   2        227.74        233.73         2.83 o                         
   0  -3   2        279.90        293.57         3.51 o                         
   1  -3   2        427.98        445.91         5.28 o                         
   2  -3   2         16.63         17.33         0.44 o                         
   3  -3   2         66.63         66.60         1.27 o                         
   4  -3   2          0.09          0.02         0.19 o                         
   5  -3   2          5.18          5.46         0.50 o                         
   6  -3   2         17.41         17.89         1.74 o                         
   7  -3   2          0.27          0.47         0.82 o                         
  -8  -2   2          1.53          1.17         0.58 o                         
  -7  -2   2         13.09         12.65         0.75 o                         
  -6  -2   2         36.27         38.44         1.10 o                         
  -5  -2   2         87.73         83.14         1.45 o                         
  -4  -2   2        491.73        471.23         6.54 o                         
  -3  -2   2        202.73        190.58         2.75 o                         
  -2  -2   2         60.47         66.48         0.82 o                         
  -1  -2   2        202.37        222.42         2.86 o                         
   0  -2   2         44.69         51.82         0.77 o                         
   1  -2   2          4.51          3.85         0.20 o                         
   2  -2   2          3.86          3.71         0.20 o                         
   3  -2   2          4.59          5.26         0.43 o                         
   4  -2   2         48.19         45.50         0.88 o                         
   5  -2   2         45.37         41.08         0.89 o                         
   6  -2   2          0.26          0.59         0.29 o                         
   7  -2   2         22.31         23.15         1.79 o                         
  -7  -1   2         24.17         24.36         1.06 o                         
  -6  -1   2        106.65        114.70         3.64 o                         
  -5  -1   2          1.84          1.04         0.27 o                         
  -4  -1   2        204.90        196.63         2.90 o                         
  -3  -1   2         68.22         62.59         0.90 o                         
  -2  -1   2         19.61         20.87         0.34 o                         
  -1  -1   2        265.54        254.64         3.22 o                         
   0  -1   2         60.91         62.06         0.80 o                         
   1  -1   2          0.34          0.14         0.11 o                         
   2  -1   2         43.98         42.34         0.68 o                         
   3  -1   2         64.50         58.82         1.33 o                         
   4  -1   2         85.07         84.85         1.36 o                         
   5  -1   2         30.83         28.68         0.68 o                         
   6  -1   2         67.57         63.83         1.22 o                         
   7  -1   2         13.37         12.87         0.67 o                         
   8  -1   2         15.52         16.25         1.23 o                         
  -7   0   2          1.33          2.12         0.57 o                         
  -6   0   2          8.02          7.25         0.58 o                         
  -5   0   2         14.64         15.78         0.87 o                         
  -4   0   2         35.71         35.03         0.74 o                         
  -3   0   2          0.38          0.36         0.14 o                         
  -2   0   2        182.59        193.08         2.36 o                         
  -1   0   2        341.93        354.91         3.93 o                         
   0   0   2       1483.24       1542.39        17.72 o                         
   1   0   2       5012.14       4951.92        65.72 o                         
   2   0   2        320.88        331.82         4.49 o                         
   3   0   2         86.02         84.44         1.16 o                         
   4   0   2         66.96         63.20         1.19 o                         
   5   0   2         16.02         16.88         0.46 o                         
   6   0   2          6.35          6.55         0.42 o                         
   7   0   2          0.31         -0.02         0.27 o                         
   8   0   2          0.13          0.59         0.45 o                         
  -7   1   2          0.85          0.39         0.59 o                         
  -6   1   2          5.37          4.91         0.57 o                         
  -5   1   2          0.06         -0.07         0.31 o                         
  -4   1   2         20.02         19.75         0.62 o                         
  -3   1   2         38.26         38.54         0.76 o                         
  -2   1   2        113.08        120.55         1.55 o                         
  -1   1   2        711.64        753.58         8.74 o                         
   0   1   2         19.22         15.18         0.25 o                         
   1   1   2       1075.77       1116.74        13.74 o                         
   2   1   2         18.73         22.34         0.44 o                         
   3   1   2          5.63          3.91         0.16 o                         
   4   1   2         91.95         89.93         1.20 o                         
   5   1   2         38.06         36.63         0.99 o                         
   6   1   2          5.52          5.18         0.36 o                         
   7   1   2          4.93          4.44         0.68 o                         
   8   1   2          7.40          5.97         0.54 o                         
  -6   2   2        171.99        178.73         6.01 o                         
  -5   2   2         26.28         29.49         1.03 o                         
  -4   2   2         55.59         46.59         1.06 o                         
  -3   2   2         17.44         12.80         0.46 o                         
  -2   2   2         23.15         23.77         0.47 o                         
  -1   2   2         44.95         48.98         0.72 o                         
   0   2   2         16.94         18.48         0.30 o                         
   1   2   2        127.14        129.04         1.48 o                         
   2   2   2          9.50          9.74         0.29 o                         
   3   2   2        156.13        160.43         2.79 o                         
   4   2   2        105.42        105.63         1.36 o                         
   5   2   2        225.15        211.76         2.63 o                         
   6   2   2        378.33        362.97         5.11 o                         
   7   2   2          9.11          8.84         0.56 o                         
   8   2   2         15.41         14.27         0.91 o                         
   9   2   2          0.99          0.34         0.60 o                         
  -6   3   2          7.54          9.51         1.19 o                         
  -5   3   2         20.18         19.54         1.03 o                         
  -4   3   2          2.20          1.77         0.35 o                         
  -3   3   2          2.82          3.23         0.34 o                         
  -2   3   2         14.56         14.33         0.47 o                         
  -1   3   2         63.81         61.49         1.19 o                         
   0   3   2          0.10          0.09         0.09 o                         
   1   3   2        158.49        177.82         2.31 o                         
   2   3   2        127.33        140.40         2.00 o                         
   3   3   2         36.77         35.64         0.52 o                         
   4   3   2         99.83         98.86         1.28 o                         
   5   3   2         23.87         27.95         0.50 o                         
   6   3   2         76.30         76.08         1.44 o                         
   7   3   2          0.63          0.96         0.37 o                         
   8   3   2         12.15         11.36         1.21 o                         
   9   3   2          6.64          4.95         0.72 o                         
  -5   4   2          0.02         -1.12         1.12 o                         
  -4   4   2          0.36         -0.45         0.45 o                         
  -3   4   2         15.82         15.71         1.57 o                         
  -2   4   2         63.92         63.98         1.41 o                         
  -1   4   2        511.82        492.12         6.80 o                         
   0   4   2         19.20         18.07         0.36 o                         
   1   4   2        299.36        325.24         4.54 o                         
   2   4   2         32.81         38.36         0.69 o                         
   3   4   2          0.16          0.01         0.10 o                         
   4   4   2         21.68         20.00         0.40 o                         
   5   4   2          4.83          7.21         0.25 o                         
   6   4   2          0.61          0.73         0.23 o                         
   7   4   2          9.53         10.49         0.57 o                         
   8   4   2          3.32          2.89         0.44 o                         
   9   4   2         11.73         10.25         0.87 o                         
  -4   5   2          2.57          2.62         1.50 o                         
  -3   5   2          4.78          4.16         0.87 o                         
  -2   5   2         17.17         16.01         1.84 o                         
  -1   5   2         17.99         18.10         1.06 o                         
   0   5   2         22.44         20.28         0.57 o                         
   1   5   2          0.31          0.06         0.16 o                         
   2   5   2         14.89         13.70         1.40 o                         
   3   5   2         12.10         12.81         0.80 o                         
   4   5   2         82.97         80.08         1.52 o                         
   5   5   2          1.88          3.19         0.28 o                         
   6   5   2         37.26         31.38         0.89 o                         
   7   5   2         21.02         19.18         1.59 o                         
   8   5   2          0.01         -0.25         0.34 o                         
   9   5   2          0.13          0.17         0.46 o                         
  -4   6   2          0.09         -0.15         1.63 o                         
  -3   6   2          3.36          3.19         0.94 o                         
  -2   6   2          0.36         -0.20         0.59 o                         
  -1   6   2          3.70          2.48         0.67 o                         
   0   6   2         14.03         13.20         0.59 o                         
   1   6   2         16.07         16.33         0.56 o                         
   2   6   2          3.79          4.22         0.37 o                         
   3   6   2         45.15         40.57         0.92 o                         
   4   6   2        246.85        230.13         3.68 o                         
   5   6   2          1.38          1.45         0.46 o                         
   6   6   2        115.64        102.70         2.50 o                         
   7   6   2          1.14          1.04         0.58 o                         
   8   6   2          8.05          8.76         0.78 o                         
   9   6   2          1.26          0.97         0.57 o                         
  -2   7   2         10.78         10.74         1.24 o                         
  -1   7   2         20.90         21.84         1.55 o                         
   0   7   2          1.45          2.79         0.75 o                         
   1   7   2          0.90          1.20         0.35 o                         
   2   7   2         36.20         31.30         0.79 o                         
   3   7   2         61.35         58.47         1.27 o                         
   4   7   2          9.67          8.98         0.48 o                         
   5   7   2          2.09          2.24         0.32 o                         
   6   7   2          6.31          6.86         0.66 o                         
   7   7   2         16.35         18.83         1.20 o                         
   8   7   2          5.19          6.04         1.11 o                         
   9   7   2         28.65         33.06         1.88 o                         
  -1   8   2         12.34         12.44         1.35 o                         
   0   8   2          0.51          0.88         0.70 o                         
   1   8   2          6.47          6.99         0.50 o                         
   2   8   2          0.82          1.20         0.33 o                         
   3   8   2          0.15          0.29         0.29 o                         
   4   8   2          0.34          1.03         0.32 o                         
   5   8   2         37.31         36.50         1.09 o                         
   6   8   2         25.88         27.35         0.96 o                         
   7   8   2          0.31         -0.23         0.56 o                         
   8   8   2          6.68          7.73         0.87 o                         
   0   9   2         12.50         11.95         1.39 o                         
   1   9   2          5.79          5.59         1.01 o                         
   2   9   2         37.71         38.42         1.08 o                         
   3   9   2         15.06         15.22         0.93 o                         
   4   9   2         14.77         16.47         0.84 o                         
   5   9   2          0.91          1.22         0.46 o                         
   6   9   2          0.65         -0.41         0.41 o                         
   7   9   2         27.99         32.07         1.94 o                         
   8   9   2         28.29         26.46         3.16 o                         
   2  10   2          2.32          2.04         0.84 o                         
   3  10   2         21.32         23.69         1.53 o                         
   4  10   2         22.97         26.11         1.43 o                         
   5  10   2          0.37          0.02         0.49 o                         
   6  10   2          9.13          8.73         1.16 o                         
   7  10   2          4.69          4.23         1.27 o                         
  -4 -10   3          0.99          2.26         1.11 o                         
  -6  -9   3         10.64         13.82         1.73 o                         
  -5  -9   3          1.04          1.25         0.64 o                         
  -4  -9   3         28.22         27.18         1.55 o                         
  -3  -9   3         11.03         12.23         1.66 o                         
  -2  -9   3         58.49         60.05         3.47 o                         
  -1  -9   3          2.70          3.62         1.27 o                         
   0  -9   3         35.39         36.40         2.07 o                         
  -6  -8   3         41.13         49.06         2.73 o                         
  -5  -8   3          3.90          4.61         0.91 o                         
  -4  -8   3         35.02         36.12         1.27 o                         
  -3  -8   3         18.03         19.28         1.19 o                         
  -2  -8   3          0.81          0.22         0.46 o                         
  -1  -8   3          0.26         -0.60         0.79 o                         
   0  -8   3          0.31          0.56         0.65 o                         
   1  -8   3          4.34          4.23         0.90 o                         
   2  -8   3          8.88          8.43         1.17 o                         
  -7  -7   3         51.97         58.95         1.90 o                         
  -6  -7   3         24.77         25.18         1.90 o                         
  -5  -7   3          3.93          3.66         0.54 o                         
  -4  -7   3          8.46         10.31         1.13 o                         
  -3  -7   3          0.00         -0.22         0.33 o                         
  -2  -7   3          0.25          0.09         0.32 o                         
  -1  -7   3          9.11         11.06         1.23 o                         
   0  -7   3         13.08         12.31         1.03 o                         
   1  -7   3         60.03         56.85         2.22 o                         
   2  -7   3          3.35          4.33         0.83 o                         
   3  -7   3         37.82         31.19         1.91 o                         
  -7  -6   3          9.51         10.57         1.00 o                         
  -6  -6   3          2.33          3.22         0.52 o                         
  -5  -6   3          3.16          1.78         0.36 o                         
  -4  -6   3         18.35         16.70         0.86 o                         
  -3  -6   3         69.33         68.16         1.42 o                         
  -2  -6   3        353.04        338.56         5.33 o                         
  -1  -6   3         72.41         74.74         1.34 o                         
   0  -6   3         17.62         16.56         0.76 o                         
   1  -6   3         56.98         52.57         4.79 o                         
   2  -6   3         27.86         29.17         1.22 o                         
   3  -6   3          4.00          2.14         0.77 o                         
   4  -6   3          0.00          0.02         0.59 o                         
  -7  -5   3          1.32          0.83         0.41 o                         
  -6  -5   3         23.06         25.99         0.87 o                         
  -5  -5   3          0.49          0.29         0.27 o                         
  -4  -5   3         62.00         61.61         1.31 o                         
  -3  -5   3          0.61          0.29         0.34 o                         
  -2  -5   3        120.41        114.81         1.82 o                         
  -1  -5   3         26.22         22.41         0.62 o                         
   0  -5   3          1.92          2.52         0.21 o                         
   1  -5   3         12.34         13.95         0.56 o                         
   2  -5   3          4.11          3.68         0.35 o                         
   3  -5   3          1.81          1.99         0.34 o                         
   4  -5   3          6.35          6.51         0.46 o                         
   5  -5   3          8.63          8.24         0.98 o                         
  -7  -4   3         17.67         17.89         1.26 o                         
  -6  -4   3         12.11         15.08         0.95 o                         
  -5  -4   3         22.12         21.42         0.73 o                         
  -4  -4   3         32.34         31.23         0.82 o                         
  -3  -4   3          6.00          6.29         0.46 o                         
  -2  -4   3         44.93         44.00         0.82 o                         
  -1  -4   3          9.09          8.30         0.29 o                         
   0  -4   3          1.89          2.20         0.17 o                         
   1  -4   3         32.90         30.95         0.67 o                         
   2  -4   3         86.57         82.79         2.00 o                         
   3  -4   3        243.34        241.65         3.90 o                         
   4  -4   3         16.26         17.21         0.72 o                         
   5  -4   3         16.87         17.65         1.17 o                         
   6  -4   3         11.28         12.35         1.04 o                         
  -7  -3   3          2.97          3.07         0.52 o                         
  -6  -3   3          0.56          0.39         0.29 o                         
  -5  -3   3          0.00         -0.16         0.28 o                         
  -4  -3   3          2.33          2.30         0.26 o                         
  -3  -3   3          1.69          2.73         0.25 o                         
  -2  -3   3         25.47         30.96         0.53 o                         
  -1  -3   3        118.40        121.76         1.58 o                         
   0  -3   3          0.09          4.26         0.29 o                         
   1  -3   3         63.57         58.73         0.85 o                         
   2  -3   3         11.96         14.17         0.42 o                         
   3  -3   3         74.65         76.24         1.42 o                         
   4  -3   3          0.51          0.31         0.23 o                         
   5  -3   3          9.08          8.32         0.66 o                         
   6  -3   3          1.57          3.05         0.40 o                         
   7  -3   3          4.70          5.82         0.66 o                         
  -7  -2   3          6.33          6.70         0.66 o                         
  -6  -2   3          4.56          5.31         0.85 o                         
  -5  -2   3         19.48         17.81         0.61 o                         
  -4  -2   3        241.10        218.68         3.24 o                         
  -3  -2   3          4.87          4.48         0.42 o                         
  -2  -2   3        251.12        264.26         3.01 o                         
  -1  -2   3         95.05        101.90         1.33 o                         
   0  -2   3         13.79         16.92         0.36 o                         
   1  -2   3         71.31         75.00         1.00 o                         
   2  -2   3         19.55         19.58         0.55 o                         
   3  -2   3         12.20         13.18         0.45 o                         
   4  -2   3         20.56         20.82         0.60 o                         
   5  -2   3          1.55          1.62         0.33 o                         
   6  -2   3         13.88         14.61         1.02 o                         
   7  -2   3         12.96         12.89         1.07 o                         
  -7  -1   3          0.56          0.97         0.51 o                         
  -6  -1   3         22.35         26.26         1.60 o                         
  -5  -1   3         17.51         19.97         0.74 o                         
  -4  -1   3          1.88          1.65         0.30 o                         
  -3  -1   3          6.10          5.59         0.30 o                         
  -2  -1   3          1.01          1.07         0.12 o                         
  -1  -1   3         16.55         19.63         0.33 o                         
   0  -1   3         17.97         13.83         0.30 o                         
   1  -1   3         39.38         46.42         0.75 o                         
   2  -1   3          7.57          8.93         0.27 o                         
   3  -1   3         38.87         41.47         1.22 o                         
   4  -1   3         59.69         64.02         1.18 o                         
   5  -1   3          8.81          8.02         0.38 o                         
   6  -1   3          0.18          0.33         0.23 o                         
   7  -1   3          4.44          3.50         0.40 o                         
   8  -1   3         10.05          9.29         0.68 o                         
  -7   0   3          0.00          0.94         0.58 o                         
  -6   0   3         18.66         22.05         1.24 o                         
  -5   0   3          4.14          4.29         0.47 o                         
  -4   0   3         16.04         17.38         0.68 o                         
  -3   0   3         23.52         24.31         0.57 o                         
  -2   0   3        100.54         99.96         1.33 o                         
  -1   0   3          0.15          0.42         0.11 o                         
   0   0   3         56.06         62.84         0.83 o                         
   1   0   3        665.08        679.51         9.97 o                         
   2   0   3         72.87         64.82         0.99 o                         
   3   0   3        432.93        422.07         5.75 o                         
   4   0   3         10.39         12.46         0.38 o                         
   5   0   3          1.13          1.51         0.18 o                         
   6   0   3          6.52         11.50         0.79 o                         
   7   0   3          1.14          0.81         0.27 o                         
   8   0   3          0.55          0.13         0.36 o                         
  -6   1   3         15.97         14.84         1.27 o                         
  -5   1   3          5.73          4.91         0.52 o                         
  -4   1   3         14.27         10.04         0.59 o                         
  -3   1   3          0.27          2.02         0.37 o                         
  -2   1   3          3.34          4.28         0.22 o                         
  -1   1   3        247.92        264.38         3.20 o                         
   0   1   3        365.22        368.92         4.10 o                         
   1   1   3          5.52          6.33         0.17 o                         
   2   1   3          3.55          3.82         0.19 o                         
   3   1   3         11.84         15.63         0.28 o                         
   4   1   3         52.12         51.29         0.73 o                         
   5   1   3          3.34          3.62         0.26 o                         
   6   1   3         17.72         17.60         0.66 o                         
   7   1   3          3.18          3.03         0.47 o                         
   8   1   3          6.33          6.51         0.50 o                         
   9   1   3         10.48          6.37         1.17 o                         
  -6   2   3          0.08          0.23         0.67 o                         
  -5   2   3          9.47          8.24         0.72 o                         
  -4   2   3         26.96         23.30         0.94 o                         
  -3   2   3          0.09          0.75         0.22 o                         
  -2   2   3         16.11         16.95         0.42 o                         
  -1   2   3          1.98          3.38         0.19 o                         
   0   2   3          1.57          1.59         0.12 o                         
   1   2   3         12.94         12.99         0.26 o                         
   2   2   3        203.66        205.27         2.48 o                         
   3   2   3        324.78        342.15         5.14 o                         
   4   2   3          2.78          4.49         0.24 o                         
   5   2   3          2.16          3.37         0.19 o                         
   6   2   3         10.63         11.83         0.80 o                         
   7   2   3         26.71         27.57         0.89 o                         
   8   2   3         74.51         73.33         1.76 o                         
   9   2   3          0.08          0.77         0.51 o                         
  -5   3   3         29.88         30.84         2.70 o                         
  -4   3   3          0.02          0.07         0.35 o                         
  -3   3   3         16.22         26.09         1.02 o                         
  -2   3   3         34.92         32.68         1.14 o                         
  -1   3   3         25.60         26.47         0.51 o                         
   0   3   3         17.88         20.81         0.51 o                         
   1   3   3         13.08         16.45         0.56 o                         
   2   3   3         11.25         10.06         0.26 o                         
   3   3   3          3.83          3.86         0.16 o                         
   4   3   3        255.38        259.07         4.00 o                         
   5   3   3         94.66         95.30         1.52 o                         
   6   3   3          0.95          1.60         0.16 o                         
   7   3   3          1.31          1.30         0.26 o                         
   8   3   3          2.57          2.88         0.43 o                         
   9   3   3         16.04         16.78         1.09 o                         
  -5   4   3          1.83          0.41         1.48 o                         
  -4   4   3         14.29         16.14         1.35 o                         
  -3   4   3         31.78         34.84         2.04 o                         
  -2   4   3          0.80          1.66         0.54 o                         
  -1   4   3         46.98         47.14         1.13 o                         
   0   4   3        190.31        193.32         3.15 o                         
   1   4   3        168.70        177.22         2.60 o                         
   2   4   3          1.67          2.16         0.15 o                         
   3   4   3         66.43         66.73         0.93 o                         
   4   4   3          2.00          1.01         0.15 o                         
   5   4   3          4.45          4.55         0.40 o                         
   6   4   3          3.00          4.34         0.28 o                         
   7   4   3         37.06         36.18         0.97 o                         
   8   4   3         61.31         59.12         2.15 o                         
   9   4   3          0.98          1.41         0.50 o                         
  -4   5   3          0.01          1.50         1.35 o                         
  -3   5   3        100.26        112.79         3.66 o                         
  -2   5   3        125.01        128.51         3.88 o                         
  -1   5   3         25.92         22.67         0.97 o                         
   0   5   3         70.95         72.56         1.45 o                         
   1   5   3          1.28          1.29         0.21 o                         
   2   5   3         34.26         34.51         0.73 o                         
   3   5   3         95.59         93.51         2.24 o                         
   4   5   3          3.66          4.23         0.36 o                         
   5   5   3          4.01          3.06         0.30 o                         
   6   5   3          8.78          8.29         0.57 o                         
   7   5   3          1.15          1.78         0.27 o                         
   8   5   3          0.63          1.60         0.34 o                         
   9   5   3         23.98         25.46         1.66 o                         
  -3   6   3          0.56          1.31         0.90 o                         
  -2   6   3          0.18         -0.61         0.61 o                         
  -1   6   3          6.63          6.52         1.08 o                         
   0   6   3         20.77         20.67         0.98 o                         
   1   6   3         56.86         54.92         1.27 o                         
   2   6   3         68.44         62.59         1.21 o                         
   3   6   3          0.07          0.82         0.25 o                         
   4   6   3        116.24        115.75         2.34 o                         
   5   6   3        163.91        162.02         3.09 o                         
   6   6   3         45.22         50.47         2.80 o                         
   7   6   3          0.06         -0.10         0.32 o                         
   8   6   3          7.90          7.62         0.57 o                         
   9   6   3          1.85          2.64         0.53 o                         
  -2   7   3          1.56          1.16         0.86 o                         
  -1   7   3          0.54          0.02         0.70 o                         
   0   7   3          3.22          2.28         0.53 o                         
   1   7   3          1.19          1.87         0.43 o                         
   2   7   3        124.86        109.30         1.88 o                         
   3   7   3        115.40        109.69         1.85 o                         
   4   7   3         33.76         29.63         1.26 o                         
   5   7   3         45.76         39.44         1.96 o                         
   6   7   3          4.53          4.98         0.69 o                         
   7   7   3          6.83          8.25         0.70 o                         
   8   7   3         31.81         32.71         1.96 o                         
   9   7   3          0.10          0.49         0.52 o                         
  -1   8   3          1.45          0.85         0.93 o                         
   0   8   3         12.91         10.41         1.76 o                         
   1   8   3          0.78          0.43         0.36 o                         
   2   8   3          1.93          2.33         0.37 o                         
   3   8   3          3.53          4.10         0.40 o                         
   4   8   3          1.54          2.26         0.33 o                         
   5   8   3         11.71         11.90         0.80 o                         
   6   8   3         21.72         21.79         2.00 o                         
   7   8   3         26.48         28.57         1.40 o                         
   8   8   3          0.02         -0.22         0.53 o                         
   9   8   3         36.25         34.82         3.21 o                         
   1   9   3          7.22          6.45         0.85 o                         
   2   9   3          6.72          8.25         1.03 o                         
   3   9   3          1.25          1.86         0.50 o                         
   4   9   3          1.18          1.47         0.37 o                         
   5   9   3          3.54          3.90         0.69 o                         
   6   9   3          3.77          2.97         0.58 o                         
   7   9   3         23.23         25.99         1.39 o                         
   8   9   3         12.01         14.02         1.58 o                         
   2  10   3         60.82         72.70         3.72 o                         
   3  10   3        109.64        116.84         2.72 o                         
   4  10   3          0.00         -0.45         0.45 o                         
   5  10   3         14.18         13.57         0.80 o                         
   6  10   3          0.93          0.54         0.76 o                         
   7  10   3          0.09          0.31         0.97 o                         
  -5  -9   4          1.51          0.64         0.88 o                         
  -4  -9   4         13.51         12.00         1.81 o                         
  -3  -9   4          3.79          2.99         0.94 o                         
  -2  -9   4          1.20          2.80         1.22 o                         
  -1  -9   4          1.55          1.53         1.22 o                         
   0  -9   4          7.47          8.83         1.43 o                         
  -6  -8   4          0.43          0.68         0.70 o                         
  -5  -8   4         27.29         30.28         1.31 o                         
  -4  -8   4          3.79          3.25         0.66 o                         
  -3  -8   4          4.69          6.33         1.06 o                         
  -2  -8   4         26.10         24.95         1.65 o                         
  -1  -8   4          0.15         -0.76         0.76 o                         
   0  -8   4          8.89          9.50         1.05 o                         
   1  -8   4          3.15          3.80         0.92 o                         
   2  -8   4          2.36          1.02         1.33 o                         
  -7  -7   4          0.39          0.72         1.03 o                         
  -6  -7   4          3.88          3.65         0.65 o                         
  -5  -7   4          1.53          2.11         0.46 o                         
  -4  -7   4          1.11          0.95         0.45 o                         
  -3  -7   4          0.80          0.95         0.47 o                         
  -2  -7   4          0.00          0.33         0.41 o                         
  -1  -7   4          0.00          0.71         0.66 o                         
   0  -7   4          2.71          1.91         0.59 o                         
   1  -7   4         15.47         14.45         1.53 o                         
   2  -7   4          8.22          7.99         1.53 o                         
   3  -7   4          0.30          0.51         0.77 o                         
  -7  -6   4          6.17          5.47         0.62 o                         
  -6  -6   4          0.00          0.25         0.41 o                         
  -5  -6   4         18.00         18.91         0.95 o                         
  -4  -6   4          1.17          0.55         0.35 o                         
  -3  -6   4          2.10          1.76         0.33 o                         
  -2  -6   4         14.18         12.89         0.59 o                         
  -1  -6   4         31.28         33.47         0.85 o                         
   0  -6   4         89.32         85.74         1.87 o                         
   1  -6   4          0.63         -0.30         0.31 o                         
   2  -6   4          0.42         -0.39         0.39 o                         
   3  -6   4          7.53          6.65         0.70 o                         
   4  -6   4          0.33          0.08         0.59 o                         
  -7  -5   4          6.86          6.84         0.64 o                         
  -6  -5   4          0.49          0.46         0.38 o                         
  -5  -5   4          0.55          1.06         0.43 o                         
  -4  -5   4         73.12         67.49         1.46 o                         
  -3  -5   4         67.88         61.57         1.33 o                         
  -2  -5   4          1.69          1.44         0.45 o                         
  -1  -5   4         25.39         24.42         0.62 o                         
   0  -5   4         13.71         15.41         1.15 o                         
   1  -5   4         16.91         16.94         0.64 o                         
   2  -5   4          3.01          3.05         0.35 o                         
   3  -5   4          0.85          1.07         0.32 o                         
   4  -5   4          0.30          0.22         0.36 o                         
   5  -5   4          0.89          0.67         0.47 o                         
  -7  -4   4         25.08         25.94         1.20 o                         
  -6  -4   4          1.99          1.56         0.39 o                         
  -5  -4   4         16.13         17.48         0.70 o                         
  -4  -4   4          9.03          8.22         0.49 o                         
  -3  -4   4          8.70          7.37         0.55 o                         
  -2  -4   4         12.96         14.99         0.59 o                         
  -1  -4   4          7.52          8.85         0.33 o                         
   0  -4   4        113.97        114.22         1.65 o                         
   1  -4   4          9.14         12.01         0.77 o                         
   2  -4   4          0.04          0.28         0.25 o                         
   3  -4   4          0.50          0.46         0.25 o                         
   4  -4   4         57.40         55.95         1.28 o                         
   5  -4   4         69.26         72.10         1.46 o                         
   6  -4   4          0.40          0.99         0.44 o                         
  -7  -3   4          3.91          3.17         0.66 o                         
  -6  -3   4          4.06          3.27         0.44 o                         
  -5  -3   4          7.28          7.14         0.47 o                         
  -4  -3   4          5.77          5.70         0.44 o                         
  -3  -3   4          0.18          0.13         0.24 o                         
  -2  -3   4          8.09          8.57         0.47 o                         
  -1  -3   4         11.76          9.61         0.49 o                         
   0  -3   4          9.35          7.64         0.28 o                         
   1  -3   4        174.15        175.85         2.58 o                         
   2  -3   4         99.80        104.35         1.65 o                         
   3  -3   4          5.50          6.32         0.58 o                         
   4  -3   4         22.44         24.10         0.74 o                         
   5  -3   4          7.95          6.99         0.70 o                         
   6  -3   4          9.30          8.69         0.55 o                         
   7  -3   4          1.41          1.14         0.55 o                         
  -7  -2   4          1.28          1.50         0.61 o                         
  -6  -2   4         16.48         16.42         1.09 o                         
  -5  -2   4          1.80          2.30         0.38 o                         
  -4  -2   4         47.24         45.58         0.97 o                         
  -3  -2   4        247.55        243.27         3.55 o                         
  -2  -2   4        172.21        169.57         1.92 o                         
  -1  -2   4         30.93         27.07         0.58 o                         
   0  -2   4        145.38        148.99         2.03 o                         
   1  -2   4          0.00          0.25         0.11 o                         
   2  -2   4          0.28          0.50         0.14 o                         
   3  -2   4         12.38         12.87         0.48 o                         
   4  -2   4         10.58         10.76         0.68 o                         
   5  -2   4         65.69         66.67         1.45 o                         
   6  -2   4          5.95          5.01         0.42 o                         
   7  -2   4          1.53          1.84         0.42 o                         
  -7  -1   4          4.28          2.59         0.93 o                         
  -6  -1   4         62.04         63.30         1.68 o                         
  -5  -1   4        128.25        136.20         2.50 o                         
  -4  -1   4         31.63         28.71         0.83 o                         
  -3  -1   4        183.21        171.18         2.85 o                         
  -2  -1   4         29.94         27.33         0.48 o                         
  -1  -1   4         25.40         27.86         0.43 o                         
   0  -1   4        119.64        124.06         1.68 o                         
   1  -1   4          3.65          3.61         0.19 o                         
   2  -1   4          3.51          3.91         0.21 o                         
   3  -1   4         17.28         15.79         0.40 o                         
   4  -1   4         19.79         17.23         0.52 o                         
   5  -1   4         11.18         11.41         0.61 o                         
   6  -1   4         39.48         38.62         1.11 o                         
   7  -1   4         16.85         17.02         1.00 o                         
   8  -1   4          8.61          7.33         0.65 o                         
  -6   0   4          2.22          1.28         1.14 o                         
  -5   0   4          1.18          0.69         0.39 o                         
  -4   0   4          9.29          9.86         0.61 o                         
  -3   0   4          2.88          3.16         0.60 o                         
  -2   0   4         25.37         25.56         0.51 o                         
  -1   0   4         96.18         95.71         1.20 o                         
   0   0   4          1.40          2.20         0.13 o                         
   1   0   4        423.74        473.39         7.06 o                         
   2   0   4        838.21        865.00        10.73 o                         
   3   0   4        185.57        191.33         2.73 o                         
   4   0   4         28.15         26.19         0.74 o                         
   5   0   4         68.77         64.05         1.99 o                         
   6   0   4          1.91          1.83         0.24 o                         
   7   0   4          0.01          0.04         0.24 o                         
   8   0   4          6.87          8.19         1.01 o                         
  -6   1   4          0.01          0.68         0.82 o                         
  -5   1   4          0.04         -0.30         0.45 o                         
  -4   1   4          7.74          8.55         0.74 o                         
  -3   1   4         13.10         14.78         0.53 o                         
  -2   1   4         37.09         35.70         0.64 o                         
  -1   1   4        240.21        243.45         2.99 o                         
   0   1   4        407.20        406.09         4.53 o                         
   1   1   4        128.60        137.69         2.01 o                         
   2   1   4        440.15        472.98         6.38 o                         
   3   1   4          1.85          3.05         0.27 o                         
   4   1   4         16.12         15.14         0.38 o                         
   5   1   4         38.36         37.64         1.36 o                         
   6   1   4          1.71          0.95         0.23 o                         
   7   1   4          2.45          2.65         0.63 o                         
   8   1   4          8.88          8.29         0.81 o                         
   9   1   4          6.62          5.01         0.83 o                         
  -5   2   4        142.19        151.93         7.98 o                         
  -4   2   4         13.07         13.81         1.67 o                         
  -3   2   4         27.65         22.19         0.96 o                         
  -2   2   4         26.66         21.78         0.56 o                         
  -1   2   4         12.94         11.70         0.37 o                         
   0   2   4          0.08          0.25         0.13 o                         
   1   2   4          7.99          8.84         0.37 o                         
   2   2   4         17.22         15.84         0.34 o                         
   3   2   4          9.48         11.06         0.32 o                         
   4   2   4         65.84         63.99         0.88 o                         
   5   2   4          1.57          1.95         0.15 o                         
   6   2   4        117.77        112.72         2.00 o                         
   7   2   4        134.57        131.15         2.80 o                         
   8   2   4         17.50         18.09         1.06 o                         
   9   2   4          3.29          3.26         0.55 o                         
  -5   3   4         45.03         47.41         3.42 o                         
  -4   3   4          8.24          8.11         1.48 o                         
  -3   3   4          1.63          0.99         0.41 o                         
  -2   3   4          3.07          3.91         0.35 o                         
  -1   3   4          3.69          2.90         0.32 o                         
   0   3   4          5.99          5.70         0.30 o                         
   1   3   4         14.07         13.92         0.38 o                         
   2   3   4         26.64         26.31         0.43 o                         
   3   3   4         99.41        100.01         1.32 o                         
   4   3   4         63.26         61.95         0.87 o                         
   5   3   4         77.22         71.08         1.20 o                         
   6   3   4         65.26         66.96         1.10 o                         
   7   3   4         58.39         55.50         1.22 o                         
   8   3   4          9.47          8.89         0.54 o                         
   9   3   4          2.53          1.32         0.41 o                         
  -4   4   4          5.17          8.11         1.68 o                         
  -3   4   4          2.72          4.45         0.83 o                         
  -2   4   4         21.88         21.75         1.63 o                         
  -1   4   4        120.16        115.09         2.11 o                         
   0   4   4        332.23        328.77         5.15 o                         
   1   4   4          2.50          1.87         0.39 o                         
   2   4   4        115.86        122.11         1.72 o                         
   3   4   4         18.92         22.61         0.48 o                         
   4   4   4          1.11          1.49         0.15 o                         
   5   4   4          0.22          0.06         0.13 o                         
   6   4   4          0.56          0.34         0.15 o                         
   7   4   4          3.33          4.39         0.43 o                         
   8   4   4          0.48          1.15         0.24 o                         
   9   4   4          9.44          8.78         1.02 o                         
  -4   5   4          3.40          4.95         1.89 o                         
  -3   5   4          0.26         -0.36         0.77 o                         
  -2   5   4          1.88          0.34         1.71 o                         
  -1   5   4         30.71         31.28         1.00 o                         
   0   5   4         98.27         98.77         1.88 o                         
   1   5   4          1.90          2.12         0.26 o                         
   2   5   4         19.86         20.08         0.55 o                         
   3   5   4          0.04         -0.12         0.18 o                         
   4   5   4          9.21          9.26         0.47 o                         
   5   5   4         18.22         18.94         0.54 o                         
   6   5   4         16.37         19.51         0.59 o                         
   7   5   4          8.89          8.33         0.45 o                         
   8   5   4         32.94         32.33         1.32 o                         
   9   5   4          0.27          1.12         0.60 o                         
  -3   6   4          0.30          0.70         1.06 o                         
  -2   6   4          8.36          6.82         1.10 o                         
  -1   6   4          0.72          0.37         0.66 o                         
   0   6   4          0.77          1.26         0.35 o                         
   1   6   4         37.93         38.13         0.90 o                         
   2   6   4          1.66          2.21         0.29 o                         
   3   6   4         12.31         12.14         0.47 o                         
   4   6   4         74.47         71.87         1.46 o                         
   5   6   4        163.89        149.80         2.60 o                         
   6   6   4          7.47          8.25         0.70 o                         
   7   6   4         48.11         44.27         1.87 o                         
   8   6   4          0.01         -0.07         0.36 o                         
   9   6   4          1.39          0.07         0.74 o                         
  -2   7   4         25.97         25.64         3.82 o                         
  -1   7   4          7.99          6.14         1.04 o                         
   0   7   4          2.62          2.19         0.58 o                         
   1   7   4          5.79          7.18         0.54 o                         
   2   7   4          1.49          1.65         0.41 o                         
   3   7   4          6.72          6.46         0.48 o                         
   4   7   4         58.75         55.98         1.31 o                         
   5   7   4         53.67         53.42         1.39 o                         
   6   7   4          1.70          1.02         0.35 o                         
   7   7   4         30.57         32.25         1.76 o                         
   8   7   4          1.14          0.88         0.75 o                         
   9   7   4          6.92          6.94         1.14 o                         
  -1   8   4          1.81         -0.31         1.53 o                         
   0   8   4         25.30         24.85         1.77 o                         
   1   8   4          3.14          1.90         0.50 o                         
   2   8   4          9.27         11.66         0.61 o                         
   3   8   4          0.94          0.58         0.32 o                         
   4   8   4          0.60          0.53         0.30 o                         
   5   8   4          0.91          0.84         0.30 o                         
   6   8   4         53.74         56.21         1.56 o                         
   7   8   4          7.37          7.79         0.76 o                         
   8   8   4          4.44          5.61         0.70 o                         
   9   8   4         15.11         13.19         1.71 o                         
   1   9   4         19.78         20.46         2.02 o                         
   2   9   4          0.07          0.45         0.44 o                         
   3   9   4         36.70         40.45         1.71 o                         
   4   9   4         10.72         10.90         0.62 o                         
   5   9   4          2.76          2.75         0.42 o                         
   6   9   4          2.92          2.21         0.45 o                         
   7   9   4          1.88          2.60         0.60 o                         
   8   9   4         10.69         13.01         1.51 o                         
   3  10   4          2.79          2.20         0.75 o                         
   4  10   4         19.93         20.74         1.16 o                         
   5  10   4         38.47         43.28         1.38 o                         
   6  10   4          2.02          2.03         0.74 o                         
  -3  -9   5          5.79          6.32         2.14 o                         
  -5  -8   5         48.40         53.73         3.16 o                         
  -4  -8   5          4.13          3.82         1.43 o                         
  -3  -8   5         48.00         46.59         3.82 o                         
  -2  -8   5          2.38          1.48         1.33 o                         
   1  -8   5          0.34          0.56         1.17 o                         
  -6  -7   5         52.04         56.64         2.43 o                         
  -5  -7   5         18.19         20.73         1.53 o                         
  -4  -7   5          7.68          8.24         0.74 o                         
  -3  -7   5          3.11          3.05         0.52 o                         
  -2  -7   5          3.84          4.91         0.84 o                         
  -1  -7   5          0.08          0.17         0.64 o                         
   0  -7   5          6.08          6.53         0.83 o                         
   1  -7   5         12.85         12.35         1.50 o                         
   2  -7   5         16.00         14.43         1.84 o                         
  -6  -6   5          0.07          0.93         0.66 o                         
  -5  -6   5          0.00          0.58         0.43 o                         
  -4  -6   5          5.69          5.68         0.57 o                         
  -3  -6   5          0.58          0.20         0.48 o                         
  -2  -6   5         43.53         40.84         2.03 o                         
  -1  -6   5        163.82        157.59         4.03 o                         
   0  -6   5         74.26         80.38         1.85 o                         
   1  -6   5         11.60          8.96         0.70 o                         
   2  -6   5         64.45         68.31         1.77 o                         
   3  -6   5          5.98          6.29         0.96 o                         
   4  -6   5          0.01         -0.19         0.92 o                         
  -6  -5   5          0.83          0.62         0.57 o                         
  -5  -5   5         34.59         37.84         2.47 o                         
  -4  -5   5          9.75          7.71         0.63 o                         
  -3  -5   5         74.20         74.90         1.60 o                         
  -2  -5   5         13.93         13.80         0.66 o                         
  -1  -5   5        119.51        109.98         5.00 o                         
   0  -5   5          9.26          9.85         0.56 o                         
   1  -5   5          2.77          3.28         0.37 o                         
   2  -5   5          5.42          5.21         0.44 o                         
   3  -5   5          0.10         -0.21         0.30 o                         
   4  -5   5          2.15          2.54         0.45 o                         
   5  -5   5          7.00          7.08         0.72 o                         
  -6  -4   5          5.85          5.37         0.69 o                         
  -5  -4   5         22.42         22.88         0.82 o                         
  -4  -4   5         24.92         27.27         0.96 o                         
  -3  -4   5          0.82          0.51         0.27 o                         
  -2  -4   5          6.14          5.97         0.48 o                         
  -1  -4   5          0.24          0.22         0.16 o                         
   0  -4   5          0.67          0.26         0.18 o                         
   1  -4   5         13.28         12.48         0.68 o                         
   2  -4   5          1.10          0.75         0.25 o                         
   3  -4   5         49.21         48.48         1.15 o                         
   4  -4   5         93.69         93.68         1.85 o                         
   5  -4   5         22.71         24.05         1.64 o                         
   6  -4   5          5.96          6.36         0.65 o                         
  -6  -3   5          0.00         -0.09         0.60 o                         
  -5  -3   5          0.78          1.02         0.35 o                         
  -4  -3   5          1.87          1.03         0.30 o                         
  -3  -3   5          0.16          0.20         0.25 o                         
  -2  -3   5         22.05         21.10         1.35 o                         
  -1  -3   5          5.51          5.72         0.32 o                         
   0  -3   5        122.95        119.97         1.88 o                         
   1  -3   5          3.57          3.64         0.27 o                         
   2  -3   5         55.44         52.96         1.00 o                         
   3  -3   5         37.09         37.37         0.89 o                         
   4  -3   5         57.65         61.23         1.30 o                         
   5  -3   5          2.35          2.09         0.37 o                         
   6  -3   5          3.43          3.23         0.45 o                         
  -6  -2   5          0.73          1.11         0.73 o                         
  -5  -2   5          9.88          9.46         0.72 o                         
  -4  -2   5         32.88         30.72         1.45 o                         
  -3  -2   5        161.10        153.59         2.41 o                         
  -2  -2   5          5.57          4.44         0.33 o                         
  -1  -2   5         95.17        102.31         1.49 o                         
   0  -2   5         61.10         68.06         1.30 o                         
   1  -2   5         13.08         16.67         0.47 o                         
   2  -2   5          1.35          1.68         0.24 o                         
   3  -2   5          3.67          3.95         0.30 o                         
   4  -2   5          2.70          2.58         0.28 o                         
   5  -2   5          5.85          6.38         0.44 o                         
   6  -2   5          2.23          3.16         0.40 o                         
   7  -2   5          1.10          0.72         0.41 o                         
  -6  -1   5          6.10          6.26         0.97 o                         
  -5  -1   5          0.86          0.97         0.47 o                         
  -4  -1   5         14.15         17.28         0.81 o                         
  -3  -1   5         47.74         49.91         1.13 o                         
  -2  -1   5          1.92          1.73         0.27 o                         
  -1  -1   5         13.59         14.93         0.33 o                         
   0  -1   5          3.88          4.87         0.31 o                         
   1  -1   5          0.78          0.21         0.16 o                         
   2  -1   5          1.17          1.73         0.22 o                         
   3  -1   5         32.35         31.66         0.64 o                         
   4  -1   5          4.89          5.76         0.34 o                         
   5  -1   5         78.64         80.46         1.61 o                         
   6  -1   5          3.90          3.65         0.43 o                         
   7  -1   5          3.68          3.73         0.40 o                         
   8  -1   5         16.44         19.75         1.43 o                         
  -6   0   5          0.67          0.76         1.33 o                         
  -5   0   5         26.81         27.34         2.28 o                         
  -4   0   5          0.17          0.22         0.35 o                         
  -3   0   5          5.66          6.26         0.68 o                         
  -2   0   5         66.44         64.51         1.13 o                         
  -1   0   5         23.60         26.02         0.55 o                         
   0   0   5         19.87         21.39         0.58 o                         
   1   0   5         53.80         57.51         1.09 o                         
   2   0   5        242.22        255.59         3.96 o                         
   3   0   5         28.31         22.96         0.48 o                         
   4   0   5        102.28        106.25         1.82 o                         
   5   0   5          6.27          6.10         0.40 o                         
   6   0   5          0.50          0.38         0.23 o                         
   7   0   5          0.04         -0.17         0.29 o                         
   8   0   5          0.99          1.06         0.38 o                         
  -5   1   5          7.62          7.81         1.06 o                         
  -4   1   5          6.60          6.73         0.78 o                         
  -3   1   5          0.02          0.70         0.31 o                         
  -2   1   5         11.73         10.14         0.66 o                         
  -1   1   5         31.38         29.12         0.66 o                         
   0   1   5         40.16         42.75         0.74 o                         
   1   1   5        125.70        123.14         1.87 o                         
   2   1   5         73.06         73.68         1.30 o                         
   3   1   5         11.90         11.88         0.44 o                         
   4   1   5         58.09         61.77         1.43 o                         
   5   1   5          8.08         10.13         0.49 o                         
   6   1   5          0.06          0.01         0.28 o                         
   7   1   5          4.45          4.77         0.40 o                         
   8   1   5         11.40         11.65         0.73 o                         
  -5   2   5          6.28          8.97         1.63 o                         
  -4   2   5          8.02          7.95         0.97 o                         
  -3   2   5         34.38         31.93         1.28 o                         
  -2   2   5          6.43          8.66         0.48 o                         
  -1   2   5          6.83          6.78         0.37 o                         
   0   2   5          9.99         11.87         0.50 o                         
   1   2   5          0.68          0.47         0.13 o                         
   2   2   5          0.59          0.84         0.14 o                         
   3   2   5        171.32        170.25         2.26 o                         
   4   2   5         72.27         76.77         1.13 o                         
   5   2   5          9.95          8.87         0.32 o                         
   6   2   5          5.96          7.00         0.41 o                         
   7   2   5         14.29         15.22         0.63 o                         
   8   2   5         25.19         26.16         0.97 o                         
   9   2   5         32.53         32.61         1.89 o                         
  -4   3   5         10.55          8.31         1.63 o                         
  -3   3   5          7.53          7.36         1.02 o                         
  -2   3   5         29.31         29.77         0.99 o                         
  -1   3   5          3.40          2.91         0.31 o                         
   0   3   5         24.77         24.50         0.61 o                         
   1   3   5         21.82         21.08         0.52 o                         
   2   3   5          0.18         -0.06         0.11 o                         
   3   3   5          2.86          4.73         0.24 o                         
   4   3   5         29.09         32.27         0.61 o                         
   5   3   5         60.35         60.65         0.96 o                         
   6   3   5         36.80         36.76         0.88 o                         
   7   3   5          8.56         10.13         0.60 o                         
   8   3   5          5.47          5.21         0.52 o                         
   9   3   5         20.80         20.45         1.13 o                         
  -3   4   5         36.61         33.15         1.87 o                         
  -2   4   5          1.36          1.05         0.57 o                         
  -1   4   5          2.15          1.56         0.38 o                         
   0   4   5          1.46          1.58         0.35 o                         
   1   4   5        110.20        109.03         1.94 o                         
   2   4   5        129.12        132.69         2.25 o                         
   3   4   5         11.45          9.74         0.56 o                         
   4   4   5         40.08         36.53         0.69 o                         
   5   4   5          2.25          2.65         0.21 o                         
   6   4   5          5.12          6.70         0.41 o                         
   7   4   5          0.69          0.65         0.24 o                         
   8   4   5         53.45         55.09         1.46 o                         
   9   4   5         25.45         25.73         1.61 o                         
  -3   5   5          4.36          4.77         1.18 o                         
  -2   5   5        122.16        126.08         4.03 o                         
  -1   5   5         62.37         65.28         1.64 o                         
   0   5   5         16.22         17.53         1.34 o                         
   1   5   5         30.91         33.43         1.15 o                         
   2   5   5         19.30         19.02         1.08 o                         
   3   5   5         47.40         45.96         0.90 o                         
   4   5   5         16.24         16.59         0.61 o                         
   5   5   5          9.44          8.15         0.40 o                         
   6   5   5          2.46          2.65         0.40 o                         
   7   5   5          0.51          0.11         0.24 o                         
   8   5   5          0.38          0.11         0.54 o                         
   9   5   5          3.83          2.65         1.07 o                         
  -2   6   5          1.50         -0.02         0.92 o                         
  -1   6   5          2.89          1.63         0.75 o                         
   0   6   5          0.03         -0.10         0.36 o                         
   1   6   5         27.32         26.73         1.15 o                         
   2   6   5         87.08         87.67         1.58 o                         
   3   6   5          8.51          8.04         0.42 o                         
   4   6   5          7.13          7.98         0.64 o                         
   5   6   5         16.56         17.72         0.98 o                         
   6   6   5         89.16         89.08         1.74 o                         
   7   6   5         65.94         64.51         1.89 o                         
   8   6   5          2.19          2.25         0.56 o                         
   9   6   5          9.14          7.93         1.89 o                         
  -1   7   5          1.81          0.74         0.94 o                         
   0   7   5          3.06          2.97         0.65 o                         
   1   7   5          3.96          3.65         0.49 o                         
   2   7   5          1.74          2.07         0.36 o                         
   3   7   5        132.54        125.34         2.12 o                         
   4   7   5         45.84         44.77         1.00 o                         
   5   7   5         27.85         27.76         1.37 o                         
   6   7   5         13.96         15.25         1.31 o                         
   7   7   5          0.18         -0.28         0.37 o                         
   8   7   5         13.01         14.67         0.92 o                         
   9   7   5          5.75          8.39         2.42 o                         
   0   8   5          6.93          7.65         1.89 o                         
   1   8   5          6.49          6.83         0.73 o                         
   2   8   5          7.89          7.84         0.64 o                         
   3   8   5          0.29         -0.06         0.33 o                         
   4   8   5          0.07         -0.28         0.30 o                         
   5   8   5          1.20          1.04         0.32 o                         
   6   8   5         10.53         10.70         0.69 o                         
   7   8   5         39.75         40.33         1.31 o                         
   8   8   5          4.28          5.63         0.85 o                         
   2   9   5         10.83         10.50         0.81 o                         
   3   9   5          0.02         -0.42         0.42 o                         
   4   9   5          0.41          1.35         0.43 o                         
   5   9   5          7.12          8.36         0.60 o                         
   6   9   5          2.68          1.79         0.47 o                         
   7   9   5          0.99          1.42         0.60 o                         
   4  10   5         52.70         47.46         4.38 o                         
   5  10   5          2.11          1.62         1.25 o                         
  -3  -8   6          6.45          6.58         2.14 o                         
  -2  -8   6          8.75          8.67         2.04 o                         
   1  -8   6          0.01          0.41         1.27 o                         
  -5  -7   6          4.36          2.50         1.27 o                         
  -4  -7   6          6.62          5.35         1.20 o                         
  -3  -7   6          0.00         -0.01         0.71 o                         
  -2  -7   6          1.52          0.86         1.58 o                         
  -1  -7   6          1.43          1.27         1.33 o                         
   1  -7   6          0.02          0.00         0.92 o                         
   2  -7   6         27.46         26.05         2.50 o                         
  -5  -6   6          4.52          4.01         0.95 o                         
  -4  -6   6          6.93          8.01         2.60 o                         
  -3  -6   6          0.41          1.13         0.67 o                         
  -2  -6   6          3.04          1.29         0.66 o                         
  -1  -6   6          6.85          6.11         0.84 o                         
   0  -6   6         16.30         19.94         1.28 o                         
   1  -6   6         25.58         25.65         1.39 o                         
   2  -6   6          1.82          2.80         0.58 o                         
   3  -6   6          0.88          1.15         0.74 o                         
   4  -6   6          0.41         -1.17         1.17 o                         
  -6  -5   6          0.11         -0.46         1.53 o                         
  -5  -5   6          0.84         -0.27         0.65 o                         
  -4  -5   6         15.57         16.22         1.44 o                         
  -3  -5   6         29.76         23.25         1.57 o                         
  -2  -5   6         30.63         30.21         1.63 o                         
  -1  -5   6          3.17          4.21         0.79 o                         
   0  -5   6         24.33         25.69         0.94 o                         
   1  -5   6         34.32         33.88         1.16 o                         
   2  -5   6          3.04          3.09         0.46 o                         
   3  -5   6          0.95          1.35         0.44 o                         
   4  -5   6          0.03          0.10         0.46 o                         
   5  -5   6          5.94          8.00         1.16 o                         
  -6  -4   6         22.85         27.22         3.52 o                         
  -5  -4   6          8.97          8.67         1.65 o                         
  -4  -4   6          6.25          6.58         1.64 o                         
  -3  -4   6         23.06         22.48         1.90 o                         
  -2  -4   6          1.53          1.69         0.57 o                         
  -1  -4   6          7.08          6.94         1.89 o                         
   0  -4   6         32.17         28.96         0.91 o                         
   1  -4   6         43.10         43.13         1.05 o                         
   2  -4   6          0.68          0.06         0.28 o                         
   3  -4   6          0.23         -0.02         0.34 o                         
   4  -4   6          0.04         -0.35         0.35 o                         
   5  -4   6         35.20         37.33         1.68 o                         
   6  -4   6         24.35         27.73         3.62 o                         
  -6  -3   6         13.17         13.56         2.70 o                         
  -5  -3   6          5.68          5.55         0.76 o                         
  -4  -3   6          0.03          0.62         0.52 o                         
  -3  -3   6          0.87          1.83         0.47 o                         
  -2  -3   6          0.47         -0.05         0.46 o                         
  -1  -3   6          3.75          3.39         0.44 o                         
   0  -3   6          0.15          0.47         0.24 o                         
   1  -3   6         22.13         21.69         0.70 o                         
   2  -3   6         52.82         53.48         1.20 o                         
   3  -3   6         28.90         30.08         1.67 o                         
   4  -3   6          0.74          0.80         0.34 o                         
   5  -3   6         20.62         22.89         1.53 o                         
   6  -3   6         22.29         24.95         1.08 o                         
  -5  -2   6          1.61          1.28         1.94 o                         
  -4  -2   6          0.46          1.04         0.56 o                         
  -3  -2   6          9.74          9.50         0.74 o                         
  -2  -2   6        147.36        140.30         4.11 o                         
  -1  -2   6        104.80        104.06         1.72 o                         
   0  -2   6         32.51         31.45         0.86 o                         
   1  -2   6         57.85         54.84         1.15 o                         
   2  -2   6          9.67         10.19         0.64 o                         
   3  -2   6          1.06          0.29         0.25 o                         
   4  -2   6          8.29          8.71         1.03 o                         
   5  -2   6         26.32         25.44         0.89 o                         
   6  -2   6         30.34         29.45         1.80 o                         
   7  -2   6          0.02          0.02         0.43 o                         
  -5  -1   6         85.15         89.56         3.40 o                         
  -4  -1   6         62.83         65.42         2.61 o                         
  -3  -1   6         29.83         26.79         2.65 o                         
  -2  -1   6         96.83         92.73         3.16 o                         
  -1  -1   6         42.09         40.11         0.85 o                         
   0  -1   6         26.43         28.76         0.75 o                         
   1  -1   6         12.05         13.25         0.58 o                         
   2  -1   6          1.88          2.55         0.26 o                         
   3  -1   6          0.01          0.01         0.19 o                         
   4  -1   6          0.54          0.29         0.23 o                         
   5  -1   6          2.49          1.98         0.33 o                         
   6  -1   6          2.87          2.73         0.59 o                         
   7  -1   6         11.04         10.86         0.64 o                         
   8  -1   6          2.81          6.22         2.50 o                         
  -5   0   6          1.22          2.29         1.33 o                         
  -4   0   6         12.54         14.76         1.35 o                         
  -3   0   6          0.65          2.74         0.72 o                         
  -2   0   6          2.19          0.87         0.43 o                         
  -1   0   6         60.88         62.85         1.30 o                         
   0   0   6         13.00         26.45         0.92 o                         
   1   0   6         13.91         18.26         0.57 o                         
   2   0   6         63.34         71.83         1.34 o                         
   3   0   6        255.55        295.76         5.14 o                         
   4   0   6        122.51        117.09         2.00 o                         
   5   0   6         23.67         22.61         0.71 o                         
   6   0   6         30.50         33.23         0.94 o                         
   7   0   6          1.21          1.71         0.38 o                         
   8   0   6          1.76          1.84         0.46 o                         
  -5   1   6          3.13          1.07         1.43 o                         
  -4   1   6          0.37          0.66         1.07 o                         
  -3   1   6          8.94         10.03         1.12 o                         
  -2   1   6         21.55         22.83         1.78 o                         
  -1   1   6          2.64          2.52         0.32 o                         
   0   1   6        210.39        207.77         3.09 o                         
   1   1   6        113.99        111.40         1.78 o                         
   2   1   6         86.88         96.88         1.71 o                         
   3   1   6        115.83        122.62         2.06 o                         
   4   1   6          7.92          9.41         0.83 o                         
   5   1   6         11.87         10.90         1.03 o                         
   6   1   6          4.30          4.77         0.48 o                         
   7   1   6          0.70          0.86         0.38 o                         
   8   1   6          4.42          4.77         0.55 o                         
  -4   2   6         81.13         86.05         4.23 o                         
  -3   2   6         27.12         31.24         1.71 o                         
  -2   2   6         16.28         17.43         1.07 o                         
  -1   2   6         50.12         46.40         1.12 o                         
   0   2   6          0.03          0.02         0.22 o                         
   1   2   6          8.09          7.82         0.40 o                         
   2   2   6          4.06          3.96         0.27 o                         
   3   2   6          0.66          0.57         0.14 o                         
   4   2   6         51.79         51.84         1.19 o                         
   5   2   6         12.37         12.56         0.67 o                         
   6   2   6          4.01          3.72         0.69 o                         
   7   2   6         24.48         21.47         1.45 o                         
   8   2   6         64.84         64.86         1.58 o                         
  -2   3   6          0.01         -0.57         0.57 o                         
  -1   3   6          5.81          5.88         0.64 o                         
   0   3   6          0.43         -0.12         0.24 o                         
   1   3   6          7.42          6.98         0.41 o                         
   2   3   6         22.02         21.37         0.56 o                         
   3   3   6         26.63         34.08         0.69 o                         
   4   3   6         31.40         30.01         0.95 o                         
   5   3   6         66.66         63.12         1.26 o                         
   6   3   6         11.18         10.30         0.50 o                         
   7   3   6         57.17         54.39         1.84 o                         
   8   3   6         15.09         14.27         0.93 o                         
   9   3   6          3.04          5.15         0.92 o                         
  -2   4   6         13.37         15.60         1.84 o                         
  -1   4   6          2.71          2.86         0.57 o                         
   0   4   6         80.76         79.28         1.87 o                         
   1   4   6        149.21        142.63         3.59 o                         
   2   4   6         16.73         14.91         1.18 o                         
   3   4   6         30.18         30.22         0.75 o                         
   4   4   6         28.34         29.90         0.78 o                         
   5   4   6          0.97          1.12         0.21 o                         
   6   4   6          2.27          2.77         0.34 o                         
   7   4   6         10.52         12.08         0.67 o                         
   8   4   6          3.79          4.55         0.70 o                         
   9   4   6          5.55          4.85         0.90 o                         
  -2   5   6          4.02          2.91         1.27 o                         
  -1   5   6         11.34         10.85         1.40 o                         
   0   5   6         72.48         73.38         1.87 o                         
   1   5   6         95.93        101.52         2.25 o                         
   2   5   6          4.95          5.21         0.87 o                         
   3   5   6         15.04         15.85         0.65 o                         
   4   5   6          2.59          2.36         0.39 o                         
   5   5   6          1.40          0.59         0.26 o                         
   6   5   6         16.76         19.64         0.88 o                         
   7   5   6         26.99         27.95         1.01 o                         
  -1   6   6          0.84          1.12         1.17 o                         
   0   6   6          0.19         -0.27         0.57 o                         
   1   6   6          9.22          9.81         0.89 o                         
   2   6   6         17.34         17.48         0.84 o                         
   3   6   6          4.52          6.27         0.68 o                         
   4   6   6          1.92          1.31         0.27 o                         
   5   6   6         54.98         56.58         2.14 o                         
   6   6   6         56.15         49.85         1.33 o                         
   7   6   6          0.07          0.09         0.37 o                         
   0   7   6         22.36         23.12         2.37 o                         
   1   7   6          0.18          0.20         0.53 o                         
   2   7   6         27.61         28.39         2.28 o                         
   3   7   6          0.08          0.07         0.38 o                         
   4   7   6          0.04         -0.27         0.28 o                         
   5   7   6         91.93         87.18         2.09 o                         
   6   7   6         52.13         47.84         1.39 o                         
   7   7   6         20.71         22.16         1.25 o                         
   8   7   6         20.23         21.03         1.53 o                         
   1   8   6         10.23         10.31         2.09 o                         
   2   8   6          4.72          3.06         0.71 o                         
   3   8   6          3.22          3.70         0.59 o                         
   4   8   6          0.00         -0.36         0.36 o                         
   5   8   6          0.01         -0.27         0.34 o                         
   6   8   6         13.36         14.70         1.00 o                         
   7   8   6         27.38         29.09         1.59 o                         
   8   8   6          0.02         -0.01         0.78 o                         
   3   9   6          1.97          2.78         1.18 o                         
   4   9   6         18.65         18.50         0.94 o                         
   5   9   6         20.59         20.33         0.94 o                         
   6   9   6          0.11          0.86         0.45 o                         
  -3  -7   7          5.26          3.68         1.30 o                         
  -2  -7   7          0.33          0.84         0.83 o                         
  -1  -7   7          0.70         -0.36         1.02 o                         
  -4  -6   7          2.59          3.03         1.08 o                         
  -3  -6   7          0.29         -0.34         0.77 o                         
  -2  -6   7          0.20          0.36         0.72 o                         
  -1  -6   7         10.06         10.13         1.12 o                         
   0  -6   7         97.95         94.72         4.23 o                         
   1  -6   7         57.87         53.79         2.11 o                         
   2  -6   7         14.28         14.24         3.11 o                         
   3  -6   7         31.19         29.45         3.11 o                         
  -4  -5   7         13.52         11.25         1.39 o                         
  -3  -5   7         19.55         18.79         1.54 o                         
  -2  -5   7         27.73         28.71         2.83 o                         
  -1  -5   7         15.78         16.35         1.71 o                         
   0  -5   7         56.01         55.65         2.37 o                         
   1  -5   7         14.52         16.32         2.01 o                         
   2  -5   7          1.75          1.51         0.49 o                         
   3  -5   7          0.23          0.78         0.52 o                         
   4  -5   7          0.02         -0.26         0.51 o                         
  -5  -4   7          3.16          4.49         2.80 o                         
  -4  -4   7         40.95         42.34         2.31 o                         
  -3  -4   7          4.24          3.39         0.90 o                         
  -2  -4   7          3.49          2.21         0.72 o                         
  -1  -4   7          1.73          1.97         0.63 o                         
   0  -4   7          2.01          2.19         0.45 o                         
   1  -4   7          5.08          4.96         0.44 o                         
   2  -4   7          1.82          1.47         0.37 o                         
   3  -4   7          0.26          0.72         0.40 o                         
   4  -4   7          8.28          6.67         0.62 o                         
   5  -4   7         51.80         51.44         2.05 o                         
  -5  -3   7          0.45         -0.42         1.13 o                         
  -4  -3   7          0.19          0.24         0.86 o                         
  -3  -3   7          8.47          7.24         1.08 o                         
  -2  -3   7          3.03          2.11         1.10 o                         
  -1  -3   7         30.25         27.68         1.13 o                         
   0  -3   7         13.77         13.08         0.61 o                         
   1  -3   7         54.49         52.37         1.21 o                         
   2  -3   7          9.24          9.34         0.58 o                         
   3  -3   7          7.07          8.09         0.59 o                         
   4  -3   7         30.42         31.26         1.09 o                         
   5  -3   7         19.56         19.84         1.84 o                         
   6  -3   7          0.17          0.49         0.53 o                         
  -5  -2   7          0.58          0.13         1.38 o                         
  -4  -2   7          1.47          2.03         0.93 o                         
  -3  -2   7         16.28         13.34         1.25 o                         
  -2  -2   7         66.19         66.29         2.68 o                         
  -1  -2   7         25.31         23.62         1.07 o                         
   0  -2   7         20.98         21.51         0.75 o                         
   1  -2   7         62.69         65.24         1.38 o                         
   2  -2   7          1.33          1.45         0.30 o                         
   3  -2   7          3.75          3.56         0.56 o                         
   4  -2   7          5.87          5.51         0.49 o                         
   5  -2   7          7.55          7.95         0.84 o                         
   6  -2   7          0.37          0.65         0.44 o                         
  -5  -1   7          1.66          0.92         2.19 o                         
  -4  -1   7          2.01          1.15         0.86 o                         
  -3  -1   7         34.63         37.79         1.98 o                         
  -2  -1   7         53.62         58.67         2.36 o                         
  -1  -1   7          2.16          3.86         0.54 o                         
   0  -1   7          9.98         10.72         0.56 o                         
   1  -1   7          0.56          0.66         0.25 o                         
   2  -1   7          5.78          5.21         0.41 o                         
   3  -1   7          9.67         10.61         0.69 o                         
   4  -1   7         49.48         46.59         1.20 o                         
   5  -1   7         10.28         10.14         0.79 o                         
   6  -1   7         44.91         43.95         1.81 o                         
   7  -1   7          0.00          0.02         0.44 o                         
  -4   0   7          6.36          6.17         1.20 o                         
  -3   0   7          0.46          0.69         0.87 o                         
  -2   0   7          6.07          5.23         0.85 o                         
  -1   0   7         35.66         35.45         1.39 o                         
   1   0   7          3.20          2.97         0.33 o                         
   2   0   7         20.01         21.62         0.67 o                         
   3   0   7         39.87         44.47         1.01 o                         
   4   0   7          0.06         -0.05         0.22 o                         
   5   0   7         21.66         22.16         0.87 o                         
   6   0   7         19.18         19.19         1.29 o                         
   7   0   7          0.11          1.97         0.44 o                         
   8   0   7          2.92          2.34         0.75 o                         
  -4   1   7          1.38          2.24         1.38 o                         
  -3   1   7         26.78         28.71         3.59 o                         
  -2   1   7          1.62          2.50         1.15 o                         
  -1   1   7         58.20         53.20         1.41 o                         
   0   1   7         20.40         19.14         0.67 o                         
   1   1   7          3.16          3.08         0.31 o                         
   2   1   7        101.79        101.05         1.69 o                         
   3   1   7         59.20         64.15         1.28 o                         
   4   1   7         32.91         32.79         1.11 o                         
   5   1   7         32.98         33.61         1.14 o                         
   6   1   7          1.76          2.04         0.43 o                         
   7   1   7          0.87          1.96         0.48 o                         
   8   1   7          6.72          6.85         0.79 o                         
  -3   2   7          6.62          9.25         1.22 o                         
  -2   2   7          7.71          8.85         1.06 o                         
  -1   2   7          4.41          4.54         0.67 o                         
   0   2   7          0.17          0.34         0.28 o                         
   1   2   7          1.55          2.40         0.30 o                         
   2   2   7          1.00          0.86         0.22 o                         
   3   2   7         16.50         15.14         0.52 o                         
   4   2   7         82.77         79.31         1.61 o                         
   5   2   7          4.09          5.44         0.71 o                         
   6   2   7          1.52          1.44         0.38 o                         
   7   2   7          5.85          4.71         0.58 o                         
   8   2   7          2.28          2.29         0.45 o                         
  -2   3   7         28.81         28.44         2.75 o                         
  -1   3   7          7.54          6.92         0.83 o                         
   0   3   7          0.22          0.31         0.38 o                         
   1   3   7          6.18          6.30         0.65 o                         
   2   3   7         50.66         48.53         1.15 o                         
   3   3   7          5.67          5.51         0.34 o                         
   4   3   7         50.03         50.88         1.49 o                         
   5   3   7         26.10         26.04         0.78 o                         
   6   3   7          5.46          6.02         0.46 o                         
   7   3   7         46.22         44.00         1.31 o                         
   8   3   7         13.42         15.43         1.01 o                         
   9   3   7         17.69         12.54         2.70 o                         
  -1   4   7          4.02          2.92         0.85 o                         
   0   4   7          0.00          0.17         0.42 o                         
   1   4   7          0.02         -0.21         0.35 o                         
   2   4   7         68.84         67.16         1.62 o                         
   3   4   7         39.72         38.41         0.95 o                         
   4   4   7          7.43          7.50         0.39 o                         
   5   4   7          3.28          2.68         0.57 o                         
   6   4   7          0.00         -0.02         0.24 o                         
   7   4   7          5.43          5.55         0.65 o                         
   8   4   7          4.37          3.42         0.53 o                         
   9   4   7         28.91         30.04         2.22 o                         
  -1   5   7         63.39         66.18         2.83 o                         
   0   5   7         29.66         31.44         2.27 o                         
   1   5   7          0.00         -0.05         0.41 o                         
   2   5   7         27.99         31.20         1.09 o                         
   3   5   7         49.13         47.56         1.28 o                         
   4   5   7         15.95         16.26         0.68 o                         
   5   5   7          1.62          2.10         0.54 o                         
   6   5   7          0.96          0.59         0.32 o                         
   7   5   7         10.72         11.84         1.04 o                         
   8   5   7          0.30          1.19         0.70 o                         
  -1   6   7         11.58         10.45         2.45 o                         
   0   6   7          0.37          0.71         0.70 o                         
   1   6   7          1.09          1.14         0.55 o                         
   2   6   7         50.99         48.60         2.61 o                         
   3   6   7         48.49         47.48         1.36 o                         
   4   6   7          0.94          1.42         0.34 o                         
   5   6   7          0.45          0.72         0.45 o                         
   6   6   7          1.06          1.20         0.41 o                         
   7   6   7         68.36         65.99         2.35 o                         
   1   7   7          0.02          0.25         0.63 o                         
   2   7   7          0.18          0.04         0.52 o                         
   3   7   7         19.74         21.17         1.04 o                         
   4   7   7         57.14         51.24         1.46 o                         
   5   7   7         12.71         11.30         0.61 o                         
   6   7   7          1.76          1.39         0.58 o                         
   7   7   7          9.93          9.72         0.95 o                         
   8   7   7          9.73          7.88         1.17 o                         
   2   8   7         10.69         10.71         1.31 o                         
   3   8   7          5.42          7.02         1.02 o                         
   4   8   7          8.02          5.82         0.91 o                         
   5   8   7          0.47          0.18         0.41 o                         
   6   8   7          5.00          3.91         0.70 o                         
   7   8   7         20.87         20.13         1.07 o                         
  -2  -6   8          0.04         -0.22         0.90 o                         
  -1  -6   8          0.51         -0.21         0.80 o                         
   0  -6   8          0.72          1.17         0.92 o                         
   1  -6   8          0.53          0.87         0.97 o                         
   2  -6   8          8.24          6.62         1.04 o                         
  -3  -5   8         11.94         10.92         1.43 o                         
  -2  -5   8          7.84          5.83         1.07 o                         
  -1  -5   8         31.13         26.22         1.76 o                         
   0  -5   8          4.86          3.11         0.87 o                         
   1  -5   8         26.74         23.91         2.09 o                         
   2  -5   8         17.45         17.00         1.05 o                         
   3  -5   8          1.37          1.92         0.80 o                         
  -3  -4   8          0.05         -0.45         0.84 o                         
  -2  -4   8          6.72          7.58         1.91 o                         
  -1  -4   8          0.12          0.53         0.68 o                         
   0  -4   8          0.98          0.66         0.63 o                         
   1  -4   8         16.41         17.96         1.67 o                         
   2  -4   8          5.67          6.02         0.60 o                         
   3  -4   8          0.07         -0.41         0.41 o                         
   4  -4   8          0.09         -0.49         0.49 o                         
   5  -4   8          0.99          0.66         2.19 o                         
  -4  -3   8          0.25         -2.19         2.19 o                         
  -3  -3   8          0.08         -0.03         0.85 o                         
  -2  -3   8          0.90          0.31         0.74 o                         
  -1  -3   8         11.64          8.66         1.05 o                         
   0  -3   8          7.94          7.27         0.70 o                         
   1  -3   8         15.01         16.21         1.42 o                         
   2  -3   8         18.84         20.80         0.94 o                         
   3  -3   8          9.46         10.92         0.79 o                         
   4  -3   8         27.38         27.75         1.28 o                         
   5  -3   8          1.56          2.29         0.57 o                         
  -4  -2   8          0.28         -1.32         1.32 o                         
  -3  -2   8          0.12         -0.22         0.86 o                         
  -2  -2   8          5.24          3.45         1.20 o                         
  -1  -2   8         87.32         88.56         3.14 o                         
   0  -2   8         28.84         26.70         1.74 o                         
   1  -2   8         11.94         12.96         0.91 o                         
   2  -2   8          3.99          3.85         0.44 o                         
   3  -2   8          1.32          1.52         0.41 o                         
   4  -2   8          2.81          2.63         0.47 o                         
   5  -2   8          0.02          0.82         0.43 o                         
   6  -2   8         12.77         13.57         1.47 o                         
  -4  -1   8         43.95         44.10         4.23 o                         
  -3  -1   8         25.68         26.66         1.92 o                         
  -2  -1   8          3.42          4.11         0.94 o                         
  -1  -1   8         69.55         72.44         2.10 o                         
   0  -1   8         56.08         56.61         1.21 o                         
   1  -1   8          2.72          2.99         0.38 o                         
   2  -1   8          1.13          0.92         0.32 o                         
   3  -1   8          2.85          2.15         0.36 o                         
   4  -1   8          4.44          5.43         0.77 o                         
   5  -1   8          3.92          3.95         0.49 o                         
   6  -1   8          5.22          5.14         0.58 o                         
   7  -1   8          3.84          3.42         1.07 o                         
  -3   0   8          3.70          3.41         1.07 o                         
  -2   0   8          4.86          3.59         1.00 o                         
  -1   0   8         12.26         12.03         0.88 o                         
   0   0   8         25.91         33.80         0.90 o                         
   1   0   8          0.00         -0.08         0.26 o                         
   2   0   8          0.37          1.19         0.31 o                         
   3   0   8         15.49         15.19         0.66 o                         
   4   0   8        136.18        143.72         3.88 o                         
   5   0   8         38.15         37.57         1.11 o                         
   6   0   8          8.53          9.62         0.65 o                         
   7   0   8          2.57          3.40         0.71 o                         
  -3   1   8          2.59          1.12         1.05 o                         
  -2   1   8          0.00         -0.10         0.80 o                         
  -1   1   8          7.40          7.09         0.74 o                         
   0   1   8          8.60          8.95         0.61 o                         
   1   1   8         69.63         69.91         1.58 o                         
   2   1   8         20.23         19.83         1.07 o                         
   3   1   8         14.28         16.56         0.69 o                         
   4   1   8         56.29         53.77         1.19 o                         
   5   1   8         20.43         20.29         1.00 o                         
   6   1   8          0.04         -0.10         0.39 o                         
   7   1   8          0.30          0.75         0.51 o                         
   8   1   8          4.23          5.56         1.58 o                         
  -3   2   8         62.02         55.11         4.49 o                         
  -2   2   8         37.88         37.42         3.47 o                         
  -1   2   8         23.62         25.19         1.28 o                         
   0   2   8         25.84         25.51         1.15 o                         
   1   2   8         15.18         18.04         0.87 o                         
   2   2   8          0.54          0.54         0.26 o                         
   3   2   8         19.99         19.13         0.67 o                         
   4   2   8          5.50          6.21         0.40 o                         
   5   2   8         26.21         25.95         0.96 o                         
   6   2   8          0.04         -0.30         0.35 o                         
   7   2   8          0.01          0.36         0.58 o                         
   8   2   8          5.29          4.52         0.64 o                         
  -2   3   8          2.34          4.28         1.78 o                         
  -1   3   8          0.61         -0.46         0.83 o                         
   0   3   8          0.09         -0.43         0.43 o                         
   1   3   8          0.09         -0.20         0.52 o                         
   2   3   8         19.87         18.26         1.22 o                         
   3   3   8          2.59          2.91         0.42 o                         
   4   3   8         12.60         12.77         0.75 o                         
   5   3   8          0.00         -0.27         0.27 o                         
   6   3   8         16.33         15.75         0.83 o                         
   7   3   8          0.02         -0.35         0.35 o                         
   8   3   8         13.74         14.53         1.03 o                         
  -1   4   8          4.86          4.31         1.15 o                         
   0   4   8          0.00         -0.09         0.60 o                         
   1   4   8         15.72         16.18         1.84 o                         
   2   4   8         92.88         89.50         2.10 o                         
   3   4   8         39.18         37.56         1.37 o                         
   4   4   8         23.24         28.63         0.92 o                         
   5   4   8         14.93         13.87         0.78 o                         
   6   4   8         14.24         14.37         0.78 o                         
   7   4   8          0.11          0.41         0.47 o                         
   8   4   8         21.13         20.35         1.96 o                         
  -1   5   8         13.08         11.65         1.62 o                         
   0   5   8          2.03          3.15         0.79 o                         
   1   5   8         73.65         73.37         2.48 o                         
   2   5   8         37.63         36.63         1.34 o                         
   3   5   8          2.90          3.26         1.16 o                         
   4   5   8          4.74          4.17         0.60 o                         
   5   5   8          0.23          0.29         0.38 o                         
   6   5   8          1.79          1.73         0.42 o                         
   7   5   8         26.07         26.71         1.49 o                         
   8   5   8          7.67          5.74         1.05 o                         
   0   6   8          1.29          2.19         1.89 o                         
   1   6   8          8.47          8.09         1.20 o                         
   2   6   8         18.49         17.55         1.68 o                         
   3   6   8          0.04         -0.43         0.43 o                         
   4   6   8          2.30          1.67         0.46 o                         
   5   6   8          0.24          0.58         0.37 o                         
   6   6   8          9.90          9.91         1.07 o                         
   7   6   8         29.42         29.25         1.53 o                         
   8   6   8          6.08          5.52         1.07 o                         
   2   7   8          3.73          3.96         0.77 o                         
   3   7   8         23.76         24.91         1.48 o                         
   4   7   8          2.57          2.15         0.56 o                         
   5   7   8          2.31          2.63         0.50 o                         
   6   7   8         87.14         85.25         3.24 o                         
   7   7   8         16.20         16.76         1.40 o                         
   5   8   8          2.51          2.60         0.97 o                         
  -1  -5   9          7.79          6.78         1.23 o                         
   0  -5   9          4.22          1.83         2.01 o                         
   1  -5   9         39.25         41.65         2.91 o                         
   2  -5   9         17.17         17.34         1.68 o                         
  -2  -4   9          0.85          0.41         1.00 o                         
  -1  -4   9          0.56          0.14         0.88 o                         
   0  -4   9          7.25          6.22         1.13 o                         
   1  -4   9          0.06          0.42         0.65 o                         
   2  -4   9          1.89          2.21         0.61 o                         
   3  -4   9          0.01         -0.04         0.54 o                         
   4  -4   9          0.40         -0.31         1.43 o                         
  -2  -3   9          1.38          1.81         1.04 o                         
  -1  -3   9         10.92          9.90         2.32 o                         
   0  -3   9          5.44          2.93         0.88 o                         
   1  -3   9          7.21          7.99         2.16 o                         
   2  -3   9          6.49          5.77         0.62 o                         
   3  -3   9          0.95          3.13         0.57 o                         
   4  -3   9          0.06         -0.51         0.51 o                         
  -2  -2   9          0.93         -0.41         0.90 o                         
  -1  -2   9         48.64         48.70         5.20 o                         
   0  -2   9         36.00         34.44         2.07 o                         
   1  -2   9         18.45         19.77         1.01 o                         
   2  -2   9         31.39         32.94         1.43 o                         
   3  -2   9          2.49          2.86         0.51 o                         
   4  -2   9          0.10          0.25         0.46 o                         
   5  -2   9         13.07         14.34         0.90 o                         
  -2  -1   9         33.85         39.47         3.29 o                         
  -1  -1   9         23.32         21.62         3.49 o                         
   0  -1   9          0.08          0.25         0.52 o                         
   1  -1   9          4.60          4.43         0.47 o                         
   2  -1   9          8.28          8.39         0.59 o                         
   3  -1   9          0.63          0.09         0.36 o                         
   4  -1   9         22.72         23.25         1.15 o                         
   5  -1   9         12.62         13.07         1.74 o                         
   6  -1   9          6.59          8.04         0.81 o                         
  -2   0   9          5.18          4.71         1.45 o                         
  -1   0   9         14.86         15.26         3.06 o                         
   0   0   9          3.35          4.59         0.76 o                         
   1   0   9          0.40          0.36         0.34 o                         
   2   0   9          0.04         -0.07         0.30 o                         
   3   0   9          0.30          4.20         0.45 o                         
   4   0   9         22.97         24.76         1.02 o                         
   5   0   9         10.05         10.75         0.70 o                         
   6   0   9         18.69         18.12         1.00 o                         
   7   0   9         13.51         10.86         1.43 o                         
  -2   1   9         37.16         38.32         2.34 o                         
  -1   1   9          1.38         -0.29         0.79 o                         
   0   1   9         45.68         46.45         2.19 o                         
   1   1   9          2.37          1.82         0.66 o                         
   2   1   9          6.55          6.09         0.60 o                         
   3   1   9         72.04         69.95         1.45 o                         
   4   1   9         16.09         15.57         0.72 o                         
   5   1   9         13.01         14.12         0.85 o                         
   6   1   9         13.20         14.10         1.13 o                         
   7   1   9          6.27          4.40         0.72 o                         
  -1   2   9          0.67          0.46         1.48 o                         
   0   2   9          1.83          0.53         0.51 o                         
   1   2   9          0.01          0.18         0.40 o                         
   2   2   9          1.55          0.81         0.33 o                         
   3   2   9          5.48          5.33         0.46 o                         
   4   2   9         24.40         24.77         0.82 o                         
   5   2   9         10.29          9.52         0.53 o                         
   6   2   9          1.46          1.04         0.49 o                         
   7   2   9          0.18         -0.20         0.52 o                         
  -1   3   9         17.65         17.33         2.75 o                         
   0   3   9          1.35          3.61         0.80 o                         
   1   3   9          3.61          4.04         0.82 o                         
   2   3   9         10.39         10.71         0.77 o                         
   3   3   9         59.67         58.61         1.41 o                         
   4   3   9          0.48          0.08         0.36 o                         
   5   3   9         47.05         45.73         1.59 o                         
   6   3   9          3.38          2.70         0.64 o                         
   7   3   9          5.30          3.86         0.79 o                         
   8   3   9         38.44         41.24         3.11 o                         
   0   4   9          1.18          1.43         0.80 o                         
   1   4   9          0.33         -0.51         0.54 o                         
   2   4   9          0.78          1.01         0.52 o                         
   3   4   9         12.89         14.18         0.86 o                         
   4   4   9          9.12          9.47         0.98 o                         
   5   4   9          1.18          1.01         0.34 o                         
   6   4   9          1.03          1.40         0.54 o                         
   7   4   9          4.05          3.71         0.62 o                         
   1   5   9         35.53         33.95         2.53 o                         
   2   5   9          2.62          3.14         0.81 o                         
   3   5   9         40.69         42.18         2.57 o                         
   4   5   9         29.06         29.02         1.18 o                         
   5   5   9          2.50          2.05         0.42 o                         
   6   5   9          3.69          2.76         0.57 o                         
   7   5   9          1.87          1.87         0.56 o                         
   2   6   9          1.56          1.97         1.17 o                         
   3   6   9         33.13         33.78         2.16 o                         
   4   6   9          7.77          7.60         0.76 o                         
   5   6   9          0.08          0.11         0.45 o                         
   6   6   9          0.63          1.20         0.68 o                         
   7   6   9          2.00          2.78         0.69 o                         
   5   7   9          9.87          8.62         1.22 o                         
   0  -4  10          3.28          5.40         2.35 o                         
   2  -4  10          1.72          2.45         1.33 o                         
   0  -3  10         18.31         15.75         1.67 o                         
   1  -3  10          0.19          0.41         0.93 o                         
   2  -3  10         17.39         19.88         1.21 o                         
   3  -3  10          5.50          5.23         0.87 o                         
   0  -2  10         19.18         15.63         1.55 o                         
   1  -2  10          6.70          5.86         1.16 o                         
   2  -2  10          0.12          0.09         0.47 o                         
   3  -2  10          0.44          0.42         0.53 o                         
   4  -2  10          0.52          1.59         0.60 o                         
  -1  -1  10          0.45         -0.15         1.11 o                         
   0  -1  10         59.35         67.97         4.18 o                         
   1  -1  10         24.47         25.99         2.37 o                         
   2  -1  10          0.12         -0.02         0.40 o                         
   3  -1  10          3.87          4.19         0.61 o                         
   4  -1  10          0.27         -0.28         0.49 o                         
   5  -1  10         10.89         13.08         0.96 o                         
  -1   0  10          0.06          0.71         1.33 o                         
   0   0  10          5.81          8.28         0.97 o                         
   1   0  10          3.07          1.90         0.78 o                         
   2   0  10          0.62          0.41         0.41 o                         
   3   0  10          0.03         -0.35         0.38 o                         
   4   0  10         13.05         12.70         0.92 o                         
   5   0  10         38.67         33.05         1.28 o                         
  -1   1  10          1.85          4.54         1.53 o                         
   0   1  10          1.46         -0.03         0.75 o                         
   1   1  10          9.05          8.44         0.84 o                         
   2   1  10         12.34         10.45         0.64 o                         
   3   1  10         13.93         15.07         0.75 o                         
   4   1  10          2.72          2.60         0.44 o                         
   5   1  10         47.46         45.07         1.30 o                         
   6   1  10          9.19         10.34         1.33 o                         
   0   2  10         14.36         12.85         1.53 o                         
   1   2  10          0.92          0.65         0.62 o                         
   2   2  10          8.34          9.00         0.65 o                         
   3   2  10          1.34          1.07         0.40 o                         
   4   2  10          4.63          4.72         0.50 o                         
   5   2  10          3.28          4.57         0.54 o                         
   6   2  10          3.36          3.27         0.52 o                         
   1   3  10          0.69         -0.25         0.67 o                         
   2   3  10          7.30          6.36         0.80 o                         
   3   3  10          4.24          3.92         0.82 o                         
   4   3  10          0.15         -0.26         0.39 o                         
   5   3  10          0.26          0.22         0.42 o                         
   6   3  10          1.11          0.66         0.60 o                         
   1   4  10          1.48         -1.07         1.38 o                         
   2   4  10          4.41          4.28         0.77 o                         
   3   4  10         74.10         67.63         1.96 o                         
   4   4  10         17.86         16.78         0.93 o                         
   5   4  10         12.38         12.47         0.75 o                         
   6   4  10          0.29          0.42         0.54 o                         
   3   5  10         21.73         24.15         2.35 o                         
   4   5  10          0.16          0.05         0.60 o                         
   5   5  10          8.51          8.12         0.94 o                         
   6   5  10          1.16         -0.87         1.33 o                         
   1  -1  11          1.60          2.29         1.53 o                         
   2  -1  11          9.45         10.06         2.42 o                         
   3  -1  11          7.40          7.53         1.07 o                         
   1   0  11          0.88          0.92         1.63 o                         
   2   0  11          0.78          0.80         0.54 o                         
   3   0  11          2.07          2.56         0.64 o                         
   2   1  11          2.40          1.82         0.61 o                         
   3   1  11          8.40          8.00         1.06 o                         
   4   1  11         23.64         19.46         1.56 o                         
   2   2  11          3.50          3.23         1.12 o                         
   3   2  11          0.06         -0.02         0.63 o                         
   4   2  11         16.37         16.75         2.29 o                         
   5   2  11          7.79          8.87         1.63 o                         
                                                                                
