# Supplementary material for: Clarifying the structures of imidines: using crystallographic characterization to identify tautomers and localized systems of π-bonding
Source: Acta Crystallogr C Struct Chem. 2023 Mar 15;79(Pt 4):133–41. doi: 10.1107/S2053229623002036 (PMC10074040; doi:10.1107/S2053229623002036)
Supplement: Supplementary file 6 [file c-79-00133-2sup4.hkl]

data_2
#data_berry1122                                                                 
_shelx_title ' berry1122_a.res in P2(1)/c'                                      
_shelx_refln_list_code          4                                               
_shelx_F_calc_maximum      215.65                                               
_exptl_crystal_F_000       624.00                                               
_reflns_d_resolution_high  0.8001                                               
                                                                                
loop_                                                                           
 _space_group_symop_operation_xyz                                               
 'x, y, z'                                                                      
 '-x, y+1/2, -z+1/2'                                                            
 '-x, -y, -z'                                                                   
 'x, -y-1/2, z-1/2'                                                             
                                                                                
_cell_length_a     9.4887                                                       
_cell_length_b    14.5341                                                       
_cell_length_c    12.2828                                                       
_cell_angle_alpha  90.000                                                       
_cell_angle_beta  111.320                                                       
_cell_angle_gamma  90.000                                                       
                                                                                
_shelx_F_squared_multiplier     1.000                                           
                                                                                
loop_                                                                           
 _refln_index_h                                                                 
 _refln_index_k                                                                 
 _refln_index_l                                                                 
 _refln_F_squared_calc                                                          
 _refln_F_squared_meas                                                          
 _refln_F_squared_sigma                                                         
 _refln_observed_status                                                         
   1   0   0        446.68        389.94        13.28 o                         
   2   0   0         31.61         38.07         4.87 o                         
   3   0   0        119.54        112.44         8.41 o                         
   4   0   0        136.96         84.99         8.85 o                         
   5   0   0          0.09          1.77         4.43 o                         
   6   0   0       1076.87        947.21        45.15 o                         
   7   0   0         21.25         39.22         1.79 o                         
   8   0   0       1910.92       2006.42        21.97 o                         
   9   0   0        407.61        421.78         5.74 o                         
  10   0   0         44.09         49.45         1.52 o                         
   1   1   0        775.24        696.90        11.23 o                         
   2   1   0         37.34         36.84         3.59 o                         
   3   1   0       2580.25       2375.68        66.00 o                         
   4   1   0        262.28        285.37         9.19 o                         
   5   1   0         59.58         71.29         5.20 o                         
   6   1   0        117.13        150.79        14.50 o                         
   7   1   0         17.93         16.19         1.07 o                         
   8   1   0       1131.06       1132.50         8.95 o                         
   9   1   0        146.38        147.10         2.14 o                         
  10   1   0         61.22         58.91         1.13 o                         
   0   2   0       1557.53       1470.14        37.48 o                         
   1   2   0       1354.55       1245.97        39.84 o                         
   2   2   0        118.61         90.43         2.81 o                         
   3   2   0        714.21        713.03        15.57 o                         
   4   2   0        822.34        799.09        18.72 o                         
   5   2   0       1207.41       1296.48        25.52 o                         
   6   2   0         52.77         55.80         5.53 o                         
   7   2   0        311.73        323.12         2.81 o                         
   8   2   0        687.36        702.33         5.45 o                         
   9   2   0          5.51          4.82         0.66 o                         
  10   2   0        105.06         96.10         1.46 o                         
   1   3   0        834.76        736.87        10.45 o                         
   2   3   0       2826.10       2548.30        56.33 o                         
   3   3   0       3173.21       3047.52        50.10 o                         
   4   3   0          0.03         -0.70         1.92 o                         
   5   3   0       1068.22       1074.88        22.51 o                         
   6   3   0        296.57        302.58        11.31 o                         
   7   3   0         70.68         74.52         1.45 o                         
   8   3   0        385.86        366.63         3.59 o                         
   9   3   0         23.04         20.09         0.78 o                         
  10   3   0          7.03          9.21         0.72 o                         
   0   4   0        168.42        182.31         7.98 o                         
   1   4   0         71.28         91.01         3.20 o                         
   2   4   0        304.69        258.58         5.37 o                         
   3   4   0        232.63        194.32         5.46 o                         
   4   4   0        930.98       1032.37        22.11 o                         
   5   4   0        129.95        121.46         6.75 o                         
   6   4   0         62.70         51.55         1.65 o                         
   7   4   0         53.51         46.49         1.33 o                         
   8   4   0        448.13        461.58         4.30 o                         
   9   4   0        548.34        510.88         4.98 o                         
  10   4   0         11.75         12.38         0.77 o                         
   1   5   0       7035.38       6512.87       107.72 o                         
   2   5   0        331.86        309.21         6.36 o                         
   3   5   0         32.72         47.38         2.82 o                         
   4   5   0       3611.70       3725.62        62.47 o                         
   5   5   0        783.47        816.94        23.69 o                         
   6   5   0          0.97          2.63         0.65 o                         
   7   5   0        101.80         97.29         1.69 o                         
   8   5   0         76.24         73.80         1.89 o                         
   9   5   0        269.35        271.32         3.07 o                         
  10   5   0         61.27         67.24         1.54 o                         
   0   6   0       5171.27       5950.53       556.67 o                         
   1   6   0        156.38        178.25         4.82 o                         
   2   6   0        494.16        430.00        11.76 o                         
   3   6   0         54.21         44.48         7.09 o                         
   4   6   0        217.35        248.57         9.49 o                         
   5   6   0        147.16        170.25        12.92 o                         
   6   6   0          1.35          1.99         0.58 o                         
   7   6   0          2.73          3.09         0.65 o                         
   8   6   0        168.69        201.67         2.84 o                         
   9   6   0          3.02          3.98         0.74 o                         
  10   6   0          0.06          0.23         0.61 o                         
   1   7   0        474.92        457.21        12.83 o                         
   2   7   0        160.95        167.25         7.84 o                         
   3   7   0        142.98        148.60         7.57 o                         
   4   7   0       2282.18       2219.65        48.46 o                         
   5   7   0         81.34         93.18         2.49 o                         
   6   7   0         11.22         18.04         0.91 o                         
   7   7   0          6.63          7.52         0.87 o                         
   8   7   0        130.08        125.94         2.21 o                         
   9   7   0        585.75        497.35         5.45 o                         
  10   7   0         44.23         44.34         1.85 o                         
   0   8   0         45.48         66.23         6.53 o                         
   1   8   0        111.01        132.38         6.14 o                         
   2   8   0       1548.26       1601.43        32.40 o                         
   3   8   0         10.38         17.57         4.17 o                         
   4   8   0         36.74         48.35         7.39 o                         
   5   8   0         75.58         88.85         2.59 o                         
   6   8   0          5.76          4.81         0.77 o                         
   7   8   0         12.89         17.95         1.24 o                         
   8   8   0         26.17         24.84         1.34 o                         
   9   8   0         40.67         44.53         1.42 o                         
   1   9   0          3.51          4.03         3.49 o                         
   2   9   0        242.22        275.87         9.58 o                         
   3   9   0       1375.40       1332.79        29.03 o                         
   4   9   0          5.63          7.90         0.80 o                         
   5   9   0         43.25         46.93         1.74 o                         
   6   9   0         43.32         49.35         2.06 o                         
   7   9   0         23.87         25.13         1.11 o                         
   8   9   0         64.53         70.40         1.76 o                         
   9   9   0         62.96         58.98         1.49 o                         
   0  10   0        131.10        162.82        17.65 o                         
   1  10   0          1.46          0.58         2.81 o                         
   2  10   0         13.22         10.10         3.59 o                         
   3  10   0        536.56        543.03         6.65 o                         
   4  10   0        156.12        172.62         2.59 o                         
   5  10   0        688.73        680.71         6.30 o                         
   6  10   0         43.21         42.23         1.24 o                         
   7  10   0          3.85          2.27         0.79 o                         
   8  10   0         52.25         52.65         1.97 o                         
   9  10   0          0.42          0.39         0.82 o                         
   1  11   0         43.80         46.59         2.78 o                         
   2  11   0        105.47        128.65         4.28 o                         
   3  11   0        359.50        364.13         4.67 o                         
   4  11   0       2547.53       2555.23        24.05 o                         
   5  11   0        420.44        433.10         4.80 o                         
   6  11   0         62.71         73.03         2.01 o                         
   7  11   0          6.83          9.45         1.02 o                         
   8  11   0          1.82          2.65         0.88 o                         
   0  12   0        425.21        364.11         6.91 o                         
   1  12   0         19.14         14.66         1.85 o                         
   2  12   0         72.19         82.71         4.40 o                         
   3  12   0        297.09        283.88         5.15 o                         
   4  12   0        607.19        627.36         7.15 o                         
   5  12   0          1.13          0.90         0.81 o                         
   6  12   0          0.56          1.06         0.70 o                         
   7  12   0        285.50        259.66         3.96 o                         
   8  12   0         21.04         39.41         1.28 o                         
   1  13   0          6.03          2.14         1.20 o                         
   2  13   0         85.96         92.29         3.27 o                         
   3  13   0        529.88        534.09         6.57 o                         
   4  13   0        175.27        169.57         3.00 o                         
   5  13   0          0.04          1.39         0.70 o                         
   6  13   0          1.60          2.21         0.65 o                         
   7  13   0          9.75         10.63         1.09 o                         
   0  14   0        445.31        490.26         9.06 o                         
   1  14   0        263.35        218.77         4.01 o                         
   2  14   0         54.99         52.16         2.17 o                         
   3  14   0         46.17         47.25         2.16 o                         
   4  14   0          0.77          1.25         1.14 o                         
   5  14   0          9.38          9.65         1.16 o                         
   6  14   0         35.28         42.06         1.86 o                         
   7  14   0        250.96        231.67         4.65 o                         
   1  15   0          0.01          0.29         1.14 o                         
   2  15   0          0.00          1.31         1.20 o                         
   3  15   0        103.96        111.04         2.91 o                         
   4  15   0        499.68        512.58         7.17 o                         
   5  15   0        113.03        120.89         2.50 o                         
   6  15   0          0.13          0.64         0.99 o                         
   0  16   0        226.62        188.72         4.56 o                         
   1  16   0        207.58        201.28         3.51 o                         
   2  16   0         87.56         75.03         2.44 o                         
   3  16   0         67.69         73.92         2.05 o                         
   4  16   0         60.64         59.08         2.11 o                         
   5  16   0        201.39        180.22         2.99 o                         
   1  17   0        112.54        117.37         3.71 o                         
   2  17   0         11.32         12.84         0.96 o                         
   3  17   0        361.43        367.93         4.57 o                         
   0  18   0         24.55         15.05         2.21 o                         
   1  18   0          0.34          1.13         0.96 o                         
 -11   1   1        448.27        432.38         9.23 o                         
 -10   1   1          0.29          0.06         0.49 o                         
  -9   1   1        273.79        271.83         2.64 o                         
  -8   1   1       3957.87       3911.89        28.45 o                         
  -7   1   1         83.49         92.32         2.13 o                         
  -6   1   1         14.61         11.64         2.98 o                         
  -5   1   1         45.05         60.92         4.39 o                         
  -4   1   1        627.59        701.45        16.78 o                         
  -3   1   1       3964.02       3796.31        68.78 o                         
  -2   1   1       4919.41       4948.43        63.76 o                         
  -1   1   1       1019.72        904.72        28.33 o                         
   0   1   1        409.60        373.68         6.61 o                         
   1   1   1        141.94        141.57         3.26 o                         
   2   1   1         36.74         36.27         3.59 o                         
   3   1   1       2154.51       1932.06        80.10 o                         
   4   1   1        749.73        629.71        14.90 o                         
   5   1   1         46.44         47.32         4.08 o                         
   6   1   1         11.40         11.18         4.36 o                         
   7   1   1         66.51         67.38         1.24 o                         
   8   1   1        153.28        162.88         2.05 o                         
   9   1   1         40.37         47.13         1.11 o                         
  10   1   1         16.92         14.76         0.65 o                         
 -11   2   1        109.51        100.37         4.65 o                         
 -10   2   1          0.71          1.59         0.53 o                         
  -9   2   1         62.99         59.62         1.20 o                         
  -8   2   1         20.03         26.13         1.11 o                         
  -7   2   1        202.76        225.25         2.22 o                         
  -6   2   1       1565.88       1430.64        33.01 o                         
  -5   2   1       1528.01       1704.57        30.67 o                         
  -4   2   1        996.74       1037.76        16.85 o                         
  -3   2   1       1358.31       1247.39        18.59 o                         
  -2   2   1         23.35         18.05         1.39 o                         
  -1   2   1        172.51        185.92         3.53 o                         
   0   2   1       1722.99       1671.48        53.51 o                         
   1   2   1        383.52        319.58         6.20 o                         
   2   2   1       5493.36       5240.10        71.82 o                         
   3   2   1        429.89        378.48        10.32 o                         
   4   2   1       2258.24       2362.27        45.97 o                         
   5   2   1        332.93        324.46        12.33 o                         
   6   2   1        133.95        150.18         7.38 o                         
   7   2   1         75.80         82.50         1.84 o                         
   8   2   1         85.04        103.38         1.63 o                         
   9   2   1         12.48         17.76         0.82 o                         
  10   2   1        131.07        126.72         2.00 o                         
 -11   3   1          0.33         -0.66         0.66 o                         
 -10   3   1         42.36         39.92         1.10 o                         
  -9   3   1        208.02        209.35         2.34 o                         
  -8   3   1         52.50         63.70         1.63 o                         
  -7   3   1        361.72        371.08         3.20 o                         
  -6   3   1          6.02          7.43         2.90 o                         
  -5   3   1        125.24        141.49         6.16 o                         
  -4   3   1         34.67         44.32         3.79 o                         
  -3   3   1        152.27        221.27         4.92 o                         
  -2   3   1       2133.01       1907.92        29.98 o                         
  -1   3   1         70.77         46.61         2.19 o                         
   0   3   1      13537.18      12909.90       180.71 o                         
   1   3   1        491.30        429.17         7.96 o                         
   2   3   1         45.14         42.34         2.69 o                         
   3   3   1       1302.30       1155.78        20.89 o                         
   4   3   1         64.77         81.70         6.61 o                         
   5   3   1        261.02        300.19        10.83 o                         
   6   3   1         33.64         41.44         1.46 o                         
   7   3   1          0.07          0.91         0.57 o                         
   8   3   1          0.68          0.46         0.58 o                         
   9   3   1        194.46        183.54         2.30 o                         
  10   3   1          9.06          7.93         1.07 o                         
 -11   4   1         24.75         29.33         1.14 o                         
 -10   4   1          2.49          3.00         0.73 o                         
  -9   4   1         47.34         43.76         1.43 o                         
  -8   4   1        367.62        321.92         3.48 o                         
  -7   4   1        116.64        102.87         1.55 o                         
  -6   4   1        214.06        217.49        10.55 o                         
  -5   4   1        172.73        221.94         8.11 o                         
  -4   4   1        107.49        178.30         6.40 o                         
  -3   4   1       2977.12       2977.99        47.17 o                         
  -2   4   1        176.29        173.12         4.17 o                         
  -1   4   1       5098.33       4993.56        90.20 o                         
   0   4   1       1060.70       1010.61        18.15 o                         
   1   4   1          0.10          1.72         1.58 o                         
   2   4   1        262.65        255.34         7.52 o                         
   3   4   1       1451.93       1448.80        24.89 o                         
   4   4   1         19.24         28.74         3.72 o                         
   5   4   1        344.24        345.38        17.14 o                         
   6   4   1         45.33         45.89         1.78 o                         
   7   4   1        180.31        168.26         2.13 o                         
   8   4   1          0.28          3.32         0.62 o                         
   9   4   1        987.28        936.10         8.90 o                         
  10   4   1          5.16          7.60         0.78 o                         
 -10   5   1          1.42          1.87         1.03 o                         
  -9   5   1        179.25        169.97         2.47 o                         
  -8   5   1         40.19         50.21         1.68 o                         
  -7   5   1          4.50         11.65         1.21 o                         
  -6   5   1         17.35         15.92         1.49 o                         
  -5   5   1        115.13         96.13         8.88 o                         
  -4   5   1        799.80        791.48        15.02 o                         
  -3   5   1          1.76          1.99         1.38 o                         
  -2   5   1        659.89        462.44         8.51 o                         
  -1   5   1        133.61        139.50         4.47 o                         
   0   5   1       2208.21       1998.47        29.32 o                         
   1   5   1       1858.55       1813.66        34.95 o                         
   2   5   1          0.96         -1.27         1.93 o                         
   3   5   1          6.59         10.32         3.52 o                         
   4   5   1         39.79         34.17        10.85 o                         
   5   5   1         88.85        137.66        12.31 o                         
   6   5   1         25.25         26.22         1.54 o                         
   7   5   1        120.29        132.30         1.95 o                         
   8   5   1        164.06        166.31         2.29 o                         
   9   5   1         13.52         12.09         0.90 o                         
  10   5   1        308.40        296.07         4.34 o                         
 -10   6   1          0.07          0.76         0.66 o                         
  -9   6   1          3.90          6.36         1.04 o                         
  -8   6   1          9.58         14.95         0.94 o                         
  -7   6   1        129.83        111.32         1.96 o                         
  -6   6   1         99.60        113.14         1.87 o                         
  -5   6   1        594.29        601.61        19.61 o                         
  -4   6   1        431.30        393.64         9.08 o                         
  -3   6   1         20.21         32.33         2.84 o                         
  -2   6   1          0.19          1.25         1.33 o                         
  -1   6   1       1651.01       1499.39        23.55 o                         
   0   6   1       1427.90       1427.91        22.80 o                         
   1   6   1       2506.91       2485.26        36.91 o                         
   2   6   1        318.89        358.37        10.82 o                         
   3   6   1          3.95         -0.55         2.85 o                         
   4   6   1        115.94        150.67         9.54 o                         
   5   6   1        137.55        136.78         3.31 o                         
   6   6   1          8.29          4.36         0.64 o                         
   7   6   1        600.86        544.07         5.29 o                         
   8   6   1        466.54        430.24         4.74 o                         
   9   6   1         12.60         12.29         0.91 o                         
  10   6   1          6.67          6.04         0.98 o                         
 -10   7   1         79.29         72.36         1.51 o                         
  -9   7   1         31.11         29.40         1.81 o                         
  -8   7   1        240.39        259.26         3.28 o                         
  -7   7   1          1.38          0.59         0.75 o                         
  -6   7   1         83.42         98.94         1.66 o                         
  -5   7   1         19.95         25.14        10.40 o                         
  -4   7   1        437.11        395.96        11.33 o                         
  -3   7   1        140.66        142.76         7.35 o                         
  -2   7   1        504.08        471.95        12.94 o                         
  -1   7   1         42.50         48.96         4.58 o                         
   0   7   1       1324.17       1456.34        24.17 o                         
   1   7   1        127.11        166.84         7.71 o                         
   2   7   1        313.82        310.12         9.10 o                         
   3   7   1        178.33        184.57         8.02 o                         
   4   7   1        444.05        475.66        14.45 o                         
   5   7   1        655.20        640.38         6.01 o                         
   6   7   1         25.65         31.81         1.26 o                         
   7   7   1        186.14        184.01         2.75 o                         
   8   7   1          0.09          0.07         0.76 o                         
   9   7   1         10.87         10.14         1.08 o                         
 -10   8   1        237.50        229.19         3.44 o                         
  -9   8   1          1.67          2.30         0.77 o                         
  -8   8   1        731.18        652.73         6.74 o                         
  -7   8   1          0.06         -0.02         0.77 o                         
  -6   8   1         57.30         67.10         2.06 o                         
  -5   8   1        112.67        129.34         1.99 o                         
  -4   8   1        216.16        222.63        10.38 o                         
  -3   8   1          0.23          0.95         2.84 o                         
  -2   8   1          0.16          0.90         2.89 o                         
  -1   8   1        554.59        506.04        11.65 o                         
   0   8   1       1993.78       2026.27        29.12 o                         
   1   8   1       3149.62       3307.64        49.86 o                         
   2   8   1        187.16        157.53         7.12 o                         
   3   8   1         88.11        113.77        11.88 o                         
   4   8   1          0.00          3.80         1.33 o                         
   5   8   1        186.71        192.45         2.42 o                         
   6   8   1        260.33        267.36         3.01 o                         
   7   8   1        722.47        689.53         6.69 o                         
   8   8   1         11.54         12.72         0.98 o                         
   9   8   1        145.54        135.21         2.74 o                         
  -9   9   1         96.86         87.10         1.74 o                         
  -8   9   1         22.46         23.17         1.29 o                         
  -7   9   1         61.41         55.23         1.80 o                         
  -6   9   1         11.86         13.00         0.99 o                         
  -5   9   1        136.01        127.32         2.10 o                         
  -4   9   1        353.95        361.11         4.31 o                         
  -3   9   1        171.16        166.65        12.78 o                         
  -2   9   1         90.35         80.57         8.56 o                         
  -1   9   1          6.42          7.43         2.24 o                         
   0   9   1         55.81         95.82         5.71 o                         
   1   9   1         48.80         57.84         4.94 o                         
   2   9   1        186.25        206.39         8.58 o                         
   3   9   1        280.47        263.60        11.19 o                         
   4   9   1       2322.13       2327.73        19.19 o                         
   5   9   1        766.98        783.10         6.94 o                         
   6   9   1        101.61        108.77         1.97 o                         
   7   9   1         98.68        101.72         3.05 o                         
   8   9   1         43.87         34.46         1.25 o                         
   9   9   1         26.05         18.98         0.84 o                         
  -9  10   1         29.45         28.58         1.87 o                         
  -8  10   1         50.74         46.44         1.31 o                         
  -7  10   1         89.06         88.67         1.89 o                         
  -6  10   1          1.48          0.69         0.78 o                         
  -5  10   1        240.36        250.01         2.99 o                         
  -4  10   1       2000.83       1979.08        17.64 o                         
  -3  10   1        176.80        177.63         4.57 o                         
  -2  10   1          2.25          1.81         2.98 o                         
  -1  10   1        315.45        359.56        11.21 o                         
   0  10   1        661.07        596.26        15.09 o                         
   1  10   1         26.32         47.00         5.43 o                         
   2  10   1        130.50        138.20         3.67 o                         
   3  10   1          2.18          1.20         1.14 o                         
   4  10   1        806.69        829.56         7.84 o                         
   5  10   1        195.92        184.11         2.35 o                         
   6  10   1         80.93         91.36         1.68 o                         
   7  10   1         67.14         67.63         1.62 o                         
   8  10   1          5.88          4.04         0.62 o                         
  -9  11   1          1.05          0.84         0.38 o                         
  -8  11   1         38.77         51.21         1.79 o                         
  -7  11   1         93.36         96.03         1.84 o                         
  -6  11   1        159.75        157.39         2.22 o                         
  -5  11   1        209.71        219.44         3.03 o                         
  -4  11   1        140.14        141.96         2.64 o                         
  -3  11   1       1101.39       1092.43        11.38 o                         
  -2  11   1        284.49        331.21         4.96 o                         
  -1  11   1         14.40         15.83         1.30 o                         
   0  11   1        167.43        196.59         4.08 o                         
   1  11   1          4.19          4.72         1.30 o                         
   2  11   1        247.22        251.31         4.82 o                         
   3  11   1        488.52        469.94         5.85 o                         
   4  11   1       1973.01       2027.47        21.52 o                         
   5  11   1         52.79         55.88         1.48 o                         
   6  11   1          2.97          4.35         0.91 o                         
   7  11   1        131.70        145.22         2.39 o                         
   8  11   1        492.10        444.49         6.17 o                         
  -8  12   1         98.92        110.60         2.11 o                         
  -7  12   1         50.03         50.40         1.55 o                         
  -6  12   1          9.82         11.60         1.31 o                         
  -5  12   1        389.79        389.40         4.68 o                         
  -4  12   1         61.38         74.70         1.92 o                         
  -3  12   1        388.92        419.51         5.03 o                         
  -2  12   1          5.30          5.19         1.34 o                         
  -1  12   1          4.31          2.50         1.12 o                         
   0  12   1        430.91        381.06         5.10 o                         
   1  12   1         63.07         76.14         3.78 o                         
   2  12   1          1.23          1.54         1.57 o                         
   3  12   1        414.71        407.41         6.51 o                         
   4  12   1         67.31         69.41         2.06 o                         
   5  12   1         31.91         36.86         1.14 o                         
   6  12   1         16.85         15.57         1.04 o                         
   7  12   1         33.00         32.89         1.64 o                         
  -7  13   1          3.53          1.26         0.62 o                         
  -6  13   1          4.87          4.63         0.75 o                         
  -5  13   1         31.69         29.82         1.26 o                         
  -4  13   1       1438.95       1418.13        15.95 o                         
  -3  13   1         10.33         10.73         1.29 o                         
  -2  13   1         70.13         76.72         2.63 o                         
  -1  13   1        391.23        337.66         6.73 o                         
   0  13   1         15.13         40.08         1.75 o                         
   1  13   1          8.90          5.60         1.32 o                         
   2  13   1          1.44          0.73         1.30 o                         
   3  13   1         49.45         45.77         4.09 o                         
   4  13   1        163.64        155.08         3.51 o                         
   5  13   1         26.79         31.44         1.12 o                         
   6  13   1          9.79         12.68         1.08 o                         
   7  13   1          0.40          2.61         0.93 o                         
  -7  14   1         50.58         42.95         1.98 o                         
  -6  14   1         14.16         16.28         0.82 o                         
  -5  14   1         93.65         91.40         2.02 o                         
  -4  14   1        186.31        202.71         4.03 o                         
  -3  14   1         75.83         79.61         2.18 o                         
  -2  14   1          0.02          0.36         1.25 o                         
  -1  14   1          3.38          4.54         1.27 o                         
   0  14   1        311.50        304.77         4.61 o                         
   1  14   1          5.71          6.46         1.37 o                         
   2  14   1          0.01          0.67         1.39 o                         
   3  14   1         41.92         37.71         1.79 o                         
   4  14   1        826.66        803.57         9.27 o                         
   5  14   1          2.62          1.00         0.87 o                         
   6  14   1          5.06          4.86         1.01 o                         
  -6  15   1          3.47          1.95         0.99 o                         
  -5  15   1        115.67        115.20         2.50 o                         
  -4  15   1        245.38        268.23         4.48 o                         
  -3  15   1        547.63        559.75         7.94 o                         
  -2  15   1          8.80          7.01         1.27 o                         
  -1  15   1        257.96        233.95         5.28 o                         
   0  15   1        104.59        104.93         2.36 o                         
   1  15   1         78.71         83.60         2.62 o                         
   2  15   1         15.40         10.82         1.44 o                         
   3  15   1          2.47          1.17         1.06 o                         
   4  15   1        378.50        382.06         4.78 o                         
   5  15   1        509.74        501.64         6.23 o                         
  -5  16   1        106.41        111.74         2.07 o                         
  -4  16   1         51.27         56.03         2.28 o                         
  -3  16   1         19.16         22.67         1.55 o                         
  -2  16   1          8.20          9.64         1.29 o                         
  -1  16   1         11.80         21.97         1.31 o                         
   0  16   1          0.01          0.13         1.10 o                         
   1  16   1        107.32        101.28         2.67 o                         
   2  16   1        122.45        115.98         2.73 o                         
   3  16   1         34.78         43.63         2.01 o                         
   4  16   1        316.31        295.90         4.71 o                         
  -4  17   1        112.63        116.85         2.18 o                         
  -3  17   1         89.49         99.18         2.81 o                         
  -2  17   1         41.66         32.64         1.30 o                         
  -1  17   1         27.84         27.21         1.88 o                         
   0  17   1         12.04         15.31         1.39 o                         
   1  17   1         13.29         10.85         1.24 o                         
   2  17   1         46.32         45.33         1.41 o                         
   3  17   1        258.10        275.02         4.29 o                         
  -1  18   1          0.41          1.56         0.76 o                         
   0  18   1        208.76        197.34         5.16 o                         
 -11   0   2        219.28        230.92         4.33 o                         
 -10   0   2        131.21        116.43         2.37 o                         
  -9   0   2        698.25        700.23         7.83 o                         
  -8   0   2       1564.09       1504.82        13.71 o                         
  -7   0   2        313.35        351.76         7.94 o                         
  -6   0   2          6.86          4.98         4.01 o                         
  -5   0   2       1025.41        956.87        32.89 o                         
  -3   0   2       1194.53       1075.47        21.16 o                         
  -2   0   2        815.00        748.57        14.59 o                         
  -1   0   2       2407.91       2264.25        52.01 o                         
   0   0   2       2484.16       2332.36        54.34 o                         
   1   0   2      14657.95      14460.23       237.74 o                         
   2   0   2        290.35        349.66        18.15 o                         
   3   0   2        859.57        704.63        24.35 o                         
   4   0   2        455.42        535.58        20.81 o                         
   5   0   2        821.09        801.13        30.10 o                         
   6   0   2        316.09        322.62         4.98 o                         
   7   0   2        363.58        371.78         6.55 o                         
   8   0   2        473.09        459.32         6.15 o                         
   9   0   2        261.99        265.44         4.63 o                         
  10   0   2        339.18        336.15         6.47 o                         
 -11   1   2        157.16        145.96         3.05 o                         
 -10   1   2         29.69         32.47         0.92 o                         
  -9   1   2        307.75        315.76         2.88 o                         
  -8   1   2         99.15         94.58         1.44 o                         
  -7   1   2        406.32        393.96         4.66 o                         
  -6   1   2          0.14          0.34         1.65 o                         
  -5   1   2         43.72         51.51         3.31 o                         
  -4   1   2        491.53        403.98         7.79 o                         
  -3   1   2       2104.20       1796.32        34.36 o                         
  -2   1   2        268.77        237.24         4.60 o                         
  -1   1   2        828.28        779.23        13.70 o                         
   0   1   2       4328.51       4370.69        78.45 o                         
   1   1   2       1350.48       1218.41        24.06 o                         
   2   1   2       1790.19       1524.68        29.38 o                         
   3   1   2       1049.82       1001.36        40.50 o                         
   4   1   2          2.70          1.16         2.02 o                         
   5   1   2        600.12        574.24        19.35 o                         
   6   1   2        103.56         93.92         1.52 o                         
   7   1   2        268.74        266.05         2.70 o                         
   8   1   2          3.86          4.29         0.67 o                         
   9   1   2        650.80        654.63         6.46 o                         
  10   1   2         44.19         48.74         1.08 o                         
 -11   2   2        285.03        280.84         5.18 o                         
 -10   2   2          2.95          4.27         0.60 o                         
  -9   2   2        261.42        273.92         2.68 o                         
  -8   2   2        235.84        247.01         2.40 o                         
  -7   2   2         58.25         66.95         2.23 o                         
  -6   2   2         67.32         52.48         5.46 o                         
  -5   2   2        125.20        170.56         5.31 o                         
  -4   2   2        668.46        690.36        12.27 o                         
  -3   2   2       1531.78       1261.88        17.17 o                         
  -2   2   2          3.29          1.84         0.79 o                         
  -1   2   2       2222.69       2295.38        42.79 o                         
   0   2   2       9490.98       9392.11       132.44 o                         
   1   2   2       1037.28        942.91        14.88 o                         
   2   2   2          0.53          0.38         1.36 o                         
   3   2   2        302.96        300.19        16.16 o                         
   4   2   2         53.04         63.74         6.86 o                         
   5   2   2         24.20         39.54         5.89 o                         
   6   2   2        175.57        163.66         1.99 o                         
   7   2   2         83.76         81.66         2.04 o                         
   8   2   2       2056.24       2069.43        17.26 o                         
   9   2   2        307.76        307.08         3.29 o                         
  10   2   2         63.68         63.62         1.37 o                         
 -11   3   2         46.70         42.89         1.49 o                         
 -10   3   2         60.97         70.44         1.52 o                         
  -9   3   2        260.96        247.83         2.64 o                         
  -8   3   2        560.83        553.53         4.51 o                         
  -7   3   2         97.96        122.60         1.97 o                         
  -6   3   2        647.40        572.14        19.49 o                         
  -5   3   2         12.41         15.76         2.64 o                         
  -4   3   2         73.09         57.69         3.20 o                         
  -3   3   2        421.25        375.25         6.20 o                         
  -2   3   2       2998.57       2566.21        55.69 o                         
  -1   3   2        115.47         82.92         2.71 o                         
   0   3   2       6088.75       5798.59        85.56 o                         
   1   3   2       3082.30       3048.76        93.84 o                         
   2   3   2        387.84        311.40         7.21 o                         
   3   3   2         13.60          4.56         2.65 o                         
   4   3   2       3168.40       3281.31        95.15 o                         
   5   3   2         93.54        120.11         8.72 o                         
   6   3   2        124.93        126.15         1.73 o                         
   7   3   2        227.45        216.55         3.10 o                         
   8   3   2         51.98         51.58         1.89 o                         
   9   3   2         33.99         31.33         1.06 o                         
  10   3   2         53.58         54.00         1.32 o                         
 -11   4   2         27.68         27.66         1.05 o                         
 -10   4   2         13.36         11.68         0.91 o                         
  -9   4   2          3.25          4.80         0.75 o                         
  -8   4   2        122.03        117.87         1.90 o                         
  -7   4   2          2.55          4.20         0.65 o                         
  -6   4   2         60.84         68.49         6.88 o                         
  -5   4   2        224.27        212.13         7.58 o                         
  -4   4   2       1212.10       1231.24        22.83 o                         
  -3   4   2        146.74        169.22         4.46 o                         
  -2   4   2        489.30        449.26         7.95 o                         
  -1   4   2       1228.31       1146.47        14.88 o                         
   0   4   2        115.64        127.93         3.59 o                         
   1   4   2        246.02        208.48         4.87 o                         
   2   4   2        401.58        344.33         9.14 o                         
   3   4   2        365.22        454.99        11.60 o                         
   4   4   2         39.50         46.75         6.72 o                         
   5   4   2        433.07        461.65        16.06 o                         
   6   4   2          3.29          3.49         0.58 o                         
   7   4   2        190.29        195.38         2.57 o                         
   8   4   2        213.90        192.08         2.40 o                         
   9   4   2          7.70         12.86         0.75 o                         
  10   4   2         47.64         46.83         1.91 o                         
 -11   5   2         70.93         68.26         1.75 o                         
 -10   5   2          3.88          4.68         0.76 o                         
  -9   5   2        735.22        683.83         6.36 o                         
  -8   5   2       1314.65       1199.86        10.26 o                         
  -7   5   2         48.57         59.25         1.69 o                         
  -6   5   2         58.87         85.85         7.90 o                         
  -5   5   2       1513.49       1558.99        37.62 o                         
  -4   5   2         80.03         98.34         4.26 o                         
  -3   5   2       3604.60       3598.52        45.67 o                         
  -2   5   2         36.39         49.65         2.59 o                         
  -1   5   2         27.92         37.10         2.24 o                         
   0   5   2      11695.25      11332.22       168.02 o                         
   1   5   2       1159.18       1074.16        16.49 o                         
   2   5   2         40.54         68.77         5.14 o                         
   3   5   2        451.06        470.92        12.55 o                         
   4   5   2         18.98         27.72         5.60 o                         
   5   5   2        508.05        571.28         6.74 o                         
   6   5   2        511.68        542.10         4.94 o                         
   7   5   2         12.03         14.27         1.02 o                         
   8   5   2        137.69        137.71         2.13 o                         
   9   5   2          9.50          9.80         0.82 o                         
 -10   6   2         87.39         87.46         1.73 o                         
  -9   6   2         36.34         39.13         3.11 o                         
  -8   6   2        410.83        394.17         4.14 o                         
  -7   6   2         38.62         50.88         1.50 o                         
  -6   6   2         19.69         21.01         1.30 o                         
  -5   6   2        406.09        403.79        14.33 o                         
  -4   6   2        825.86        893.56        17.50 o                         
  -3   6   2         50.77         76.57         4.00 o                         
  -2   6   2        939.07        851.95        13.70 o                         
  -1   6   2         20.41         32.46         3.01 o                         
   0   6   2        746.27        751.93        13.13 o                         
   1   6   2        160.34        193.26         5.81 o                         
   2   6   2        701.09        666.09        15.62 o                         
   3   6   2          3.52          1.22         2.49 o                         
   4   6   2       1777.66       1834.70        41.45 o                         
   5   6   2         59.15         75.21         2.09 o                         
   6   6   2         77.87         92.49         1.63 o                         
   7   6   2         44.95         43.16         1.78 o                         
   8   6   2        264.37        270.04         3.36 o                         
   9   6   2        187.98        199.80         2.85 o                         
 -10   7   2         27.45         22.92         1.08 o                         
  -9   7   2         43.06         48.88         1.38 o                         
  -8   7   2        125.08         98.00         2.22 o                         
  -7   7   2        841.42        752.71         6.84 o                         
  -6   7   2         25.09         27.66         0.95 o                         
  -5   7   2        687.44        683.90        27.50 o                         
  -4   7   2         17.72         23.06         6.04 o                         
  -3   7   2        606.07        553.34        11.74 o                         
  -2   7   2        348.79        377.68         8.06 o                         
  -1   7   2       5490.49       5540.33       100.17 o                         
   0   7   2        197.78        217.38         7.19 o                         
   1   7   2        119.59        116.63         5.54 o                         
   2   7   2         11.30          6.03         3.00 o                         
   3   7   2        733.01        742.24        19.49 o                         
   4   7   2        123.86        171.89        11.25 o                         
   5   7   2          9.22          9.89         0.72 o                         
   6   7   2         38.75         49.82         1.73 o                         
   7   7   2          0.00          0.04         0.77 o                         
   8   7   2        335.46        306.39         3.65 o                         
   9   7   2          6.60          6.53         0.62 o                         
 -10   8   2          6.00          7.37         0.58 o                         
  -9   8   2          0.18          0.80         0.92 o                         
  -8   8   2          5.54          6.45         1.00 o                         
  -7   8   2         13.83         16.15         1.00 o                         
  -6   8   2        487.77        494.11         4.74 o                         
  -5   8   2        143.59        157.22         2.30 o                         
  -4   8   2        133.27        128.96         8.01 o                         
  -3   8   2        659.16        578.32        16.06 o                         
  -2   8   2       1369.91       1355.42        21.15 o                         
  -1   8   2         13.67         24.55         4.36 o                         
   0   8   2        180.10        127.95         5.84 o                         
   1   8   2         11.61         19.22         3.16 o                         
   2   8   2          1.96          2.93         3.02 o                         
   3   8   2       1149.77       1200.15        27.25 o                         
   4   8   2          7.95         10.09         1.02 o                         
   5   8   2          0.50          1.09         0.83 o                         
   6   8   2         42.16         42.78         2.08 o                         
   7   8   2         24.11         24.05         1.44 o                         
   8   8   2        364.14        350.75         4.58 o                         
   9   8   2          0.01          0.51         0.60 o                         
 -10   9   2          0.30          1.53         0.58 o                         
  -9   9   2         44.32         39.75         1.19 o                         
  -8   9   2        119.54        117.08         2.84 o                         
  -7   9   2        436.56        419.30         4.38 o                         
  -6   9   2        163.46        149.69         2.37 o                         
  -5   9   2        408.18        413.59         4.02 o                         
  -4   9   2         68.92         72.14         2.40 o                         
  -3   9   2        217.55        215.19        10.09 o                         
  -2   9   2        400.88        433.14        14.50 o                         
  -1   9   2        885.15        930.79        19.09 o                         
   0   9   2        313.02        370.48        10.11 o                         
   1   9   2        148.13        136.87         7.29 o                         
   2   9   2         92.44         84.68         7.06 o                         
   3   9   2         22.19         19.76         1.51 o                         
   4   9   2       4444.53       4454.07        35.83 o                         
   5   9   2          4.10          5.43         1.06 o                         
   6   9   2          5.63          4.16         0.78 o                         
   7   9   2        257.55        253.62         3.53 o                         
   8   9   2        243.48        239.78         3.20 o                         
  -9  10   2          2.85          2.20         0.84 o                         
  -8  10   2        134.35        128.88         2.16 o                         
  -7  10   2         15.09         17.03         0.93 o                         
  -6  10   2          0.17          0.60         0.75 o                         
  -5  10   2        837.13        856.64         7.96 o                         
  -4  10   2       7492.44       7351.66        73.24 o                         
  -3  10   2        355.74        357.95         5.45 o                         
  -2  10   2          5.81          1.22         2.98 o                         
  -1  10   2         51.75         55.70         4.10 o                         
   0  10   2        625.34        612.46        14.70 o                         
   1  10   2         61.14         80.76         4.22 o                         
   2  10   2          3.44          4.30         1.11 o                         
   3  10   2          1.80          1.52         1.10 o                         
   4  10   2       1175.66       1146.98        11.03 o                         
   5  10   2        640.54        621.17         6.08 o                         
   6  10   2         50.53         52.56         1.52 o                         
   7  10   2        545.51        513.55         5.65 o                         
   8  10   2         13.85         16.55         0.79 o                         
  -9  11   2          0.85          0.40         0.66 o                         
  -8  11   2        295.26        300.24         3.82 o                         
  -7  11   2         56.80         58.04         1.34 o                         
  -6  11   2        309.37        291.88         3.41 o                         
  -5  11   2        486.11        488.01         5.36 o                         
  -4  11   2        287.73        306.53         6.19 o                         
  -3  11   2        467.28        517.70         6.45 o                         
  -2  11   2        258.17        257.65         5.01 o                         
  -1  11   2          7.10          2.15         1.12 o                         
   0  11   2        404.06        417.14         5.12 o                         
   1  11   2         22.67         30.46         2.25 o                         
   2  11   2         55.48         64.31         2.88 o                         
   3  11   2         26.09         31.29         3.08 o                         
   4  11   2         32.37         33.26         1.25 o                         
   5  11   2         34.25         41.50         2.13 o                         
   6  11   2          3.56          4.42         0.80 o                         
   7  11   2         77.36         75.29         1.74 o                         
   8  11   2        140.35        138.40         3.15 o                         
  -8  12   2         87.57         86.94         1.95 o                         
  -7  12   2        117.07        121.18         2.53 o                         
  -6  12   2         18.87         24.86         1.66 o                         
  -5  12   2        199.07        208.27         3.10 o                         
  -4  12   2         18.91         16.99         1.56 o                         
  -3  12   2         41.39         43.36         3.32 o                         
  -2  12   2         64.88         74.30         3.66 o                         
  -1  12   2         70.75         68.22         2.12 o                         
   0  12   2        327.25        390.60         5.16 o                         
   1  12   2        219.01        192.16         3.58 o                         
   2  12   2         46.15         54.99         2.97 o                         
   3  12   2        258.08        251.31         4.77 o                         
   4  12   2         43.36         47.10         2.29 o                         
   5  12   2          7.92          9.85         1.26 o                         
   6  12   2        202.48        195.30         2.67 o                         
   7  12   2          0.12         -0.51         1.29 o                         
  -8  13   2        164.13        141.63         2.71 o                         
  -7  13   2          8.88          7.93         0.85 o                         
  -6  13   2         87.78         80.72         1.79 o                         
  -5  13   2          0.37          0.78         0.80 o                         
  -4  13   2          1.53          3.80         0.98 o                         
  -3  13   2         10.69         14.47         2.01 o                         
  -2  13   2        100.39        119.33         3.04 o                         
  -1  13   2         64.31         80.50         2.23 o                         
   0  13   2        322.91        360.36         5.50 o                         
   1  13   2          4.37          6.47         1.47 o                         
   2  13   2         11.18          6.39         1.51 o                         
   3  13   2         75.57         90.92         2.85 o                         
   4  13   2        232.83        241.83         3.59 o                         
   5  13   2          2.59          0.87         0.89 o                         
   6  13   2          4.61          2.92         0.91 o                         
   7  13   2         64.78         70.81         2.35 o                         
  -7  14   2          1.86          0.80         0.65 o                         
  -6  14   2         34.41         36.51         1.22 o                         
  -5  14   2        198.15        202.13         3.07 o                         
  -4  14   2        124.44        122.72         2.63 o                         
  -3  14   2         36.24         43.73         2.20 o                         
  -2  14   2          9.33          8.05         1.48 o                         
  -1  14   2         93.50         95.84         3.45 o                         
   0  14   2        302.84        267.35         4.21 o                         
   1  14   2         30.83         33.92         3.09 o                         
   2  14   2          0.61          0.21         1.24 o                         
   3  14   2        149.91        185.48         3.26 o                         
   4  14   2        249.37        236.71         3.47 o                         
   5  14   2         74.02         76.28         1.93 o                         
   6  14   2        121.81        120.17         3.32 o                         
  -6  15   2          8.43         11.18         1.22 o                         
  -5  15   2          0.70         -0.63         0.73 o                         
  -4  15   2         41.58         49.05         1.79 o                         
  -3  15   2          1.64          1.98         0.90 o                         
  -2  15   2         47.32         47.94         2.00 o                         
  -1  15   2         84.34         76.52         2.45 o                         
   0  15   2        428.49        369.71         5.86 o                         
   1  15   2          6.06          4.78         1.36 o                         
   2  15   2          0.01          0.21         1.16 o                         
   3  15   2        124.22        119.90         3.09 o                         
   4  15   2          0.80          0.17         0.84 o                         
   5  15   2         89.41         84.01         1.84 o                         
  -5  16   2        517.33        487.77         6.96 o                         
  -4  16   2        785.64        791.17        10.08 o                         
  -3  16   2        259.71        250.03         3.85 o                         
  -2  16   2         74.56         80.62         2.33 o                         
  -1  16   2         28.76         24.36         1.37 o                         
   0  16   2          2.25          1.64         1.00 o                         
   1  16   2        124.35        113.57         2.50 o                         
   2  16   2          0.05          0.27         0.76 o                         
   3  16   2        149.36        154.60         2.50 o                         
   4  16   2         15.41         18.23         2.27 o                         
  -4  17   2         28.83         26.39         1.26 o                         
  -3  17   2          5.16          2.35         0.88 o                         
  -2  17   2          1.44          1.32         0.97 o                         
  -1  17   2          0.94         -0.71         0.92 o                         
   0  17   2        488.19        470.27         5.97 o                         
   1  17   2          7.47          7.10         1.09 o                         
   2  17   2         42.15         41.99         1.19 o                         
   3  17   2         65.54         50.30         1.83 o                         
 -11   1   3         63.06         66.15         1.46 o                         
 -10   1   3         10.35         10.13         0.89 o                         
  -9   1   3        217.35        231.64         2.45 o                         
  -8   1   3       1186.30       1197.72         8.77 o                         
  -7   1   3        133.36        135.89         3.26 o                         
  -6   1   3       1112.12       1030.73        24.01 o                         
  -5   1   3         65.09         60.88         4.14 o                         
  -4   1   3        125.24        103.63         4.18 o                         
  -3   1   3        767.85        630.47        10.11 o                         
  -2   1   3        571.51        534.21         8.45 o                         
  -1   1   3       4902.79       4823.38        86.91 o                         
   0   1   3      46503.12      43240.20       544.78 o                         
   1   1   3        691.40        751.35        16.80 o                         
   2   1   3         67.75         65.06         4.47 o                         
   3   1   3       1808.89       1830.24        56.22 o                         
   4   1   3         12.25          4.12         2.22 o                         
   5   1   3        206.79        251.31        12.19 o                         
   6   1   3         94.51         96.27         1.89 o                         
   7   1   3         46.77         45.47         1.36 o                         
   8   1   3        792.33        836.81         7.82 o                         
   9   1   3        191.90        188.78         2.51 o                         
 -11   2   3         11.04         14.54         0.83 o                         
 -10   2   3        218.04        219.57         2.54 o                         
  -9   2   3         19.74         23.79         0.85 o                         
  -8   2   3          7.94          6.07         0.67 o                         
  -7   2   3        176.54        182.69         2.73 o                         
  -6   2   3          2.08          5.24         3.72 o                         
  -5   2   3        250.44        258.27         7.77 o                         
  -4   2   3       1236.35       1324.71        21.90 o                         
  -3   2   3       7310.72       7158.93       118.97 o                         
  -2   2   3       3283.44       3117.38       100.04 o                         
  -1   2   3       3224.05       3077.09        99.16 o                         
   0   2   3        625.81        575.85        10.48 o                         
   1   2   3         86.64         99.24         3.78 o                         
   2   2   3          1.25          0.44         1.58 o                         
   3   2   3        731.83        685.89        20.40 o                         
   4   2   3        207.92        186.89         9.98 o                         
   5   2   3        243.39        256.98        12.93 o                         
   6   2   3          9.08         14.21         0.92 o                         
   7   2   3        380.30        396.39         4.11 o                         
   8   2   3          2.38          4.59         0.64 o                         
   9   2   3        100.56        112.85         1.81 o                         
 -11   3   3         20.07         24.59         1.09 o                         
 -10   3   3          0.22          0.04         0.56 o                         
  -9   3   3         11.88         14.62         1.16 o                         
  -8   3   3       1376.66       1396.37        11.02 o                         
  -7   3   3         18.86         26.78         1.43 o                         
  -6   3   3        271.30        242.58         9.85 o                         
  -5   3   3       1080.40       1015.18        19.13 o                         
  -4   3   3        120.20        101.84         4.68 o                         
  -3   3   3        601.68        615.71        11.00 o                         
  -2   3   3        464.75        393.60         6.69 o                         
  -1   3   3       3281.85       2989.94        69.33 o                         
   0   3   3       1962.16       1840.09        31.32 o                         
   1   3   3       1284.71       1237.53        20.03 o                         
   2   3   3         23.56         45.40         3.53 o                         
   3   3   3        651.19        631.28        19.57 o                         
   4   3   3        256.65        244.71        24.13 o                         
   5   3   3        136.55        130.32         2.17 o                         
   6   3   3         55.69         59.21         1.36 o                         
   7   3   3        141.83        170.08         2.27 o                         
   8   3   3        508.21        506.79         4.90 o                         
   9   3   3         81.56         77.71         1.75 o                         
 -11   4   3        143.92        153.23         2.48 o                         
 -10   4   3         15.71         18.57         0.94 o                         
  -9   4   3        332.86        341.07         3.69 o                         
  -8   4   3          2.59          8.06         0.81 o                         
  -7   4   3        149.19        158.30         2.76 o                         
  -6   4   3        226.19        220.07         9.82 o                         
  -5   4   3       3116.29       3174.38        54.79 o                         
  -4   4   3       2245.22       2368.02        33.21 o                         
  -3   4   3         20.79         32.31         1.83 o                         
  -2   4   3        756.01        646.17         9.21 o                         
  -1   4   3       2377.22       2128.10        26.49 o                         
   0   4   3        456.19        515.74         8.36 o                         
   1   4   3       1571.07       1461.82        23.55 o                         
   2   4   3         39.71         39.60         6.33 o                         
   3   4   3        321.66        324.70        13.19 o                         
   4   4   3        555.16        634.31        18.93 o                         
   5   4   3        684.85        695.04         6.22 o                         
   6   4   3         37.03         42.89         1.30 o                         
   7   4   3        489.63        503.11         4.89 o                         
   8   4   3         54.83         48.01         1.50 o                         
   9   4   3         11.69         10.97         0.82 o                         
 -11   5   3          5.46          4.99         1.24 o                         
 -10   5   3          9.01         10.04         0.79 o                         
  -9   5   3        213.02        206.91         2.83 o                         
  -8   5   3        185.75        192.20         2.72 o                         
  -7   5   3        176.37        168.49         3.53 o                         
  -6   5   3          2.66         -0.12         2.88 o                         
  -5   5   3          1.05          0.56         2.53 o                         
  -4   5   3        340.05        338.92         7.27 o                         
  -3   5   3        456.77        440.86         7.00 o                         
  -2   5   3          0.17          0.73         1.26 o                         
  -1   5   3         12.31         11.22         1.55 o                         
   0   5   3        186.55        228.00         5.77 o                         
   1   5   3        487.62        498.67        10.20 o                         
   2   5   3         48.28         72.35         7.99 o                         
   3   5   3        288.16        265.03         9.50 o                         
   4   5   3         59.51         61.97         6.84 o                         
   5   5   3        409.53        413.75         3.90 o                         
   6   5   3        217.57        221.91         2.69 o                         
   7   5   3         95.04         88.98         1.69 o                         
   8   5   3        139.34        121.20         2.05 o                         
   9   5   3         55.50         60.09         1.46 o                         
 -11   6   3          9.10          5.56         0.66 o                         
 -10   6   3         21.38         29.14         1.49 o                         
  -9   6   3        204.67        196.69         2.74 o                         
  -8   6   3        120.11        115.06         2.09 o                         
  -7   6   3         30.77         26.47         1.37 o                         
  -6   6   3          0.13          1.01         0.72 o                         
  -5   6   3        179.88        231.69         9.87 o                         
  -4   6   3         46.20         73.09         3.85 o                         
  -3   6   3        326.58        348.39         6.51 o                         
  -2   6   3        241.52        264.40         5.79 o                         
  -1   6   3          5.82          8.33         1.61 o                         
   0   6   3        383.17        395.63        10.54 o                         
   1   6   3        229.75        219.38         7.12 o                         
   2   6   3        258.75        278.84         9.61 o                         
   3   6   3         31.38         47.25         5.37 o                         
   4   6   3         38.16         36.70         6.11 o                         
   5   6   3          2.77          6.25         0.63 o                         
   6   6   3         34.97         38.66         1.44 o                         
   7   6   3         17.01         13.78         1.35 o                         
   8   6   3         32.06         29.32         1.21 o                         
   9   6   3        510.52        443.99         5.55 o                         
 -10   7   3         10.08         13.06         0.81 o                         
  -9   7   3         29.46         33.11         1.73 o                         
  -8   7   3        268.93        224.40         3.10 o                         
  -7   7   3         11.89         18.18         1.38 o                         
  -6   7   3         58.63         57.42         2.62 o                         
  -5   7   3        214.43        215.57        14.30 o                         
  -4   7   3        100.77        109.56         6.13 o                         
  -3   7   3         32.83         40.59         2.73 o                         
  -2   7   3        571.71        556.49        10.24 o                         
  -1   7   3        219.69        255.50         7.30 o                         
   0   7   3       1044.87        932.42        16.64 o                         
   1   7   3          0.03         -0.90         2.17 o                         
   2   7   3        163.08        199.66         8.84 o                         
   3   7   3          2.06          5.94         3.54 o                         
   4   7   3        159.57        149.74         1.96 o                         
   5   7   3         12.12         13.29         1.23 o                         
   6   7   3          0.94          2.58         0.66 o                         
   7   7   3          5.52          7.32         0.85 o                         
   8   7   3        435.57        431.91         5.13 o                         
   9   7   3          0.77          0.96         0.54 o                         
 -10   8   3         53.48         59.08         1.28 o                         
  -9   8   3        429.16        344.28         4.23 o                         
  -8   8   3        152.02        139.27         2.60 o                         
  -7   8   3        149.63        144.13         2.13 o                         
  -6   8   3         11.86         17.02         1.07 o                         
  -5   8   3         61.80         73.43         1.70 o                         
  -4   8   3        957.81        911.33        24.24 o                         
  -3   8   3        260.78        256.63         7.32 o                         
  -2   8   3         57.42         62.76         4.35 o                         
  -1   8   3        153.59        202.62         6.87 o                         
   0   8   3       2802.19       2744.42        39.74 o                         
   1   8   3        299.42        292.62        10.75 o                         
   2   8   3       1255.49       1209.75        27.24 o                         
   3   8   3         55.48         50.57         2.64 o                         
   4   8   3         52.55         62.46         1.63 o                         
   5   8   3          3.20          1.96         0.69 o                         
   6   8   3         61.55         64.89         1.41 o                         
   7   8   3          3.92          3.29         0.77 o                         
   8   8   3          1.55          1.21         0.63 o                         
 -10   9   3          0.36          1.30         0.93 o                         
  -9   9   3          8.40         12.09         1.01 o                         
  -8   9   3        142.99        131.78         2.26 o                         
  -7   9   3        281.04        274.05         3.32 o                         
  -6   9   3          0.00          0.35         0.83 o                         
  -5   9   3        351.03        373.47         3.97 o                         
  -4   9   3         65.32         69.43         2.20 o                         
  -3   9   3         25.81         30.10         6.42 o                         
  -2   9   3        457.41        477.18        10.52 o                         
  -1   9   3        354.00        361.24        10.18 o                         
   0   9   3         44.02         49.00         6.15 o                         
   1   9   3          8.63         13.47         4.35 o                         
   2   9   3         65.76         80.33         6.60 o                         
   3   9   3        118.69        131.25         4.83 o                         
   4   9   3        236.43        237.59         4.09 o                         
   5   9   3          1.42          1.65         0.84 o                         
   6   9   3         65.94         61.60         1.44 o                         
   7   9   3         16.98         16.79         0.93 o                         
   8   9   3         58.65         54.55         1.27 o                         
  -9  10   3         12.40         14.49         0.91 o                         
  -8  10   3        168.35        160.24         2.47 o                         
  -7  10   3         21.30         22.22         1.30 o                         
  -6  10   3        151.30        153.61         2.39 o                         
  -5  10   3         72.15         66.89         2.06 o                         
  -4  10   3       2630.03       2615.39        24.38 o                         
  -3  10   3        132.52        144.96         5.31 o                         
  -2  10   3         19.08         27.74         2.30 o                         
  -1  10   3        178.13        167.28         5.29 o                         
   0  10   3        166.98        215.53         4.42 o                         
   1  10   3          1.35          8.10         1.91 o                         
   2  10   3        100.10        102.92         4.46 o                         
   3  10   3         35.09         41.48         2.45 o                         
   4  10   3        319.84        323.52         3.89 o                         
   5  10   3         31.73         43.45         1.47 o                         
   6  10   3         11.37         11.08         1.30 o                         
   7  10   3         31.90         34.29         1.12 o                         
   8  10   3         11.98         10.16         1.05 o                         
  -9  11   3          0.26          1.88         0.65 o                         
  -8  11   3         22.04         19.71         0.93 o                         
  -7  11   3          5.16          6.89         0.78 o                         
  -6  11   3         96.45         88.81         2.37 o                         
  -5  11   3         84.46         89.20         1.85 o                         
  -4  11   3          0.15          0.16         1.21 o                         
  -3  11   3        168.30        177.34         5.03 o                         
  -2  11   3        518.71        553.20         6.30 o                         
  -1  11   3        125.02        115.08         3.90 o                         
   0  11   3        345.20        291.90         4.11 o                         
   1  11   3          3.64          3.76         1.22 o                         
   2  11   3         74.64         82.71         2.59 o                         
   3  11   3        413.08        429.06         6.12 o                         
   4  11   3        825.62        781.92         8.19 o                         
   5  11   3         66.17         72.70         1.71 o                         
   6  11   3         27.67         28.92         1.43 o                         
   7  11   3        129.26        126.18         2.36 o                         
  -8  12   3         46.08         53.57         1.47 o                         
  -7  12   3         34.07         41.90         1.49 o                         
  -6  12   3         57.74         59.19         2.33 o                         
  -5  12   3        695.18        721.35         7.51 o                         
  -4  12   3         81.61         85.91         2.54 o                         
  -3  12   3        720.21        707.58         8.70 o                         
  -2  12   3         13.96         13.07         1.64 o                         
  -1  12   3          1.91          1.18         1.18 o                         
   0  12   3        133.38         99.91         2.45 o                         
   1  12   3          0.03         -0.17         1.20 o                         
   2  12   3         31.31         37.25         1.97 o                         
   3  12   3        129.45        138.32         4.66 o                         
   4  12   3       1279.53       1205.29        12.35 o                         
   5  12   3         63.95         69.88         1.89 o                         
   6  12   3         73.76         69.29         2.29 o                         
   7  12   3          3.43          3.54         1.00 o                         
  -8  13   3          2.07         10.64         1.03 o                         
  -7  13   3        262.18        271.43         3.63 o                         
  -6  13   3         57.60         53.50         1.52 o                         
  -5  13   3          1.61          3.42         0.95 o                         
  -4  13   3        845.17        839.92        10.77 o                         
  -3  13   3         70.06         74.88         3.17 o                         
  -2  13   3          7.76         15.35         1.67 o                         
  -1  13   3         37.39         28.31         1.58 o                         
   0  13   3         30.70         50.61         2.00 o                         
   1  13   3        275.06        234.54         4.10 o                         
   2  13   3         10.67         12.74         1.40 o                         
   3  13   3         71.96         73.40         2.04 o                         
   4  13   3        137.92        140.79         2.81 o                         
   5  13   3         33.32         32.65         1.28 o                         
   6  13   3         11.50          8.59         1.09 o                         
  -7  14   3          1.46          1.53         0.73 o                         
  -6  14   3         40.27         36.57         1.27 o                         
  -5  14   3         43.16         41.52         1.54 o                         
  -4  14   3        687.08        702.68         8.83 o                         
  -3  14   3         27.54         29.15         2.21 o                         
  -2  14   3         73.99         76.86         2.53 o                         
  -1  14   3          9.35          8.51         1.26 o                         
   0  14   3        101.64        117.43         2.86 o                         
   1  14   3         10.76         14.69         1.82 o                         
   2  14   3         67.47         75.51         3.40 o                         
   3  14   3         87.87         99.06         2.22 o                         
   4  14   3         57.67         65.59         1.77 o                         
   5  14   3        442.24        436.91         5.52 o                         
  -6  15   3         33.14         35.34         1.11 o                         
  -5  15   3        284.21        277.78         4.27 o                         
  -4  15   3         88.35         99.31         2.59 o                         
  -3  15   3        173.61        175.52         3.11 o                         
  -2  15   3          0.36         -0.63         1.02 o                         
  -1  15   3          6.44          4.35         1.22 o                         
   0  15   3         45.76         27.19         1.65 o                         
   1  15   3        135.09        113.86         2.85 o                         
   2  15   3        176.35        171.54         3.05 o                         
   3  15   3          5.64          8.54         0.97 o                         
   4  15   3        264.91        259.09         3.66 o                         
  -5  16   3        171.65        175.68         3.34 o                         
  -4  16   3         14.74         19.59         1.30 o                         
  -3  16   3        434.92        431.14         6.17 o                         
  -2  16   3         59.73         52.17         2.04 o                         
  -1  16   3          8.62         10.27         1.34 o                         
   0  16   3        144.08        130.48         2.59 o                         
   1  16   3         13.64         10.42         1.02 o                         
   2  16   3         14.81         17.35         0.99 o                         
   3  16   3        172.83        189.94         2.97 o                         
  -4  17   3        266.66        243.84         3.75 o                         
  -3  17   3         27.23         37.57         2.41 o                         
  -2  17   3         92.87         87.02         2.10 o                         
  -1  17   3         43.30         43.10         3.02 o                         
   0  17   3          0.00          1.70         0.98 o                         
   1  17   3         93.25         89.97         2.20 o                         
   2  17   3         21.43         17.50         1.17 o                         
 -11   0   4        129.97        123.08         2.80 o                         
 -10   0   4         68.73         68.81         1.90 o                         
  -9   0   4        292.20        306.02         5.46 o                         
  -8   0   4      14980.98      15117.26       466.97 o                         
  -7   0   4         22.56         18.41         2.14 o                         
  -6   0   4        113.28        134.65        15.71 o                         
  -5   0   4        406.45        331.63        15.85 o                         
  -4   0   4        123.21        119.64        12.17 o                         
  -3   0   4       2501.08       2324.21        82.78 o                         
  -2   0   4       1796.76       1624.31        30.77 o                         
  -1   0   4        821.77        794.63        16.90 o                         
   0   0   4      11164.49      10596.98       479.12 o                         
   1   0   4          0.00          1.55         2.07 o                         
   2   0   4        886.23        789.49        22.50 o                         
   3   0   4       2541.56       2476.90        82.53 o                         
   4   0   4         63.17         48.25         6.64 o                         
   5   0   4         21.36         30.58         2.35 o                         
   6   0   4        560.38        548.04         7.28 o                         
   7   0   4        197.18        212.52         3.81 o                         
   8   0   4          1.81          3.06         0.81 o                         
   9   0   4         13.90         12.44         1.66 o                         
 -11   1   4        146.40        150.94         2.57 o                         
 -10   1   4         11.33         14.81         0.89 o                         
  -9   1   4        498.09        496.25         4.86 o                         
  -8   1   4        475.00        485.05         4.65 o                         
  -7   1   4          7.89         13.45         0.95 o                         
  -6   1   4        320.63        311.48        13.67 o                         
  -5   1   4       1432.55       1446.12        29.29 o                         
  -4   1   4        922.54        943.41        20.13 o                         
  -3   1   4         37.41         53.79         3.09 o                         
  -2   1   4       1099.44       1017.50        12.50 o                         
  -1   1   4       1240.15       1107.52        15.81 o                         
   0   1   4       6213.07       6375.65       110.17 o                         
   1   1   4        430.84        449.84         9.06 o                         
   2   1   4         98.43         89.77         4.63 o                         
   3   1   4         42.07         44.64         3.56 o                         
   4   1   4       1046.26       1054.78        35.19 o                         
   5   1   4        480.65        480.88         4.49 o                         
   6   1   4          8.14          5.54         0.67 o                         
   7   1   4        181.60        207.80         2.65 o                         
   8   1   4        315.56        316.13         3.58 o                         
   9   1   4          5.21          2.97         0.52 o                         
 -11   2   4        134.07        147.22         2.17 o                         
 -10   2   4          0.86          1.45         0.65 o                         
  -9   2   4        231.59        237.80         2.86 o                         
  -8   2   4        106.51        110.03         2.27 o                         
  -7   2   4          2.66          2.73         0.77 o                         
  -6   2   4          3.74          5.17         3.07 o                         
  -5   2   4         24.86         36.14         3.95 o                         
  -4   2   4        377.17        365.40         7.86 o                         
  -3   2   4       2111.92       2052.14        25.69 o                         
  -2   2   4          6.16          7.27         1.30 o                         
  -1   2   4       4425.16       4560.33       145.64 o                         
   0   2   4         59.84         63.58         2.76 o                         
   1   2   4          1.87          2.64         1.25 o                         
   2   2   4        718.93        692.46        13.10 o                         
   3   2   4        553.65        505.21        17.22 o                         
   4   2   4        283.33        257.79        12.61 o                         
   5   2   4         46.58         67.86         1.58 o                         
   6   2   4        154.49        167.48         2.39 o                         
   7   2   4        143.65        149.29         2.24 o                         
   8   2   4        166.88        165.70         2.48 o                         
   9   2   4          0.08          0.50         0.51 o                         
 -11   3   4        126.57        147.45         2.74 o                         
 -10   3   4         85.04         90.78         1.91 o                         
  -9   3   4         26.36         22.13         1.14 o                         
  -8   3   4          1.21          2.73         0.71 o                         
  -7   3   4         54.80         54.11         2.28 o                         
  -6   3   4       1020.29        941.62        27.50 o                         
  -5   3   4       1095.50       1266.16        23.10 o                         
  -4   3   4        284.92        320.34         7.73 o                         
  -3   3   4       1239.94       1251.37        17.31 o                         
  -2   3   4        203.59        170.14         4.19 o                         
  -1   3   4       1027.20       1042.32        15.85 o                         
   0   3   4       4281.13       4066.59        94.20 o                         
   1   3   4        291.25        328.53         8.35 o                         
   2   3   4        185.59        189.62         7.12 o                         
   3   3   4        907.20        856.81        27.22 o                         
   4   3   4        527.26        496.20        18.99 o                         
   5   3   4          3.54          4.94         0.75 o                         
   6   3   4         11.35          5.66         0.67 o                         
   7   3   4        294.23        275.10         3.28 o                         
   8   3   4        780.45        793.00         8.08 o                         
   9   3   4        174.55        158.88         2.57 o                         
 -11   4   4         31.45         33.91         1.18 o                         
 -10   4   4          2.54          2.99         0.83 o                         
  -9   4   4          7.75          5.51         0.74 o                         
  -8   4   4        133.45        128.82         1.98 o                         
  -7   4   4         12.84         13.36         1.40 o                         
  -6   4   4         94.70        130.05        11.95 o                         
  -5   4   4       1431.35       1477.09        28.01 o                         
  -4   4   4        370.74        378.07         9.80 o                         
  -3   4   4        155.02        184.62         4.28 o                         
  -2   4   4        132.63        102.15         3.73 o                         
  -1   4   4         86.08         92.61         6.27 o                         
   0   4   4       3146.59       3071.24        44.82 o                         
   1   4   4       1001.13        979.67        18.13 o                         
   2   4   4         16.33         23.37         3.15 o                         
   3   4   4         57.68         64.34        14.83 o                         
   4   4   4        189.51        221.81        12.84 o                         
   5   4   4         61.91         75.09         1.31 o                         
   6   4   4         16.20         15.33         0.99 o                         
   7   4   4         32.73         35.12         1.42 o                         
   8   4   4         57.64         52.17         1.31 o                         
   9   4   4        175.07        148.28         2.44 o                         
 -11   5   4         45.43         45.22         1.80 o                         
 -10   5   4          4.03          1.86         0.81 o                         
  -9   5   4        201.57        193.37         3.46 o                         
  -8   5   4        126.80        113.98         1.88 o                         
  -7   5   4        731.59        660.69         5.74 o                         
  -6   5   4         10.41          8.08         4.53 o                         
  -5   5   4          3.96          5.71         2.51 o                         
  -4   5   4       2768.97       2906.95        37.20 o                         
  -3   5   4        362.18        397.67         7.38 o                         
  -2   5   4        188.94        184.80         5.08 o                         
  -1   5   4        493.89        493.32         8.97 o                         
   0   5   4          1.21          1.71         2.01 o                         
   1   5   4       1093.98       1085.59        18.58 o                         
   2   5   4       1087.26       1105.00        23.36 o                         
   3   5   4          0.75         -1.26         2.94 o                         
   4   5   4        397.62        402.48         4.39 o                         
   5   5   4        201.77        191.51         3.30 o                         
   6   5   4         79.89         87.08         2.15 o                         
   7   5   4          0.23          2.29         0.67 o                         
   8   5   4          7.24         10.35         0.81 o                         
   9   5   4        126.55        115.66         2.16 o                         
 -11   6   4         12.17         11.92         0.84 o                         
 -10   6   4         11.48         12.63         0.88 o                         
  -9   6   4        167.78        174.61         2.85 o                         
  -8   6   4        730.38        757.15         7.27 o                         
  -7   6   4         98.85        111.83         2.49 o                         
  -6   6   4        288.56        311.40         3.73 o                         
  -5   6   4         88.39        120.33         8.82 o                         
  -4   6   4        285.27        259.30         6.75 o                         
  -3   6   4         11.48         18.43         2.15 o                         
  -2   6   4        542.74        537.95        10.14 o                         
  -1   6   4         69.62         67.81         5.32 o                         
   0   6   4        745.63        611.22        12.81 o                         
   1   6   4          7.46          8.88         2.71 o                         
   2   6   4        274.39        266.14        10.02 o                         
   3   6   4          1.86          1.92         3.09 o                         
   4   6   4       1242.23       1186.40         9.48 o                         
   5   6   4        714.76        759.78         6.58 o                         
   6   6   4         49.44         52.94         1.37 o                         
   7   6   4          6.94          8.38         0.84 o                         
   8   6   4         14.54         10.53         0.81 o                         
 -10   7   4          1.73          2.44         0.88 o                         
  -9   7   4        188.51        187.02         2.92 o                         
  -8   7   4        148.48        130.55         2.27 o                         
  -7   7   4          1.27          0.82         0.85 o                         
  -6   7   4        270.49        278.21         3.11 o                         
  -5   7   4        419.66        437.75        16.60 o                         
  -4   7   4       1226.78       1156.89        20.13 o                         
  -3   7   4        212.22        236.29         6.07 o                         
  -2   7   4         44.24         55.24         4.15 o                         
  -1   7   4        549.46        577.15        12.82 o                         
   0   7   4       1138.12       1174.84        22.34 o                         
   1   7   4       2159.76       2227.44        41.17 o                         
   2   7   4         63.71         70.50         6.59 o                         
   3   7   4         15.71         21.27         1.97 o                         
   4   7   4         71.74         63.74         2.10 o                         
   5   7   4        115.44        126.12         2.01 o                         
   6   7   4          4.55          2.83         0.78 o                         
   7   7   4        870.86        824.06         8.97 o                         
   8   7   4         54.55         59.39         1.50 o                         
 -10   8   4        382.71        375.49         4.92 o                         
  -9   8   4         52.13         51.61         1.55 o                         
  -8   8   4          4.79          8.30         1.05 o                         
  -7   8   4          6.61         12.31         0.86 o                         
  -6   8   4        288.35        262.44         3.91 o                         
  -5   8   4        265.83        288.07         3.66 o                         
  -4   8   4        123.23        121.52        10.43 o                         
  -3   8   4         27.30         52.66         3.38 o                         
  -2   8   4         50.33         57.78         4.74 o                         
  -1   8   4        115.61        104.83         9.75 o                         
   0   8   4        117.18        146.16         9.29 o                         
   1   8   4         50.84         58.14         7.92 o                         
   2   8   4        104.76        123.46         6.34 o                         
   3   8   4         56.67         65.01         1.72 o                         
   4   8   4       4740.50       4816.65        37.02 o                         
   5   8   4        473.22        480.23         4.85 o                         
   6   8   4          6.04          5.79         0.97 o                         
   7   8   4         42.29         39.50         1.84 o                         
   8   8   4         23.21         18.96         1.75 o                         
 -10   9   4         28.22         34.33         1.61 o                         
  -9   9   4          9.66         10.68         0.82 o                         
  -8   9   4          2.32          4.17         0.85 o                         
  -7   9   4         25.69         25.14         1.32 o                         
  -6   9   4         69.61         70.15         2.16 o                         
  -5   9   4        776.11        764.53         7.55 o                         
  -4   9   4        226.72        245.59         4.10 o                         
  -3   9   4        111.08        110.21         5.10 o                         
  -2   9   4        264.33        266.21         9.63 o                         
  -1   9   4         11.17          7.32         3.36 o                         
   0   9   4          1.14          0.57         2.84 o                         
   1   9   4        372.07        416.56         6.80 o                         
   2   9   4         28.29         35.97         1.95 o                         
   3   9   4        250.80        249.63         3.95 o                         
   4   9   4        204.35        209.59         2.72 o                         
   5   9   4         46.01         51.94         1.33 o                         
   6   9   4        161.15        159.93         3.30 o                         
   7   9   4         79.28         81.61         1.75 o                         
   8   9   4          2.72          2.40         0.85 o                         
  -9  10   4         22.80         20.52         0.98 o                         
  -8  10   4         42.94         44.24         1.38 o                         
  -7  10   4          5.86          7.10         0.79 o                         
  -6  10   4          0.87          1.84         0.68 o                         
  -5  10   4        351.84        379.90         6.64 o                         
  -4  10   4        144.71        151.23         4.35 o                         
  -3  10   4       1597.37       1500.96        15.64 o                         
  -2  10   4         73.82         71.72         3.39 o                         
  -1  10   4          0.01          2.25         1.02 o                         
   0  10   4        273.88        289.47         4.27 o                         
   1  10   4         34.00         29.19         2.16 o                         
   2  10   4         54.69         58.36         3.34 o                         
   3  10   4        129.28        140.13         3.23 o                         
   4  10   4        241.24        241.42         3.46 o                         
   5  10   4        149.01        162.52         2.49 o                         
   6  10   4         95.17         98.41         1.83 o                         
   7  10   4        374.39        348.05         5.11 o                         
  -9  11   4          3.84          3.61         0.67 o                         
  -8  11   4         62.00         61.47         1.73 o                         
  -7  11   4        136.29        142.88         2.19 o                         
  -6  11   4         10.03          9.30         0.84 o                         
  -5  11   4          7.46          9.82         1.10 o                         
  -4  11   4       2239.88       2244.04        25.67 o                         
  -3  11   4         45.04         48.58         4.52 o                         
  -2  11   4        256.54        258.73         5.14 o                         
  -1  11   4         13.33         18.41         1.98 o                         
   0  11   4        227.36        228.67         3.61 o                         
   1  11   4         52.58         74.12         2.95 o                         
   2  11   4          3.38          0.08         1.13 o                         
   3  11   4         13.29         14.09         1.22 o                         
   4  11   4         39.07         42.92         1.59 o                         
   5  11   4         64.87         69.38         1.84 o                         
   6  11   4         32.79         32.98         1.51 o                         
   7  11   4         33.67         32.26         1.44 o                         
  -8  12   4        126.38        158.43         2.36 o                         
  -7  12   4        120.87        129.17         2.03 o                         
  -6  12   4         10.13          8.34         0.87 o                         
  -5  12   4        340.74        326.57         4.10 o                         
  -4  12   4       1637.99       1645.39        22.57 o                         
  -3  12   4         11.63         19.63         1.58 o                         
  -2  12   4         15.59         25.20         1.79 o                         
  -1  12   4        249.75        225.59         5.74 o                         
   0  12   4        136.56        101.98         3.17 o                         
   1  12   4          0.22          0.59         1.31 o                         
   2  12   4         23.43         30.31         1.69 o                         
   3  12   4        293.98        294.60         4.39 o                         
   4  12   4       1238.46       1196.68        12.13 o                         
   5  12   4          8.68          6.45         0.87 o                         
   6  12   4         16.31         18.23         1.78 o                         
  -8  13   4         12.27         16.88         1.21 o                         
  -7  13   4         16.27         21.18         1.66 o                         
  -6  13   4          4.90          5.03         0.84 o                         
  -5  13   4        224.66        224.88         3.49 o                         
  -4  13   4         84.78         89.15         3.13 o                         
  -3  13   4         24.02         29.98         1.74 o                         
  -2  13   4          9.87          5.54         1.54 o                         
  -1  13   4          0.02          0.21         1.06 o                         
   0  13   4        633.22        578.49         6.69 o                         
   1  13   4          5.23          6.98         1.32 o                         
   2  13   4          7.79         12.85         1.76 o                         
   3  13   4        508.05        536.20         6.93 o                         
   4  13   4        114.71        114.71         2.34 o                         
   5  13   4        105.44        104.53         2.06 o                         
   6  13   4         16.95         23.35         2.58 o                         
  -7  14   4         25.33         28.26         1.13 o                         
  -6  14   4         23.47         24.64         1.89 o                         
  -5  14   4         25.59         27.95         1.21 o                         
  -4  14   4         15.78         16.45         1.36 o                         
  -3  14   4         16.50         17.64         1.48 o                         
  -2  14   4         19.69         19.30         1.78 o                         
  -1  14   4        544.18        450.37         6.28 o                         
   0  14   4         22.94         29.36         2.07 o                         
   1  14   4        108.76         98.67         3.66 o                         
   2  14   4         31.48         31.53         1.54 o                         
   3  14   4         66.88         69.42         1.94 o                         
   4  14   4         76.57         89.46         2.03 o                         
   5  14   4         33.54         34.41         2.16 o                         
  -6  15   4          9.16          7.93         0.60 o                         
  -5  15   4        234.44        229.08         3.97 o                         
  -4  15   4        406.05        436.58         5.04 o                         
  -3  15   4          5.54          7.13         0.93 o                         
  -2  15   4          9.98         13.70         1.67 o                         
  -1  15   4        129.39        127.04         3.23 o                         
   0  15   4          2.95          2.52         1.11 o                         
   1  15   4         42.87         35.63         1.48 o                         
   2  15   4         35.97         34.38         1.28 o                         
   3  15   4         43.89         33.03         1.20 o                         
   4  15   4         25.00         20.11         1.07 o                         
  -5  16   4          0.93          1.89         0.77 o                         
  -4  16   4          1.88          2.65         0.73 o                         
  -3  16   4        241.13        253.97         3.84 o                         
  -2  16   4         14.32         13.91         1.28 o                         
  -1  16   4         23.60         24.21         1.44 o                         
   0  16   4         40.70         39.88         2.34 o                         
   1  16   4          0.06         -0.59         0.89 o                         
   2  16   4         40.81         39.12         1.44 o                         
   3  16   4         29.44         35.26         1.80 o                         
  -3  17   4          7.88          7.07         1.02 o                         
  -2  17   4         76.27         73.96         1.82 o                         
  -1  17   4         82.54         80.14         2.81 o                         
   0  17   4          2.49          2.47         0.88 o                         
   1  17   4        205.17        206.14         3.47 o                         
 -11   1   5        719.98        739.84         8.61 o                         
 -10   1   5        174.91        159.94         2.25 o                         
  -9   1   5         30.26         28.23         1.10 o                         
  -8   1   5        198.64        210.88         2.64 o                         
  -7   1   5         18.21         25.57         1.56 o                         
  -6   1   5         53.37         52.95         7.28 o                         
  -5   1   5       1043.71       1070.26        24.49 o                         
  -4   1   5        803.51        770.31        18.38 o                         
  -3   1   5        328.59        252.27         6.06 o                         
  -2   1   5         69.59         65.62         2.31 o                         
  -1   1   5         33.41         38.97         4.56 o                         
   0   1   5       1203.72       1206.89        20.03 o                         
   1   1   5        180.08        207.66         6.04 o                         
   2   1   5          3.51         20.18         3.38 o                         
   3   1   5         54.38         63.41         4.37 o                         
   4   1   5        314.48        332.49         4.11 o                         
   5   1   5         20.15         21.13         1.04 o                         
   6   1   5          3.25          3.01         0.64 o                         
   7   1   5         10.14         10.07         0.69 o                         
   8   1   5        360.04        317.20         4.16 o                         
   9   1   5        201.23        182.43         2.85 o                         
 -11   2   5         21.46         26.06         1.24 o                         
 -10   2   5          0.13         -0.70         0.70 o                         
  -9   2   5         89.67         93.56         1.75 o                         
  -8   2   5        629.62        661.79         5.86 o                         
  -7   2   5          3.33          4.42         0.75 o                         
  -6   2   5        266.20        266.79        13.93 o                         
  -5   2   5         81.48         88.64         7.55 o                         
  -4   2   5       1258.81       1294.56        20.37 o                         
  -3   2   5        373.59        332.43         6.76 o                         
  -2   2   5        209.15        185.19         4.68 o                         
  -1   2   5         60.49         65.95         3.12 o                         
   0   2   5       3032.97       2939.78        48.64 o                         
   1   2   5          4.88          4.02         1.80 o                         
   2   2   5         92.77        110.30         6.41 o                         
   3   2   5        375.32        340.84        14.64 o                         
   4   2   5        775.45        835.98         7.42 o                         
   5   2   5        295.00        318.34         4.04 o                         
   6   2   5         17.99         21.81         1.31 o                         
   7   2   5        249.12        254.66         3.31 o                         
   8   2   5        421.58        406.01         4.73 o                         
 -11   3   5         20.85         27.17         1.69 o                         
 -10   3   5          8.46          9.66         0.83 o                         
  -9   3   5          5.43          7.99         0.86 o                         
  -8   3   5        444.33        481.37         4.77 o                         
  -7   3   5         28.55         24.25         1.57 o                         
  -6   3   5        171.37        191.71        13.48 o                         
  -5   3   5        199.08        184.13        11.81 o                         
  -4   3   5         20.26         20.03         2.14 o                         
  -3   3   5        169.96        176.72         4.97 o                         
  -2   3   5         52.85         66.65         3.17 o                         
  -1   3   5         32.17         22.89         2.55 o                         
   0   3   5        210.75        229.44         5.99 o                         
   1   3   5          6.59          9.58         1.80 o                         
   2   3   5        108.50        107.94         6.48 o                         
   3   3   5        220.38        263.51        16.60 o                         
   4   3   5        813.17        843.55         7.19 o                         
   5   3   5          0.12          0.30         0.54 o                         
   6   3   5        128.85        135.78         2.19 o                         
   7   3   5        145.68        142.91         2.26 o                         
   8   3   5        249.35        278.01         3.56 o                         
 -11   4   5         65.73         73.61         3.08 o                         
 -10   4   5        163.56        154.26         2.40 o                         
  -9   4   5        429.38        427.85         4.64 o                         
  -8   4   5        628.51        573.58         5.67 o                         
  -7   4   5        116.71        120.22         2.74 o                         
  -6   4   5        198.99        241.04        17.18 o                         
  -5   4   5        886.72        905.80        23.66 o                         
  -4   4   5         55.31         78.47         4.20 o                         
  -3   4   5       1156.19       1205.74        17.29 o                         
  -2   4   5        147.34        136.06         4.42 o                         
  -1   4   5        302.63        283.24         6.50 o                         
   0   4   5          1.75          1.79         1.58 o                         
   1   4   5       1285.65       1388.74        24.93 o                         
   2   4   5        116.20        124.51        12.68 o                         
   3   4   5        257.27        238.47        13.07 o                         
   4   4   5        294.79        280.37         2.93 o                         
   5   4   5         34.21         48.02         1.18 o                         
   6   4   5         16.65         20.57         1.52 o                         
   7   4   5         34.10         34.36         1.13 o                         
   8   4   5         12.78         15.79         0.90 o                         
 -11   5   5          2.12          1.59         0.64 o                         
 -10   5   5         23.47         31.55         1.97 o                         
  -9   5   5          8.49         11.00         0.91 o                         
  -8   5   5        229.03        220.02         2.95 o                         
  -7   5   5         50.22         53.47         2.11 o                         
  -6   5   5         11.37         15.16         1.10 o                         
  -5   5   5        203.84        250.82         8.34 o                         
  -4   5   5         89.47         89.15         4.70 o                         
  -3   5   5          0.69          4.51         1.67 o                         
  -2   5   5         34.43         51.83         3.55 o                         
  -1   5   5        305.33        323.20         7.36 o                         
   0   5   5       1319.55       1301.38        22.34 o                         
   1   5   5        498.76        500.28        11.70 o                         
   2   5   5       1636.04       1590.56        31.99 o                         
   3   5   5        352.88        398.71        10.34 o                         
   4   5   5        472.86        528.94         4.72 o                         
   5   5   5         22.94         19.43         1.22 o                         
   6   5   5         23.23         26.60         1.30 o                         
   7   5   5        123.84        112.75         2.06 o                         
   8   5   5         13.53         18.40         0.93 o                         
 -11   6   5          8.80          7.88         0.78 o                         
 -10   6   5          0.84          1.24         0.88 o                         
  -9   6   5        985.40        906.79         9.16 o                         
  -8   6   5        152.14        149.88         2.25 o                         
  -7   6   5        575.27        514.95         4.73 o                         
  -6   6   5         52.54         60.58         1.51 o                         
  -5   6   5         54.68         55.62         6.58 o                         
  -4   6   5          2.66          1.39         1.80 o                         
  -3   6   5        507.38        463.45         9.74 o                         
  -2   6   5        410.05        382.95         8.57 o                         
  -1   6   5       2943.90       3025.27        48.55 o                         
   0   6   5        913.36       1013.08        18.99 o                         
   1   6   5         38.09         56.79         4.77 o                         
   2   6   5         14.98         11.93         3.75 o                         
   3   6   5        262.50        273.75         5.39 o                         
   4   6   5          5.19          5.39         0.67 o                         
   5   6   5         46.86         50.10         1.65 o                         
   6   6   5        381.92        386.25         4.40 o                         
   7   6   5          4.65          5.68         0.78 o                         
   8   6   5        583.26        559.24         7.45 o                         
 -10   7   5         22.46         28.65         1.38 o                         
  -9   7   5          3.92          1.26         0.82 o                         
  -8   7   5        119.24         97.89         2.51 o                         
  -7   7   5        118.06        113.37         1.86 o                         
  -6   7   5        145.92        153.48         2.74 o                         
  -5   7   5          7.34          9.86         1.15 o                         
  -4   7   5        414.81        461.05        10.55 o                         
  -3   7   5       1024.28       1005.68        17.33 o                         
  -2   7   5         62.44         95.48         5.53 o                         
  -1   7   5        471.81        471.35        11.99 o                         
   0   7   5         74.79        115.32         7.36 o                         
   1   7   5         84.39         69.47         7.60 o                         
   2   7   5         18.95         15.22         1.68 o                         
   3   7   5        276.66        280.48         3.65 o                         
   4   7   5        365.52        395.37         3.98 o                         
   5   7   5         21.02         26.56         1.00 o                         
   6   7   5          5.12          5.73         1.06 o                         
   7   7   5         29.19         33.01         1.53 o                         
   8   7   5          5.00          7.39         1.31 o                         
 -10   8   5          0.39          0.45         0.63 o                         
  -9   8   5          7.41          8.06         0.85 o                         
  -8   8   5        501.32        440.37         5.19 o                         
  -7   8   5        891.16        847.22         7.85 o                         
  -6   8   5          2.68          4.70         0.84 o                         
  -5   8   5        141.53        151.05         4.85 o                         
  -4   8   5         61.47         83.94         4.38 o                         
  -3   8   5        109.28        104.26         7.32 o                         
  -2   8   5        589.54        614.96        14.52 o                         
  -1   8   5       1086.28       1090.59        22.71 o                         
   0   8   5         39.78         46.12         6.47 o                         
   1   8   5        384.34        412.48         8.74 o                         
   2   8   5         16.32         24.38         2.18 o                         
   3   8   5          9.09         11.97         1.26 o                         
   4   8   5       1205.74       1191.98        10.17 o                         
   5   8   5        208.33        193.30         2.44 o                         
   6   8   5        110.27        101.15         1.95 o                         
   7   8   5        418.54        392.06         4.89 o                         
 -10   9   5          2.07          2.14         0.69 o                         
  -9   9   5        240.98        225.79         3.31 o                         
  -8   9   5          0.73          3.41         0.75 o                         
  -7   9   5          1.64          1.48         0.70 o                         
  -6   9   5        154.04        152.06         2.36 o                         
  -5   9   5        353.72        354.78         6.12 o                         
  -4   9   5       4021.40       4066.08        38.14 o                         
  -3   9   5        186.73        177.43         4.87 o                         
  -2   9   5         80.41         87.79         4.12 o                         
  -1   9   5         62.85         65.25         2.45 o                         
   0   9   5         33.46         39.01         4.28 o                         
   1   9   5        215.32        238.35         4.09 o                         
   2   9   5         34.34         41.11         2.76 o                         
   3   9   5        150.69        165.22         3.70 o                         
   4   9   5        178.71        191.77         2.78 o                         
   5   9   5        356.00        334.66         3.60 o                         
   6   9   5         40.38         41.28         1.35 o                         
   7   9   5         28.66         27.86         2.08 o                         
  -9  10   5         63.37         52.51         1.66 o                         
  -8  10   5         62.20         62.97         1.53 o                         
  -7  10   5         50.11         53.38         2.04 o                         
  -6  10   5         71.24         74.27         1.71 o                         
  -5  10   5         66.63         76.04         1.99 o                         
  -4  10   5         51.37         55.22         3.37 o                         
  -3  10   5        265.67        282.50         5.14 o                         
  -2  10   5        136.30        157.86         2.80 o                         
  -1  10   5        427.62        461.11         5.63 o                         
   0  10   5         21.58         24.48         1.98 o                         
   1  10   5        179.37        178.52         3.64 o                         
   2  10   5          6.60          7.09         1.45 o                         
   3  10   5         28.35         30.38         1.46 o                         
   4  10   5        204.92        202.45         3.06 o                         
   5  10   5        129.71        122.10         3.53 o                         
   6  10   5        154.34        157.00         2.99 o                         
   7  10   5        181.58        168.38         3.26 o                         
  -9  11   5         38.10         43.14         1.39 o                         
  -8  11   5         52.74         55.35         1.72 o                         
  -7  11   5         10.77         13.77         0.99 o                         
  -6  11   5        130.47        138.96         2.35 o                         
  -5  11   5       1138.63       1138.64        12.02 o                         
  -4  11   5       1087.54       1054.30        14.48 o                         
  -3  11   5         26.68         29.25         2.79 o                         
  -2  11   5         33.87         40.55         1.67 o                         
  -1  11   5         36.63         32.63         2.15 o                         
   0  11   5        699.52        753.76         8.82 o                         
   1  11   5        216.04        182.89         4.53 o                         
   2  11   5          9.95         12.80         1.22 o                         
   3  11   5         10.85         11.84         1.18 o                         
   4  11   5       1524.94       1483.53        15.18 o                         
   5  11   5          0.58         -0.14         0.77 o                         
   6  11   5         50.34         45.67         1.83 o                         
  -8  12   5        335.93        354.58         4.88 o                         
  -7  12   5         16.44         18.93         0.93 o                         
  -6  12   5          6.02          8.75         0.78 o                         
  -5  12   5        288.59        296.59         4.80 o                         
  -4  12   5        522.72        542.08         7.40 o                         
  -3  12   5         75.06         85.99         2.86 o                         
  -2  12   5         15.27         19.34         1.38 o                         
  -1  12   5          0.08          0.05         1.13 o                         
   0  12   5         18.74         25.78         1.60 o                         
   1  12   5        130.46        127.17         2.84 o                         
   2  12   5          1.29          2.03         1.15 o                         
   3  12   5         57.87         54.52         2.62 o                         
   4  12   5         99.56        107.16         1.99 o                         
   5  12   5         62.55         64.15         1.44 o                         
   6  12   5          0.73          0.17         1.05 o                         
  -8  13   5          4.45          2.89         0.74 o                         
  -7  13   5         66.66         66.02         1.54 o                         
  -6  13   5         11.61         12.12         1.00 o                         
  -5  13   5        201.93        198.40         3.21 o                         
  -4  13   5        320.63        299.45         5.07 o                         
  -3  13   5         27.38         29.06         1.93 o                         
  -2  13   5         12.13         14.59         1.50 o                         
  -1  13   5         28.00         25.65         1.63 o                         
   0  13   5        133.19        134.91         2.80 o                         
   1  13   5          6.85          6.03         1.21 o                         
   2  13   5          4.18          2.12         0.99 o                         
   3  13   5          2.13          0.38         0.82 o                         
   4  13   5         52.52         61.40         1.70 o                         
   5  13   5        247.79        240.82         4.18 o                         
  -7  14   5         32.19         30.82         1.52 o                         
  -6  14   5         12.38         11.57         1.06 o                         
  -5  14   5         18.41         20.12         1.06 o                         
  -4  14   5        164.50        178.85         3.93 o                         
  -3  14   5          1.12          2.25         1.25 o                         
  -2  14   5        133.69        162.03         3.56 o                         
  -1  14   5        138.40        130.99         2.70 o                         
   0  14   5        312.11        284.01         4.21 o                         
   1  14   5         22.42         25.61         1.46 o                         
   2  14   5         20.41         19.12         1.20 o                         
   3  14   5         90.95         98.80         2.02 o                         
   4  14   5         48.28         44.47         1.65 o                         
  -6  15   5          0.00         -0.17         0.51 o                         
  -5  15   5          0.10          1.21         0.94 o                         
  -4  15   5        411.58        425.54         5.24 o                         
  -3  15   5        199.51        199.62         4.03 o                         
  -2  15   5         83.40         84.22         2.27 o                         
  -1  15   5         57.32         61.20         2.21 o                         
   0  15   5          0.10         -0.98         0.98 o                         
   1  15   5        110.15        103.12         2.72 o                         
   2  15   5         14.39         11.94         1.14 o                         
   3  15   5          5.65          6.87         1.19 o                         
  -5  16   5         11.54         14.42         0.95 o                         
  -4  16   5        510.64        499.74         6.45 o                         
  -3  16   5         39.81         45.78         1.26 o                         
  -2  16   5          1.29          0.43         0.66 o                         
  -1  16   5         21.77         25.65         1.25 o                         
   0  16   5         11.92          6.61         1.28 o                         
   1  16   5          8.99          8.55         0.95 o                         
   2  16   5         96.29         84.37         1.96 o                         
  -2  17   5         18.03         22.16         1.22 o                         
  -1  17   5          4.03          5.67         1.04 o                         
   0  17   5          7.72          5.97         1.02 o                         
 -11   0   6          3.39          3.44         1.04 o                         
 -10   0   6         13.58         17.09         1.65 o                         
  -9   0   6         15.75         10.88         2.18 o                         
  -8   0   6        447.94        473.56         6.61 o                         
  -7   0   6        738.10        749.79         9.07 o                         
  -6   0   6        731.05        707.98        29.89 o                         
  -5   0   6        167.90        148.69        12.35 o                         
  -4   0   6        426.52        405.53        31.65 o                         
  -3   0   6       1594.96       1568.07        46.16 o                         
  -2   0   6        503.42        481.12        13.08 o                         
  -1   0   6        469.72        573.80        22.29 o                         
   0   0   6       3054.84       3126.11        59.71 o                         
   1   0   6       1930.30       2098.20        44.82 o                         
   2   0   6       2720.83       2703.69        55.28 o                         
   3   0   6        564.60        592.63        20.80 o                         
   4   0   6        176.35        246.12         4.22 o                         
   5   0   6         32.77         41.44         3.34 o                         
   6   0   6          2.06          0.40         0.96 o                         
   7   0   6        152.12        150.45         3.22 o                         
   8   0   6        206.35        211.48         4.19 o                         
 -11   1   6         85.04         84.94         2.28 o                         
 -10   1   6        136.92        132.38         2.79 o                         
  -9   1   6          3.99          4.13         0.88 o                         
  -8   1   6       1294.23       1355.93        11.72 o                         
  -7   1   6         13.05         10.04         1.12 o                         
  -6   1   6        325.62        357.16        14.12 o                         
  -5   1   6        712.48        732.79        20.03 o                         
  -4   1   6        634.10        639.82        18.07 o                         
  -3   1   6        292.91        322.38         7.71 o                         
  -2   1   6         14.38         22.62         2.12 o                         
  -1   1   6       1110.76       1212.11        18.79 o                         
   0   1   6         11.17          7.26         2.15 o                         
   1   1   6       1487.45       1580.18        26.58 o                         
   2   1   6         13.45         10.71         2.64 o                         
   3   1   6        366.39        326.53        11.82 o                         
   4   1   6         83.20        104.75         1.42 o                         
   5   1   6         13.43         17.30         0.99 o                         
   6   1   6         28.99         29.66         1.06 o                         
   7   1   6         18.74         15.53         0.82 o                         
   8   1   6        318.40        324.17         4.45 o                         
 -11   2   6        146.89        157.00         2.73 o                         
 -10   2   6          6.33          9.54         0.85 o                         
  -9   2   6        422.68        432.71         4.55 o                         
  -8   2   6       1871.19       1848.13        14.54 o                         
  -7   2   6          0.05          1.77         0.72 o                         
  -6   2   6         25.59         25.27         5.08 o                         
  -5   2   6          6.75          7.11         3.50 o                         
  -4   2   6        278.61        255.48         8.92 o                         
  -3   2   6         91.66        107.04         4.02 o                         
  -2   2   6        269.94        245.31         5.24 o                         
  -1   2   6         91.64         95.19         5.09 o                         
   0   2   6      12522.43      11016.65       206.22 o                         
   1   2   6        342.66        363.18         9.40 o                         
   2   2   6        397.84        404.72        10.41 o                         
   3   2   6          1.90          0.94         0.71 o                         
   4   2   6        353.64        374.28         3.35 o                         
   5   2   6        164.56        173.13         2.15 o                         
   6   2   6          0.06          0.82         0.64 o                         
   7   2   6          7.75         10.65         0.91 o                         
   8   2   6       1011.97        939.33        10.23 o                         
 -11   3   6         80.30         90.28         1.99 o                         
 -10   3   6         60.37         67.11         1.69 o                         
  -9   3   6         90.49         90.36         1.87 o                         
  -8   3   6        566.96        534.56         5.33 o                         
  -7   3   6        262.96        260.10         3.03 o                         
  -6   3   6          1.54         -0.72         2.79 o                         
  -5   3   6        435.31        466.94        15.58 o                         
  -4   3   6       4144.00       4136.60        94.93 o                         
  -3   3   6        500.29        425.96         9.45 o                         
  -2   3   6        225.51        184.57         5.28 o                         
  -1   3   6       2419.70       2405.18        34.28 o                         
   0   3   6          1.67          1.20         1.68 o                         
   1   3   6        329.73        286.93         8.11 o                         
   2   3   6        105.37        118.30        15.40 o                         
   3   3   6         90.22         89.96         2.59 o                         
   4   3   6       1635.93       1644.61        13.44 o                         
   5   3   6         50.51         55.54         1.57 o                         
   6   3   6         22.07         22.02         1.01 o                         
   7   3   6          0.29          0.05         0.59 o                         
   8   3   6        356.09        293.33         3.71 o                         
 -11   4   6          1.51          2.67         0.92 o                         
 -10   4   6         17.35         19.28         1.31 o                         
  -9   4   6        395.05        380.93         4.36 o                         
  -8   4   6        241.67        255.01         3.25 o                         
  -7   4   6         83.42         92.97         1.64 o                         
  -6   4   6          2.21          7.08         0.97 o                         
  -5   4   6        315.49        345.43        13.41 o                         
  -4   4   6        567.84        494.16        10.18 o                         
  -3   4   6        649.47        650.70        12.91 o                         
  -2   4   6          2.10          0.89         1.59 o                         
  -1   4   6        760.68        714.52        12.72 o                         
   0   4   6        178.78        167.78         6.30 o                         
   1   4   6         18.96         26.53         4.36 o                         
   2   4   6         57.26         69.42         7.65 o                         
   3   4   6         21.86         28.87         1.03 o                         
   4   4   6        122.43        128.42         1.75 o                         
   5   4   6        232.07        237.61         2.76 o                         
   6   4   6         43.64         61.16         1.63 o                         
   7   4   6         99.38        100.34         2.50 o                         
   8   4   6         10.44          7.30         0.63 o                         
 -11   5   6        128.10        143.47         2.72 o                         
 -10   5   6         10.46         13.48         0.87 o                         
  -9   5   6         54.56         57.36         1.97 o                         
  -8   5   6        477.52        420.65         4.74 o                         
  -7   5   6         44.71         50.24         2.41 o                         
  -6   5   6        116.16        105.33         1.72 o                         
  -5   5   6        509.27        471.54        13.92 o                         
  -4   5   6          0.86          2.25         1.93 o                         
  -3   5   6        327.06        335.79         8.87 o                         
  -2   5   6       1155.64       1179.25        19.64 o                         
  -1   5   6         80.74        101.29         6.55 o                         
   0   5   6        996.07       1023.41        19.40 o                         
   1   5   6        584.74        606.25        14.31 o                         
   2   5   6        172.85        200.93         7.15 o                         
   3   5   6          0.07          1.71         0.61 o                         
   4   5   6        146.23        144.79         2.25 o                         
   5   5   6        142.19        135.12         2.03 o                         
   6   5   6         88.12         91.42         1.83 o                         
   7   5   6         32.42         36.65         1.80 o                         
   8   5   6          2.11          1.58         0.87 o                         
 -11   6   6        100.58        100.95         2.28 o                         
 -10   6   6        180.83        188.14         2.94 o                         
  -9   6   6        172.20        179.42         2.67 o                         
  -8   6   6         18.42         28.86         1.24 o                         
  -7   6   6         70.43         64.31         2.29 o                         
  -6   6   6        135.34        139.00         2.83 o                         
  -5   6   6         33.19         43.70         2.37 o                         
  -4   6   6       1514.59       1563.18        24.37 o                         
  -3   6   6         84.33        105.21         5.55 o                         
  -2   6   6        566.59        581.34        11.78 o                         
  -1   6   6        359.28        331.30         9.80 o                         
   0   6   6        392.22        403.87        11.34 o                         
   1   6   6        114.90        131.82         9.22 o                         
   2   6   6         16.83         16.91         1.81 o                         
   3   6   6        293.68        291.21         3.93 o                         
   4   6   6        147.71        157.67         2.14 o                         
   5   6   6         96.00         94.60         2.01 o                         
   6   6   6         49.42         49.40         1.39 o                         
   7   6   6        180.15        175.15         2.61 o                         
 -10   7   6        275.95        287.71         3.76 o                         
  -9   7   6        659.03        629.49         7.28 o                         
  -8   7   6         11.42          6.87         0.95 o                         
  -7   7   6        218.46        231.80         2.90 o                         
  -6   7   6         39.82         47.21         1.70 o                         
  -5   7   6        470.81        452.32         5.38 o                         
  -4   7   6         19.22          9.09         1.61 o                         
  -3   7   6         11.92          3.40         2.95 o                         
  -2   7   6         30.61         40.99         4.82 o                         
  -1   7   6         48.06         53.92         5.05 o                         
   0   7   6         13.99         12.42         4.65 o                         
   1   7   6          0.06         -0.17         1.07 o                         
   2   7   6        531.24        520.01         5.88 o                         
   3   7   6         50.43         49.89         2.41 o                         
   4   7   6         34.71         46.95         1.23 o                         
   5   7   6          3.15          3.88         0.69 o                         
   6   7   6        207.84        216.78         3.01 o                         
   7   7   6         34.96         38.36         1.22 o                         
 -10   8   6         98.01         99.80         2.08 o                         
  -9   8   6         19.68         23.27         1.12 o                         
  -8   8   6         33.11         31.87         1.31 o                         
  -7   8   6         20.22         26.07         1.13 o                         
  -6   8   6         23.40         32.55         1.27 o                         
  -5   8   6       1295.08       1325.64        12.73 o                         
  -4   8   6        329.64        360.93         5.90 o                         
  -3   8   6          2.29          2.22         1.20 o                         
  -2   8   6         89.12        108.14         4.20 o                         
  -1   8   6         46.66         63.99         2.64 o                         
   0   8   6       1142.88       1145.50        13.13 o                         
   1   8   6         97.23         99.44         3.47 o                         
   2   8   6         50.55         65.64         3.13 o                         
   3   8   6        390.58        402.34         5.30 o                         
   4   8   6        690.38        652.83         6.35 o                         
   5   8   6        177.18        185.08         2.63 o                         
   6   8   6         36.00         46.19         1.50 o                         
   7   8   6          0.75          0.73         1.22 o                         
 -10   9   6         70.10         64.60         1.74 o                         
  -9   9   6        194.16        166.77         2.58 o                         
  -8   9   6         57.35         54.31         1.54 o                         
  -7   9   6         32.59         37.43         1.17 o                         
  -6   9   6        110.83        111.92         2.28 o                         
  -5   9   6         92.28         96.47         2.84 o                         
  -4   9   6       4466.64       4465.17        53.97 o                         
  -3   9   6          1.08          6.83         1.30 o                         
  -2   9   6         33.43         42.73         2.04 o                         
  -1   9   6        219.81        218.42         3.91 o                         
   0   9   6        610.17        605.02         6.90 o                         
   1   9   6        251.75        275.60         5.32 o                         
   2   9   6        380.08        380.07         6.86 o                         
   3   9   6          8.88         11.80         1.12 o                         
   4   9   6        736.44        721.64         7.18 o                         
   5   9   6          0.34          0.66         0.75 o                         
   6   9   6          0.04         -0.60         0.83 o                         
  -9  10   6          5.21          8.82         1.36 o                         
  -8  10   6        163.58        164.11         2.65 o                         
  -7  10   6        308.19        308.69         3.70 o                         
  -6  10   6         18.10         18.22         1.17 o                         
  -5  10   6         50.96         53.96         1.91 o                         
  -4  10   6        548.67        583.21         9.83 o                         
  -3  10   6        383.29        404.28         9.65 o                         
  -2  10   6         19.68         24.25         1.42 o                         
  -1  10   6       1296.40       1217.68        13.03 o                         
   0  10   6         10.52         19.93         2.14 o                         
   1  10   6          4.78          6.46         2.59 o                         
   2  10   6         15.91         19.47         1.37 o                         
   3  10   6          3.83          2.71         1.12 o                         
   4  10   6        159.35        149.47         2.28 o                         
   5  10   6         16.94         18.35         1.03 o                         
   6  10   6          0.01          0.94         1.06 o                         
  -9  11   6          0.94          1.84         0.83 o                         
  -8  11   6         86.90        101.77         2.17 o                         
  -7  11   6         66.44         72.53         1.75 o                         
  -6  11   6         97.63        100.57         1.98 o                         
  -5  11   6          1.05          2.25         1.05 o                         
  -4  11   6         45.68         58.86         2.82 o                         
  -3  11   6          0.64          0.17         1.37 o                         
  -2  11   6         81.77         95.88         2.53 o                         
  -1  11   6          2.87          6.07         1.19 o                         
   0  11   6        145.01        128.50         2.74 o                         
   1  11   6         15.68         13.10         1.50 o                         
   2  11   6          1.14          3.03         1.15 o                         
   3  11   6        213.68        198.34         3.16 o                         
   4  11   6          1.81          1.44         0.79 o                         
   5  11   6         21.06         23.48         1.21 o                         
  -8  12   6         84.66         71.70         3.00 o                         
  -7  12   6        136.78        141.60         2.11 o                         
  -6  12   6          0.15          1.15         0.69 o                         
  -5  12   6        178.70        184.82         4.62 o                         
  -4  12   6         32.88         31.73         2.42 o                         
  -3  12   6          1.05          1.64         1.41 o                         
  -2  12   6         99.75        127.59         2.89 o                         
  -1  12   6          0.29         -0.36         1.11 o                         
   0  12   6          6.71          6.63         1.32 o                         
   1  12   6        310.26        287.95         4.53 o                         
   2  12   6          9.57         12.55         1.40 o                         
   3  12   6        318.38        329.61         4.35 o                         
   4  12   6          8.31          2.80         0.78 o                         
   5  12   6          9.45          6.06         1.33 o                         
  -8  13   6          7.34          7.20         1.38 o                         
  -7  13   6         43.29         58.97         1.97 o                         
  -6  13   6         35.77         37.70         1.33 o                         
  -5  13   6        274.76        300.15         4.90 o                         
  -4  13   6        291.25        288.21         5.39 o                         
  -3  13   6          8.63         11.07         1.51 o                         
  -2  13   6          1.89          1.09         1.14 o                         
  -1  13   6        153.39        149.23         2.74 o                         
   0  13   6        341.02        339.51         4.96 o                         
   1  13   6         31.14         31.25         1.81 o                         
   2  13   6         42.64         43.42         3.30 o                         
   3  13   6         80.20         91.90         2.16 o                         
   4  13   6       1122.51       1005.37        12.55 o                         
  -7  14   6         17.26         16.04         1.08 o                         
  -6  14   6         14.70         16.49         1.03 o                         
  -5  14   6         79.73         79.22         1.87 o                         
  -4  14   6        261.49        262.42         4.38 o                         
  -3  14   6         95.15         97.32         2.51 o                         
  -2  14   6         10.44          9.20         1.20 o                         
  -1  14   6          1.02          1.71         1.08 o                         
   0  14   6         96.84         74.78         2.06 o                         
   1  14   6         16.37          8.07         1.19 o                         
   2  14   6         32.88         35.99         1.73 o                         
   3  14   6         18.93         12.87         1.07 o                         
  -6  15   6          1.06          0.20         0.62 o                         
  -5  15   6         39.08         32.41         1.12 o                         
  -4  15   6         48.99         45.03         1.40 o                         
  -3  15   6         57.95         69.96         2.14 o                         
  -2  15   6          2.10          4.39         0.94 o                         
  -1  15   6         80.65         73.86         2.05 o                         
   0  15   6          0.93          1.71         0.88 o                         
   1  15   6         62.17         52.15         2.19 o                         
   2  15   6          1.84          1.64         0.77 o                         
  -4  16   6          0.72          0.55         0.59 o                         
  -3  16   6          0.01         -0.14         0.57 o                         
  -2  16   6         46.20         49.20         1.38 o                         
  -1  16   6         41.93         48.90         1.38 o                         
   0  16   6         27.60         32.49         1.46 o                         
   1  16   6         33.79         30.54         1.46 o                         
 -11   1   7          9.98          8.46         1.01 o                         
 -10   1   7         21.34         23.19         1.16 o                         
  -9   1   7        657.55        660.15         6.81 o                         
  -8   1   7       3396.04       3492.54        28.63 o                         
  -7   1   7          0.46          0.35         0.79 o                         
  -6   1   7         41.07         48.93         2.60 o                         
  -5   1   7        381.32        414.43        15.27 o                         
  -4   1   7         11.58          9.17         3.54 o                         
  -3   1   7       1197.01       1197.99        23.79 o                         
  -2   1   7          0.35          5.34         1.66 o                         
  -1   1   7        795.57        820.49        14.87 o                         
   0   1   7        874.94        886.26        16.22 o                         
   1   1   7         76.73         76.14         5.51 o                         
   2   1   7         13.79         13.36         3.03 o                         
   3   1   7        664.81        648.37         5.88 o                         
   4   1   7         22.70         22.24         0.83 o                         
   5   1   7         38.89         40.18         1.25 o                         
   6   1   7          4.93          3.73         0.70 o                         
   7   1   7        266.63        267.72         3.61 o                         
 -11   2   7        405.88        414.10         5.28 o                         
 -10   2   7          0.48          2.18         1.03 o                         
  -9   2   7         65.18         74.38         2.39 o                         
  -8   2   7        336.65        333.72         6.03 o                         
  -7   2   7        242.96        239.14         2.65 o                         
  -6   2   7          6.27          5.77         1.00 o                         
  -5   2   7        482.57        484.74        16.67 o                         
  -4   2   7        154.66        133.13         6.86 o                         
  -3   2   7        296.33        322.83         8.66 o                         
  -2   2   7         20.12         27.88         3.23 o                         
  -1   2   7       1009.14       1071.68        18.24 o                         
   0   2   7          0.93          6.69         2.32 o                         
   1   2   7        753.51        736.77        16.11 o                         
   2   2   7         20.31         18.83         3.37 o                         
   3   2   7         20.82         32.04         1.31 o                         
   4   2   7       1056.21       1034.63         7.89 o                         
   5   2   7          1.48          0.67         0.62 o                         
   6   2   7          0.02          0.79         0.65 o                         
   7   2   7          9.44         11.46         0.84 o                         
 -11   3   7        587.30        595.24         7.05 o                         
 -10   3   7        103.30        103.41         2.12 o                         
  -9   3   7         28.95         32.45         1.46 o                         
  -8   3   7        185.43        186.64         2.72 o                         
  -7   3   7        208.76        236.46         3.05 o                         
  -6   3   7        119.55        137.02         2.55 o                         
  -5   3   7        576.12        599.56        19.17 o                         
  -4   3   7        131.20        137.40         6.89 o                         
  -3   3   7         85.08        102.32         5.80 o                         
  -2   3   7         24.52         26.81         2.52 o                         
  -1   3   7         73.06         92.10         5.45 o                         
   0   3   7       1106.59       1092.23        21.15 o                         
   1   3   7        358.58        347.07         9.95 o                         
   2   3   7        796.82        782.66         8.41 o                         
   3   3   7        392.20        411.73         4.11 o                         
   4   3   7         45.06         62.39         1.21 o                         
   5   3   7         79.18         83.75         1.52 o                         
   6   3   7         19.05         19.36         1.46 o                         
   7   3   7         50.36         51.42         1.43 o                         
 -11   4   7          0.32          1.66         0.96 o                         
 -10   4   7        147.70        156.30         3.05 o                         
  -9   4   7        218.02        208.22         3.07 o                         
  -8   4   7          7.32          7.41         0.90 o                         
  -7   4   7        462.51        438.19         4.27 o                         
  -6   4   7        207.35        198.17         2.82 o                         
  -5   4   7        427.18        440.73        16.23 o                         
  -4   4   7        456.52        475.48        10.59 o                         
  -3   4   7         37.11         36.21         3.81 o                         
  -2   4   7        307.57        313.42        10.10 o                         
  -1   4   7       1733.53       1813.65        27.58 o                         
   0   4   7         83.54         84.76         6.71 o                         
   1   4   7        108.16        132.62         9.65 o                         
   2   4   7        171.12        184.12         4.16 o                         
   3   4   7        155.13        157.71         2.02 o                         
   4   4   7        447.68        452.20         4.14 o                         
   5   4   7         24.16         22.04         1.03 o                         
   6   4   7        192.35        196.00         2.79 o                         
   7   4   7          0.78          0.81         0.65 o                         
 -11   5   7         18.83         19.86         1.36 o                         
 -10   5   7          4.02          5.26         0.76 o                         
  -9   5   7          0.36          0.53         0.76 o                         
  -8   5   7         13.99         20.34         1.21 o                         
  -7   5   7          0.01         -0.21         0.73 o                         
  -6   5   7        105.70        126.93         2.12 o                         
  -5   5   7        309.41        319.28         8.66 o                         
  -4   5   7         51.89         73.31         4.81 o                         
  -3   5   7        438.03        435.74        11.15 o                         
  -2   5   7        567.40        517.61        11.23 o                         
  -1   5   7          6.72          8.47         3.17 o                         
   0   5   7        240.11        288.44         9.71 o                         
   1   5   7          8.06          5.09         1.90 o                         
   2   5   7         78.94         90.37         3.30 o                         
   3   5   7        262.02        257.65         2.97 o                         
   4   5   7        325.36        333.46         3.45 o                         
   5   5   7        511.93        510.70         5.09 o                         
   6   5   7          9.85         12.98         0.87 o                         
   7   5   7        142.80        134.41         3.11 o                         
 -11   6   7         10.86         15.95         1.37 o                         
 -10   6   7          0.41          1.44         0.63 o                         
  -9   6   7         85.13         90.16         1.85 o                         
  -8   6   7        260.44        233.84         3.10 o                         
  -7   6   7         92.16         86.14         1.69 o                         
  -6   6   7        182.71        190.69         2.56 o                         
  -5   6   7         21.31         51.14         2.96 o                         
  -4   6   7          4.31          6.22         1.45 o                         
  -3   6   7          8.78          2.28         2.42 o                         
  -2   6   7         73.48         88.73         6.43 o                         
  -1   6   7         17.16         33.44         4.52 o                         
   0   6   7        614.75        692.09        14.32 o                         
   1   6   7       1017.70       1077.69        13.30 o                         
   2   6   7        168.12        186.19         3.29 o                         
   3   6   7         19.80         24.62         1.20 o                         
   4   6   7          0.33          1.08         1.01 o                         
   5   6   7         31.99         29.30         1.05 o                         
   6   6   7          6.37          7.95         0.82 o                         
   7   6   7         14.63         10.36         1.66 o                         
 -10   7   7        194.66        205.10         3.09 o                         
  -9   7   7        183.16        175.23         2.94 o                         
  -8   7   7         75.92         82.41         1.75 o                         
  -7   7   7         12.13         20.33         1.09 o                         
  -6   7   7          0.34          0.92         0.71 o                         
  -5   7   7         27.77         34.38         2.22 o                         
  -4   7   7         18.55         18.76         2.44 o                         
  -3   7   7         10.85         16.32         1.99 o                         
  -2   7   7          0.86          1.49         1.29 o                         
  -1   7   7        228.64        209.77         3.36 o                         
   0   7   7        955.13        924.09        10.23 o                         
   1   7   7          3.00          6.13         1.15 o                         
   2   7   7         16.11         19.41         1.55 o                         
   3   7   7         17.48         16.44         1.30 o                         
   4   7   7        481.99        493.14         5.25 o                         
   5   7   7        427.46        419.43         4.90 o                         
   6   7   7         25.76         26.87         1.22 o                         
 -10   8   7         18.05         18.60         1.55 o                         
  -9   8   7        153.33        156.46         2.62 o                         
  -8   8   7        397.66        406.26         4.90 o                         
  -7   8   7        181.30        174.91         2.39 o                         
  -6   8   7        238.54        233.40         2.88 o                         
  -5   8   7         33.25         36.14         2.21 o                         
  -4   8   7          8.28          6.28         1.53 o                         
  -3   8   7          0.03          1.38         1.08 o                         
  -2   8   7         43.87         47.04         1.77 o                         
  -1   8   7        474.36        500.10         6.23 o                         
   0   8   7          0.82          4.50         1.44 o                         
   1   8   7        976.22        979.78        10.82 o                         
   2   8   7         97.62         96.42         2.84 o                         
   3   8   7        167.94        154.35         2.50 o                         
   4   8   7        134.75        132.23         2.26 o                         
   5   8   7         12.21         10.90         1.26 o                         
   6   8   7          6.50          7.62         1.19 o                         
 -10   9   7        147.34        137.72         2.59 o                         
  -9   9   7        188.04        179.64         2.80 o                         
  -8   9   7        158.69        152.90         2.53 o                         
  -7   9   7          0.99         -0.19         0.71 o                         
  -6   9   7          6.41          9.29         1.05 o                         
  -5   9   7         59.86         60.40         1.94 o                         
  -4   9   7         95.17         99.48         4.16 o                         
  -3   9   7        123.75        129.18         2.84 o                         
  -2   9   7          4.23          0.94         1.03 o                         
  -1   9   7         64.88         64.88         2.59 o                         
   0   9   7         67.01         79.15         2.67 o                         
   1   9   7         17.78         22.71         1.48 o                         
   2   9   7         69.34         81.83         3.08 o                         
   3   9   7        125.94        140.43         3.17 o                         
   4   9   7        717.10        701.28         7.49 o                         
   5   9   7         84.15         94.50         2.05 o                         
   6   9   7          4.86          4.55         1.29 o                         
  -9  10   7         25.43         34.46         1.40 o                         
  -8  10   7          3.24          0.53         0.87 o                         
  -7  10   7        110.48        115.89         2.27 o                         
  -6  10   7         90.23         91.15         2.19 o                         
  -5  10   7          5.19          5.43         1.25 o                         
  -4  10   7        235.02        221.01         3.62 o                         
  -3  10   7         11.65         16.16         2.03 o                         
  -2  10   7         47.39         58.52         1.93 o                         
  -1  10   7         58.86         49.63         2.39 o                         
   0  10   7         72.50         78.47         2.29 o                         
   1  10   7         19.82         21.06         1.48 o                         
   2  10   7         96.44        114.21         4.44 o                         
   3  10   7          3.99          4.45         1.05 o                         
   4  10   7         36.34         34.95         1.53 o                         
   5  10   7        108.82        115.80         2.68 o                         
  -9  11   7          1.53          7.02         1.13 o                         
  -8  11   7        264.07        282.44         4.12 o                         
  -7  11   7          1.79          1.92         0.77 o                         
  -6  11   7         59.79         68.34         1.86 o                         
  -5  11   7        176.08        171.88         3.47 o                         
  -4  11   7       1844.59       1835.97        21.12 o                         
  -3  11   7        190.79        189.49         3.34 o                         
  -2  11   7         18.09         21.70         1.39 o                         
  -1  11   7        201.77        194.25         3.35 o                         
   0  11   7          0.51          1.52         1.14 o                         
   1  11   7         25.12         34.17         3.35 o                         
   2  11   7        108.30        110.57         2.79 o                         
   3  11   7          1.39          2.56         0.91 o                         
   4  11   7        220.70        224.42         4.15 o                         
   5  11   7        141.74        119.27         3.32 o                         
  -8  12   7         78.48         96.31         3.12 o                         
  -7  12   7          0.52          0.35         0.65 o                         
  -6  12   7          6.12         10.35         1.03 o                         
  -5  12   7         79.98         82.16         2.31 o                         
  -4  12   7        694.32        679.49         9.42 o                         
  -3  12   7         46.82         54.10         3.85 o                         
  -2  12   7        120.60        115.10         2.40 o                         
  -1  12   7          7.30          5.87         1.15 o                         
   0  12   7        835.17        811.56         9.74 o                         
   1  12   7         22.53         23.21         1.52 o                         
   2  12   7          2.52          0.47         1.17 o                         
   3  12   7         37.39         48.78         1.57 o                         
   4  12   7        254.20        239.29         4.01 o                         
  -7  13   7        148.79        155.83         2.94 o                         
  -6  13   7          0.01          1.88         0.73 o                         
  -5  13   7        140.97        132.02         2.93 o                         
  -4  13   7        125.24        119.06         3.27 o                         
  -3  13   7         76.08         77.50         2.40 o                         
  -2  13   7         27.01         30.17         1.51 o                         
  -1  13   7        376.59        331.62         4.07 o                         
   0  13   7         61.75         70.37         2.64 o                         
   1  13   7         81.35         83.91         2.40 o                         
   2  13   7         12.33         10.53         1.22 o                         
   3  13   7        134.18        125.37         2.55 o                         
  -6  14   7         27.21         23.70         1.08 o                         
  -5  14   7         22.36         24.91         1.15 o                         
  -4  14   7        242.13        264.57         4.32 o                         
  -3  14   7         50.85         65.83         2.27 o                         
  -2  14   7         50.38         43.99         1.65 o                         
  -1  14   7         20.58         26.29         1.21 o                         
   0  14   7        127.21        138.32         2.70 o                         
   1  14   7         44.80         43.90         1.61 o                         
   2  14   7          5.32          4.29         0.83 o                         
  -5  15   7         80.97         78.22         1.68 o                         
  -4  15   7        233.35        230.89         3.04 o                         
  -3  15   7        108.85        110.36         2.34 o                         
  -2  15   7         67.03         68.55         2.29 o                         
  -1  15   7          4.45          1.66         1.01 o                         
   0  15   7         70.23         72.10         2.20 o                         
   1  15   7         59.01         57.11         1.80 o                         
  -3  16   7         25.30         26.77         1.92 o                         
  -2  16   7        192.75        163.02         3.20 o                         
  -1  16   7          3.69          1.58         1.06 o                         
 -11   0   8       1170.18       1202.23        18.72 o                         
 -10   0   8        189.23        170.01         3.94 o                         
  -9   0   8        147.91        157.90         3.97 o                         
  -8   0   8        257.07        270.37         5.15 o                         
  -7   0   8          5.80          7.25         0.97 o                         
  -6   0   8        272.12        280.65         5.35 o                         
  -5   0   8       1834.20       2015.13        78.11 o                         
  -4   0   8          2.62          7.13         5.23 o                         
  -3   0   8         97.01        133.14        10.15 o                         
  -2   0   8       1043.01        994.09        25.01 o                         
  -1   0   8        221.92        213.48        11.96 o                         
   0   0   8        357.21        413.06        21.16 o                         
   1   0   8          0.01          0.47         1.42 o                         
   2   0   8          4.27         13.26         1.20 o                         
   3   0   8        382.05        406.17         5.96 o                         
   4   0   8       1248.95       1259.22        14.80 o                         
   5   0   8        145.34        157.39         3.05 o                         
   6   0   8        149.54        135.29         3.50 o                         
   7   0   8        140.92        160.64         4.30 o                         
 -11   1   8          6.12          4.32         0.84 o                         
 -10   1   8         12.58         12.81         1.17 o                         
  -9   1   8        512.79        500.96         5.70 o                         
  -8   1   8        317.84        331.27         4.13 o                         
  -7   1   8         52.89         68.24         1.93 o                         
  -6   1   8         13.96         19.57         1.41 o                         
  -5   1   8         22.25         19.70         5.25 o                         
  -4   1   8        639.21        684.09        20.64 o                         
  -3   1   8         12.33          8.42         4.07 o                         
  -2   1   8        379.66        346.48         8.31 o                         
  -1   1   8       1037.84       1087.94        19.43 o                         
   0   1   8        373.10        408.28        10.62 o                         
   1   1   8        179.10        179.74         3.52 o                         
   2   1   8         47.12         62.18         2.30 o                         
   3   1   8         21.19         29.07         0.98 o                         
   4   1   8        239.46        228.58         2.58 o                         
   5   1   8         53.20         52.65         1.61 o                         
   6   1   8          5.52          3.86         0.91 o                         
   7   1   8          0.10         -0.62         1.17 o                         
 -11   2   8         90.68         96.26         2.02 o                         
 -10   2   8          0.00          0.27         0.98 o                         
  -9   2   8        474.77        460.69         5.70 o                         
  -8   2   8        161.39        158.50         2.72 o                         
  -7   2   8          0.22          1.62         0.66 o                         
  -6   2   8        116.87        136.40         2.32 o                         
  -5   2   8         80.20         92.98         3.71 o                         
  -4   2   8        288.55        275.09        10.10 o                         
  -3   2   8        144.21        155.96        10.16 o                         
  -2   2   8        145.01        161.95        10.93 o                         
  -1   2   8       1445.89       1393.46        23.62 o                         
   0   2   8        429.26        437.41        11.09 o                         
   1   2   8         32.98         47.78         1.86 o                         
   2   2   8         63.29         63.36         1.59 o                         
   3   2   8          7.64         12.32         1.01 o                         
   4   2   8        231.00        238.46         2.63 o                         
   5   2   8         24.80         30.33         1.47 o                         
   6   2   8         20.05         21.11         1.47 o                         
   7   2   8          3.16          4.86         1.43 o                         
 -11   3   8         94.53         97.97         2.01 o                         
 -10   3   8         18.14         13.53         1.17 o                         
  -9   3   8        441.78        446.90         5.52 o                         
  -8   3   8        269.40        271.09         3.47 o                         
  -7   3   8         52.44         50.93         1.51 o                         
  -6   3   8         47.86         60.60         2.18 o                         
  -5   3   8        714.80        773.31         9.35 o                         
  -4   3   8         15.18          7.30         3.15 o                         
  -3   3   8         47.10         58.17         5.46 o                         
  -2   3   8         11.99         19.77         4.16 o                         
  -1   3   8        208.69        254.01        11.19 o                         
   0   3   8       2968.93       3215.08       111.91 o                         
   1   3   8         21.65         33.06         1.89 o                         
   2   3   8        571.78        604.42         6.77 o                         
   3   3   8          2.55          5.19         0.70 o                         
   4   3   8         85.71         78.02         1.99 o                         
   5   3   8        290.86        277.27         3.32 o                         
   6   3   8         19.04         21.55         1.51 o                         
   7   3   8        294.92        284.19         8.63 o                         
 -11   4   8         21.84         16.02         1.43 o                         
 -10   4   8          9.41         12.31         1.07 o                         
  -9   4   8          0.20         -0.36         0.66 o                         
  -8   4   8        374.67        393.78         4.64 o                         
  -7   4   8         40.47         38.58         1.53 o                         
  -6   4   8          2.67          1.00         0.85 o                         
  -5   4   8        235.02        228.45         4.20 o                         
  -4   4   8         18.79         43.94         4.86 o                         
  -3   4   8        106.60        143.96         7.43 o                         
  -2   4   8         24.48         40.18         4.77 o                         
  -1   4   8        137.93        145.94         6.06 o                         
   0   4   8        249.47        253.43         6.13 o                         
   1   4   8         85.11        100.87         4.52 o                         
   2   4   8         87.68         92.46         2.38 o                         
   3   4   8          0.27          2.25         0.70 o                         
   4   4   8         60.19         70.92         1.45 o                         
   5   4   8          9.11         10.74         1.00 o                         
   6   4   8          0.06          0.48         0.84 o                         
 -11   5   8         10.32          9.68         1.12 o                         
 -10   5   8         92.41         87.67         1.71 o                         
  -9   5   8        297.53        280.17         3.76 o                         
  -8   5   8         47.51         48.12         1.47 o                         
  -7   5   8         45.40         42.58         1.13 o                         
  -6   5   8        229.55        231.69         3.63 o                         
  -5   5   8        183.91        194.53         2.97 o                         
  -4   5   8        455.29        461.98         7.20 o                         
  -3   5   8        347.76        371.43         5.88 o                         
  -2   5   8        105.60        108.94         6.41 o                         
  -1   5   8          0.30          3.44         1.16 o                         
   0   5   8        179.22        186.70         5.02 o                         
   1   5   8        262.02        286.84         7.57 o                         
   2   5   8         26.76         32.79         1.92 o                         
   3   5   8        145.55        138.35         2.63 o                         
   4   5   8         20.87         23.63         1.22 o                         
   5   5   8          1.08          1.62         0.75 o                         
   6   5   8         57.65         71.09         2.34 o                         
 -10   6   8        122.25        123.67         2.32 o                         
  -9   6   8          0.04          1.70         0.74 o                         
  -8   6   8        443.15        466.07         4.94 o                         
  -7   6   8          9.84         16.32         1.11 o                         
  -6   6   8        164.29        170.50         2.76 o                         
  -5   6   8         13.10         24.27         1.95 o                         
  -4   6   8        323.08        300.31         4.43 o                         
  -3   6   8        274.15        304.66         4.27 o                         
  -2   6   8          1.40          1.58         1.06 o                         
  -1   6   8          2.26          1.57         0.91 o                         
   0   6   8        157.75        162.16         4.11 o                         
   1   6   8          4.56          5.81         1.43 o                         
   2   6   8        426.80        442.01         6.10 o                         
   3   6   8        923.49        915.12        10.25 o                         
   4   6   8          0.92          1.27         0.73 o                         
   5   6   8          0.01          0.09         0.86 o                         
   6   6   8         66.28         70.06         2.47 o                         
 -10   7   8          0.16         -0.42         0.73 o                         
  -9   7   8        440.40        405.28         4.71 o                         
  -8   7   8        431.41        391.06         4.40 o                         
  -7   7   8        717.19        681.24         6.69 o                         
  -6   7   8         15.95         22.87         1.18 o                         
  -5   7   8         88.75        115.99         4.07 o                         
  -4   7   8        279.39        277.42         5.56 o                         
  -3   7   8         70.33         84.79         3.79 o                         
  -2   7   8        338.84        344.89         4.75 o                         
  -1   7   8       1805.01       1905.23        23.28 o                         
   0   7   8        501.38        518.82         6.20 o                         
   1   7   8          5.03          6.83         1.31 o                         
   2   7   8         16.87         15.91         2.63 o                         
   3   7   8        148.94        149.43         2.79 o                         
   4   7   8        431.77        421.72         5.35 o                         
   5   7   8         36.39         41.30         1.65 o                         
   6   7   8        101.20         98.26         3.40 o                         
 -10   8   8         47.41         45.19         2.30 o                         
  -9   8   8         85.34         82.43         1.81 o                         
  -8   8   8         72.28         74.01         2.10 o                         
  -7   8   8         28.19         34.80         1.19 o                         
  -6   8   8         31.61         34.34         1.37 o                         
  -5   8   8         63.58         78.69         3.23 o                         
  -4   8   8       4538.96       4541.31        65.58 o                         
  -3   8   8        373.25        408.99         5.05 o                         
  -2   8   8          2.78          1.41         1.01 o                         
  -1   8   8         11.21         15.60         1.26 o                         
   0   8   8         11.59         18.64         2.01 o                         
   1   8   8          2.14          2.63         1.07 o                         
   2   8   8         59.86         54.08         2.10 o                         
   3   8   8          8.25         11.92         1.56 o                         
   4   8   8        959.48        950.23        10.19 o                         
   5   8   8        206.00        182.16         3.10 o                         
  -9   9   8         22.47         20.93         1.17 o                         
  -8   9   8         82.15         73.07         2.05 o                         
  -7   9   8        171.40        164.35         2.79 o                         
  -6   9   8          0.12          1.33         0.87 o                         
  -5   9   8        349.82        355.02         5.62 o                         
  -4   9   8         52.42         57.89         2.43 o                         
  -3   9   8         32.08         46.82         1.85 o                         
  -2   9   8         87.55         98.93         3.83 o                         
  -1   9   8         83.72         93.79         2.39 o                         
   0   9   8         15.19         20.78         1.72 o                         
   1   9   8        607.14        573.54         7.85 o                         
   2   9   8         43.42         49.05         3.60 o                         
   3   9   8        138.79        148.90         4.58 o                         
   4   9   8          0.55          2.23         0.86 o                         
   5   9   8         30.81         31.73         1.65 o                         
  -9  10   8         14.93         11.98         1.51 o                         
  -8  10   8          6.40          9.41         0.85 o                         
  -7  10   8          2.03          2.72         0.80 o                         
  -6  10   8         33.74         41.43         1.59 o                         
  -5  10   8        293.62        290.46         4.83 o                         
  -4  10   8        197.12        205.77         3.75 o                         
  -3  10   8         65.44         74.47         2.25 o                         
  -2  10   8        106.71        101.07         2.41 o                         
  -1  10   8        295.54        305.45         4.38 o                         
   0  10   8         69.76         67.82         2.25 o                         
   1  10   8         58.07         59.22         2.37 o                         
   2  10   8          5.64          4.27         1.20 o                         
   3  10   8        169.02        172.24         2.99 o                         
   4  10   8        458.36        405.89         5.27 o                         
  -8  11   8        242.41        253.48         5.27 o                         
  -7  11   8         60.50         52.14         1.56 o                         
  -6  11   8         21.88         21.01         1.41 o                         
  -5  11   8         18.73         21.15         1.39 o                         
  -4  11   8         23.93         20.95         1.34 o                         
  -3  11   8          0.33         -0.44         0.95 o                         
  -2  11   8          0.90          0.21         1.02 o                         
  -1  11   8         63.82         66.31         2.23 o                         
   0  11   8        123.67        107.26         2.53 o                         
   1  11   8          0.04          1.74         2.47 o                         
   2  11   8          0.16          0.19         0.88 o                         
   3  11   8         67.17         69.10         1.64 o                         
   4  11   8        600.54        538.80         8.73 o                         
  -8  12   8         45.46         54.84         2.30 o                         
  -7  12   8         20.09         21.77         0.96 o                         
  -6  12   8          0.23          0.67         0.65 o                         
  -5  12   8        324.38        308.43         4.57 o                         
  -4  12   8       1496.51       1472.49        19.50 o                         
  -3  12   8          9.55         13.96         1.18 o                         
  -2  12   8          6.57          8.72         1.21 o                         
  -1  12   8         20.91         25.52         2.10 o                         
   0  12   8         84.90         93.89         2.32 o                         
   1  12   8         54.63         60.56         2.01 o                         
   2  12   8         22.72         18.06         1.17 o                         
   3  12   8          6.25          4.46         0.93 o                         
  -7  13   8          7.82          9.98         1.57 o                         
  -6  13   8         51.14         54.25         1.62 o                         
  -5  13   8        343.14        368.33         5.49 o                         
  -4  13   8          8.43          9.79         1.20 o                         
  -3  13   8         59.85         61.79         2.32 o                         
  -2  13   8         76.98         83.03         2.93 o                         
  -1  13   8         16.67         18.48         1.16 o                         
   0  13   8        276.22        259.32         3.95 o                         
   1  13   8        336.86        326.34         4.52 o                         
   2  13   8         43.30         45.24         1.35 o                         
  -6  14   8          2.36          2.09         0.73 o                         
  -5  14   8         87.76         87.32         1.69 o                         
  -4  14   8         92.46        106.93         2.21 o                         
  -3  14   8         32.08         28.06         1.32 o                         
  -2  14   8         23.60         22.67         1.35 o                         
  -1  14   8         17.45         20.77         1.96 o                         
   0  14   8         23.71         25.56         1.22 o                         
   1  14   8          6.04          2.06         0.79 o                         
  -4  15   8         20.47         20.30         0.88 o                         
  -3  15   8         45.70         48.74         1.66 o                         
  -2  15   8         19.94         18.98         1.47 o                         
  -1  15   8          3.60          2.94         0.95 o                         
   0  15   8          1.70         -0.57         0.71 o                         
 -11   1   9          6.16          6.56         1.00 o                         
 -10   1   9         23.00         20.98         1.27 o                         
  -9   1   9         26.52         27.19         2.17 o                         
  -8   1   9       1203.13       1173.77        10.47 o                         
  -7   1   9        152.69        156.61         2.92 o                         
  -6   1   9         16.29         23.80         2.02 o                         
  -5   1   9         14.80         16.93         2.09 o                         
  -4   1   9        206.71        248.46         6.52 o                         
  -3   1   9         24.23         34.96         2.12 o                         
  -2   1   9          0.59          1.36         1.14 o                         
  -1   1   9          9.72         29.12         1.95 o                         
   0   1   9       2330.53       2267.57        27.99 o                         
   1   1   9        416.46        463.12         7.87 o                         
   2   1   9        226.52        246.14         4.23 o                         
   3   1   9          1.21          1.35         0.89 o                         
   4   1   9         22.16         26.89         1.03 o                         
   5   1   9        117.70        114.29         1.99 o                         
   6   1   9          0.79          1.52         1.10 o                         
 -11   2   9         25.12         22.89         1.12 o                         
 -10   2   9          0.60          0.50         0.99 o                         
  -9   2   9        118.96        133.87         2.71 o                         
  -8   2   9        252.65        262.19         3.51 o                         
  -7   2   9          0.03         -0.78         0.78 o                         
  -6   2   9         60.00         60.49         1.94 o                         
  -5   2   9         27.03         35.02         1.87 o                         
  -4   2   9       1044.36       1024.60        13.77 o                         
  -3   2   9        329.09        343.49         6.64 o                         
  -2   2   9         70.51         83.41         3.03 o                         
  -1   2   9        400.65        460.08         5.30 o                         
   0   2   9        586.48        615.76         6.70 o                         
   1   2   9         13.42         19.50         1.95 o                         
   2   2   9         88.00        101.90         2.91 o                         
   3   2   9        210.58        208.19         3.03 o                         
   4   2   9        327.85        334.47         3.69 o                         
   5   2   9          2.94          0.84         0.77 o                         
   6   2   9          0.00          0.34         1.38 o                         
 -11   3   9         31.24         35.63         1.22 o                         
 -10   3   9         56.52         64.59         1.88 o                         
  -9   3   9         24.70         29.02         1.54 o                         
  -8   3   9        198.95        213.09         3.09 o                         
  -7   3   9          0.19         -0.76         0.76 o                         
  -6   3   9          3.36          3.48         0.89 o                         
  -5   3   9        175.72        204.21         5.29 o                         
  -4   3   9        545.52        558.70         7.26 o                         
  -3   3   9        242.44        250.17         4.58 o                         
  -2   3   9        353.00        341.20         4.31 o                         
  -1   3   9         32.76         42.01         2.32 o                         
   0   3   9        475.68        509.01         5.94 o                         
   1   3   9        270.53        277.83         4.53 o                         
   2   3   9        141.68        144.85         2.97 o                         
   3   3   9        105.57        113.33         2.93 o                         
   4   3   9         74.23         78.07         1.68 o                         
   5   3   9         46.76         41.74         1.77 o                         
   6   3   9          3.17          4.00         1.23 o                         
 -11   4   9        144.47        147.24         2.72 o                         
 -10   4   9          0.22         -0.80         0.80 o                         
  -9   4   9         33.40         31.12         1.74 o                         
  -8   4   9          8.45          8.21         0.75 o                         
  -7   4   9         24.90         32.14         1.04 o                         
  -6   4   9        232.18        224.62         5.51 o                         
  -5   4   9         86.03         74.10         3.91 o                         
  -4   4   9       1291.12       1270.18        13.91 o                         
  -3   4   9         56.69         65.52         3.33 o                         
  -2   4   9        261.14        268.25         3.74 o                         
  -1   4   9        407.48        426.49         5.17 o                         
   0   4   9         26.21         36.99         1.60 o                         
   1   4   9        213.86        206.43         5.86 o                         
   2   4   9         18.04         15.93         1.38 o                         
   3   4   9          5.18          5.82         1.00 o                         
   4   4   9         21.02         27.60         1.55 o                         
   5   4   9         42.61         41.35         1.67 o                         
   6   4   9          0.54          0.64         1.09 o                         
 -10   5   9         18.68         23.71         1.51 o                         
  -9   5   9         93.99         89.16         1.78 o                         
  -8   5   9        318.41        310.77         3.49 o                         
  -7   5   9        251.66        227.16         2.70 o                         
  -6   5   9        340.06        356.68         4.50 o                         
  -5   5   9        163.74        178.07         3.34 o                         
  -4   5   9        191.88        204.32         3.95 o                         
  -3   5   9         31.42         42.52         2.52 o                         
  -2   5   9         16.60         18.18         1.49 o                         
  -1   5   9        675.75        723.72         8.01 o                         
   0   5   9        258.34        281.82         5.27 o                         
   1   5   9          8.45          7.47         1.39 o                         
   2   5   9         25.47         33.75         2.04 o                         
   3   5   9        166.72        162.95         4.36 o                         
   4   5   9          0.53          1.27         0.96 o                         
   5   5   9         61.78         54.01         2.08 o                         
 -10   6   9        180.46        183.52         3.02 o                         
  -9   6   9        793.46        716.67         7.48 o                         
  -8   6   9         37.74         36.09         1.41 o                         
  -7   6   9         62.59         73.21         1.48 o                         
  -6   6   9         17.50         25.26         1.35 o                         
  -5   6   9        177.10        185.00         4.85 o                         
  -4   6   9         76.28         64.85         2.88 o                         
  -3   6   9         12.56         13.78         1.26 o                         
  -2   6   9        336.56        357.45         5.72 o                         
  -1   6   9          7.99          9.37         1.09 o                         
   0   6   9        796.07        776.66         9.01 o                         
   1   6   9          0.12          0.56         1.48 o                         
   2   6   9        279.01        280.89         4.37 o                         
   3   6   9          2.78          3.28         1.03 o                         
   4   6   9          6.05          9.76         1.38 o                         
   5   6   9          0.22          0.07         0.96 o                         
 -10   7   9         14.27         20.95         1.17 o                         
  -9   7   9         55.71         59.82         1.39 o                         
  -8   7   9        146.88        137.27         2.06 o                         
  -7   7   9          1.03          0.36         0.95 o                         
  -6   7   9         18.88         17.08         1.22 o                         
  -5   7   9        495.00        501.04         8.14 o                         
  -4   7   9         15.78         28.35         2.63 o                         
  -3   7   9          0.63          1.02         1.06 o                         
  -2   7   9          6.45          9.37         1.26 o                         
  -1   7   9         57.65         64.47         4.28 o                         
   0   7   9         66.70         76.39         3.39 o                         
   1   7   9        242.19        237.95         4.16 o                         
   2   7   9          0.94         -0.03         1.04 o                         
   3   7   9          4.08          4.67         1.07 o                         
   4   7   9         76.43         67.41         1.78 o                         
   5   7   9         96.80         99.68         2.57 o                         
 -10   8   9        133.73        132.09         3.96 o                         
  -9   8   9        161.47        159.74         2.55 o                         
  -8   8   9         16.90         17.87         1.10 o                         
  -7   8   9         86.59         86.40         1.67 o                         
  -6   8   9         18.92         21.97         1.22 o                         
  -5   8   9         17.82         21.87         1.75 o                         
  -4   8   9       2061.35       1983.92        34.80 o                         
  -3   8   9        206.62        210.81         3.64 o                         
  -2   8   9         13.49         10.10         1.34 o                         
  -1   8   9        214.74        207.63         3.19 o                         
   0   8   9          3.92          8.35         1.54 o                         
   1   8   9          0.97          0.70         1.01 o                         
   2   8   9         13.58         17.23         1.31 o                         
   3   8   9          0.06          0.79         0.86 o                         
   4   8   9        168.96        157.35         2.64 o                         
  -9   9   9          0.50         -0.07         0.64 o                         
  -8   9   9          0.28          0.79         0.75 o                         
  -7   9   9        218.24        224.02         3.13 o                         
  -6   9   9          0.25          1.29         0.82 o                         
  -5   9   9        173.69        181.33         3.52 o                         
  -4   9   9        187.67        199.54         3.92 o                         
  -3   9   9          0.78          1.74         1.13 o                         
  -2   9   9        187.48        189.79         3.28 o                         
  -1   9   9         84.11         87.19         2.29 o                         
   0   9   9        159.17        154.09         2.89 o                         
   1   9   9          7.24         10.40         1.21 o                         
   2   9   9          0.17          1.02         0.92 o                         
   3   9   9        144.26        136.09         2.39 o                         
   4   9   9          6.96          6.16         1.02 o                         
  -9  10   9        133.69        104.91         2.19 o                         
  -8  10   9         11.87         10.47         1.53 o                         
  -7  10   9         65.49         66.26         1.78 o                         
  -6  10   9          0.10          0.47         0.73 o                         
  -5  10   9         39.41         45.30         2.32 o                         
  -4  10   9         94.20         97.25         3.07 o                         
  -3  10   9        152.44        136.12         3.00 o                         
  -2  10   9         55.21         65.10         2.03 o                         
  -1  10   9        313.87        297.64         4.53 o                         
   0  10   9         45.82         55.12         2.09 o                         
   1  10   9        401.82        384.96         5.25 o                         
   2  10   9        123.97        110.92         2.39 o                         
   3  10   9         28.44         33.53         1.76 o                         
   4  10   9         69.84         69.76         2.57 o                         
  -8  11   9         92.34         68.78         1.67 o                         
  -7  11   9        328.62        340.72         4.55 o                         
  -6  11   9          1.91          1.49         0.80 o                         
  -5  11   9          5.37          4.33         0.98 o                         
  -4  11   9        577.52        586.10         8.14 o                         
  -3  11   9         30.89         30.93         1.39 o                         
  -2  11   9         18.04         21.82         1.32 o                         
  -1  11   9        453.92        442.62         5.96 o                         
   0  11   9          5.06          9.04         1.18 o                         
   1  11   9        116.58        108.33         2.41 o                         
   2  11   9         68.04         60.22         1.80 o                         
   3  11   9          5.14          7.96         0.90 o                         
  -7  12   9        160.67        156.69         2.57 o                         
  -6  12   9         25.11         28.19         1.07 o                         
  -5  12   9         47.73         51.55         2.25 o                         
  -4  12   9        597.60        589.38         8.04 o                         
  -3  12   9         22.84         17.70         1.34 o                         
  -2  12   9         20.72         24.94         1.95 o                         
  -1  12   9        460.94        436.97         5.77 o                         
   0  12   9         86.21         87.93         2.28 o                         
   1  12   9          3.70          2.17         0.83 o                         
   2  12   9          0.63          1.48         0.68 o                         
  -6  13   9         27.19         27.81         1.10 o                         
  -5  13   9         11.82         12.61         1.02 o                         
  -4  13   9         86.47         81.08         2.17 o                         
  -3  13   9        191.86        201.86         3.30 o                         
  -2  13   9         18.47         25.02         1.28 o                         
  -1  13   9          6.34          5.96         1.15 o                         
   0  13   9        134.87        121.29         2.19 o                         
   1  13   9          2.18          0.78         0.72 o                         
  -5  14   9        135.86        132.89         2.46 o                         
  -4  14   9          0.01          0.29         0.79 o                         
  -3  14   9         29.00         31.89         1.50 o                         
  -2  14   9         32.67         35.26         1.42 o                         
  -1  14   9         58.34         58.33         1.70 o                         
   0  14   9         36.16         30.91         2.49 o                         
 -11   0  10         41.46         46.00         2.22 o                         
 -10   0  10         46.47         60.60         2.30 o                         
  -9   0  10        378.36        374.43         6.43 o                         
  -8   0  10        208.24        209.96         4.13 o                         
  -7   0  10        376.09        358.63         5.30 o                         
  -6   0  10        548.17        535.79         7.87 o                         
  -5   0  10        665.87        662.19        12.25 o                         
  -4   0  10        576.79        625.68        14.32 o                         
  -3   0  10        590.34        581.48         9.56 o                         
  -2   0  10          3.65          9.32         2.19 o                         
  -1   0  10       1021.78       1114.14        15.97 o                         
   0   0  10          8.40         11.36         2.28 o                         
   1   0  10        311.94        332.56        11.20 o                         
   2   0  10         32.78         37.94         2.80 o                         
   3   0  10        342.49        344.71         5.96 o                         
   4   0  10         25.22         26.26         2.98 o                         
   5   0  10         71.95         60.17         2.43 o                         
 -11   1  10         16.10         19.78         1.19 o                         
 -10   1  10         14.70         17.27         1.13 o                         
  -9   1  10        257.15        270.88         3.46 o                         
  -8   1  10         13.71         17.49         1.11 o                         
  -7   1  10         85.96         84.62         1.63 o                         
  -6   1  10         56.44         56.81         2.39 o                         
  -5   1  10         52.63         47.25         3.33 o                         
  -4   1  10         60.60         63.24         3.32 o                         
  -3   1  10         24.62         24.91         2.05 o                         
  -2   1  10          4.44          6.93         1.02 o                         
  -1   1  10         21.58         29.43         1.74 o                         
   0   1  10        598.61        573.90         6.36 o                         
   1   1  10         84.41         86.68         3.02 o                         
   2   1  10          5.85          7.96         1.48 o                         
   3   1  10         60.77         58.44         1.93 o                         
   4   1  10         13.48         17.98         1.64 o                         
   5   1  10          7.01          9.30         1.73 o                         
 -11   2  10        125.07        128.19         2.69 o                         
 -10   2  10         10.63         10.94         1.00 o                         
  -9   2  10        328.68        329.26         4.46 o                         
  -8   2  10       2419.99       2423.11        21.90 o                         
  -7   2  10         42.10         50.80         1.33 o                         
  -6   2  10         66.16         68.03         2.27 o                         
  -5   2  10        311.27        316.58         5.64 o                         
  -4   2  10        592.39        571.08         7.64 o                         
  -3   2  10        322.66        338.67         5.30 o                         
  -2   2  10         16.97         19.79         1.46 o                         
  -1   2  10          5.77          6.05         1.08 o                         
   0   2  10       2359.72       2346.43        27.49 o                         
   1   2  10        112.34        120.36         3.25 o                         
   2   2  10         12.88         14.70         1.47 o                         
   3   2  10        515.16        497.55         5.91 o                         
   4   2  10         50.30         53.59         1.87 o                         
   5   2  10          4.40          4.52         1.01 o                         
 -10   3  10          7.22          3.99         0.87 o                         
  -9   3  10        420.69        405.13         5.09 o                         
  -8   3  10        209.26        219.90         3.01 o                         
  -7   3  10          0.81          1.25         0.77 o                         
  -6   3  10         56.56         64.44         2.01 o                         
  -5   3  10        233.19        245.46         5.87 o                         
  -4   3  10       1328.08       1314.45        12.99 o                         
  -3   3  10          0.38          1.03         0.94 o                         
  -2   3  10        159.18        170.60         2.93 o                         
  -1   3  10         77.27         85.43         2.16 o                         
   0   3  10        154.31        176.22         4.32 o                         
   1   3  10        194.31        205.54         4.86 o                         
   2   3  10         37.53         39.05         2.59 o                         
   3   3  10         43.96         48.54         1.62 o                         
   4   3  10        802.13        755.25         9.26 o                         
   5   3  10         17.71         18.22         1.47 o                         
 -10   4  10         31.91         33.46         1.53 o                         
  -9   4  10        152.64        154.61         2.68 o                         
  -8   4  10         14.35         22.09         1.36 o                         
  -7   4  10         16.28         15.11         0.96 o                         
  -6   4  10          3.22          1.01         0.96 o                         
  -5   4  10         23.08         24.36         1.74 o                         
  -4   4  10         16.37         24.77         1.72 o                         
  -3   4  10          3.94          9.03         1.10 o                         
  -2   4  10         68.29         71.38         2.07 o                         
  -1   4  10        317.82        353.14         5.88 o                         
   0   4  10         27.40         27.20         1.59 o                         
   1   4  10          1.56          2.61         1.20 o                         
   2   4  10        111.52        117.81         2.64 o                         
   3   4  10        111.68        112.89         2.09 o                         
   4   4  10        138.64        133.86         2.94 o                         
   5   4  10         67.58         60.15         3.00 o                         
 -10   5  10         67.79         70.04         1.74 o                         
  -9   5  10        129.11        133.81         2.56 o                         
  -8   5  10         90.86         97.04         1.77 o                         
  -7   5  10        104.76         93.52         1.71 o                         
  -6   5  10         86.26         86.70         2.33 o                         
  -5   5  10         28.21         39.34         1.84 o                         
  -4   5  10        364.86        384.47         5.72 o                         
  -3   5  10        144.74        147.58         3.31 o                         
  -2   5  10          8.35          7.43         1.13 o                         
  -1   5  10        408.01        415.89         5.39 o                         
   0   5  10         32.25         40.21         2.15 o                         
   1   5  10         49.80         52.72         2.28 o                         
   2   5  10         34.40         36.15         2.07 o                         
   3   5  10         40.50         45.81         1.48 o                         
   4   5  10         37.28         45.38         3.17 o                         
 -10   6  10        183.22        190.24         4.33 o                         
  -9   6  10         32.20         32.78         1.50 o                         
  -8   6  10          5.94          5.75         0.72 o                         
  -7   6  10          5.11          5.88         0.75 o                         
  -6   6  10          3.86          6.74         1.89 o                         
  -5   6  10        207.30        211.13         5.17 o                         
  -4   6  10        123.75        127.53         3.50 o                         
  -3   6  10         31.78         33.31         2.09 o                         
  -2   6  10        277.50        269.23         4.03 o                         
  -1   6  10        212.43        202.54         3.36 o                         
   0   6  10         12.87         15.87         1.28 o                         
   1   6  10          8.77         10.74         1.28 o                         
   2   6  10         24.42         26.36         1.64 o                         
   3   6  10         68.87         63.42         1.72 o                         
   4   6  10        342.86        317.30         4.70 o                         
 -10   7  10          0.02          0.40         1.05 o                         
  -9   7  10          0.33          1.55         0.61 o                         
  -8   7  10         20.24         25.51         1.45 o                         
  -7   7  10        104.45        101.86         1.92 o                         
  -6   7  10        537.04        522.88         7.63 o                         
  -5   7  10         14.91         17.23         1.67 o                         
  -4   7  10        446.97        473.85         6.87 o                         
  -3   7  10         99.33        111.48         2.69 o                         
  -2   7  10        130.42        134.34         2.89 o                         
  -1   7  10        119.47        124.85         2.62 o                         
   0   7  10        234.01        238.71         3.40 o                         
   1   7  10        341.77        317.08         4.96 o                         
   2   7  10        105.87         86.76         2.20 o                         
   3   7  10        441.75        414.13         5.07 o                         
   4   7  10          2.42          1.92         0.97 o                         
  -9   8  10         15.15         20.32         1.68 o                         
  -8   8  10        248.93        230.45         3.25 o                         
  -7   8  10        106.06        101.75         1.82 o                         
  -6   8  10          7.72          7.45         0.96 o                         
  -5   8  10        134.13        141.10         4.17 o                         
  -4   8  10          1.62          2.82         1.26 o                         
  -3   8  10        137.87        127.42         2.60 o                         
  -2   8  10         55.47         60.15         1.97 o                         
  -1   8  10         75.95         75.73         1.95 o                         
   0   8  10        245.81        237.31         3.42 o                         
   1   8  10         41.43         52.22         2.68 o                         
   2   8  10          8.95          8.28         1.00 o                         
   3   8  10         47.63         48.23         1.53 o                         
   4   8  10          2.04          1.25         1.16 o                         
  -9   9  10         17.55         20.57         1.33 o                         
  -8   9  10        219.60        230.24         3.66 o                         
  -7   9  10        485.13        462.42         5.56 o                         
  -6   9  10         79.56         76.59         1.88 o                         
  -5   9  10          3.04          3.91         1.12 o                         
  -4   9  10        762.03        746.16        10.66 o                         
  -3   9  10          5.74          3.85         1.17 o                         
  -2   9  10          7.00          6.52         1.08 o                         
  -1   9  10        809.56        739.76         8.97 o                         
   0   9  10         10.29         11.24         1.16 o                         
   1   9  10         39.51         47.52         1.71 o                         
   2   9  10          6.02          5.19         0.90 o                         
   3   9  10          0.63          2.25         0.75 o                         
  -8  10  10          0.10          2.47         0.61 o                         
  -7  10  10         34.41         37.15         1.28 o                         
  -6  10  10          1.15         -0.07         0.67 o                         
  -5  10  10         65.11         69.80         2.17 o                         
  -4  10  10        642.75        613.24         9.30 o                         
  -3  10  10          6.11          7.76         1.15 o                         
  -2  10  10          0.05          1.79         0.98 o                         
  -1  10  10        180.77        170.47         3.07 o                         
   0  10  10        175.91        168.60         3.23 o                         
   1  10  10          0.50          1.52         0.89 o                         
   2  10  10          6.87          3.61         0.84 o                         
  -7  11  10          0.47          1.42         0.56 o                         
  -6  11  10          1.90          2.72         0.62 o                         
  -5  11  10        263.14        241.36         4.77 o                         
  -4  11  10          0.17          0.57         0.96 o                         
  -3  11  10          1.27          0.76         0.88 o                         
  -2  11  10         34.99         43.05         1.84 o                         
  -1  11  10          7.48         11.86         0.97 o                         
   0  11  10        107.66        120.99         2.37 o                         
   1  11  10          4.66          2.35         0.90 o                         
   2  11  10         25.66         21.67         1.22 o                         
  -6  12  10          8.29          7.42         0.87 o                         
  -5  12  10        468.67        459.99         7.04 o                         
  -4  12  10        147.63        136.08         2.79 o                         
  -3  12  10        105.43        120.19         2.52 o                         
  -2  12  10        126.84        125.54         2.59 o                         
  -1  12  10         66.31         63.02         1.94 o                         
   0  12  10          3.68          0.85         0.84 o                         
   1  12  10          1.01          1.07         0.70 o                         
  -5  13  10         45.89         41.10         1.20 o                         
  -4  13  10        615.67        567.40         9.40 o                         
  -3  13  10        266.72        261.73         4.37 o                         
  -2  13  10         35.71         34.24         1.31 o                         
  -1  13  10          0.71         -0.39         0.75 o                         
 -10   1  11         13.09         14.52         1.36 o                         
  -9   1  11        215.49        211.20         3.10 o                         
  -8   1  11         38.95         54.12         1.37 o                         
  -7   1  11          4.09          5.40         0.77 o                         
  -6   1  11         19.23         21.04         1.28 o                         
  -5   1  11        805.20        807.09        14.72 o                         
  -4   1  11         26.43         38.05         2.27 o                         
  -3   1  11         24.85         28.58         2.17 o                         
  -2   1  11         47.42         48.30         1.79 o                         
  -1   1  11        328.40        334.25         4.37 o                         
   0   1  11        144.30        166.40         3.18 o                         
   1   1  11         12.51         16.80         1.58 o                         
   2   1  11          9.05         10.36         1.35 o                         
   3   1  11        172.86        165.58         2.66 o                         
   4   1  11         28.49         26.80         1.31 o                         
 -10   2  11         13.05         11.96         0.95 o                         
  -9   2  11         44.82         49.48         1.59 o                         
  -8   2  11          5.11          8.68         0.89 o                         
  -7   2  11         26.16         35.83         1.22 o                         
  -6   2  11        135.91        140.55         3.10 o                         
  -5   2  11         12.70         17.91         1.39 o                         
  -4   2  11        106.27        116.84         2.79 o                         
  -3   2  11          0.07          0.78         0.98 o                         
  -2   2  11          0.59          0.54         1.00 o                         
  -1   2  11        147.96        143.87         2.74 o                         
   0   2  11          0.79          0.96         1.20 o                         
   1   2  11          2.57          4.68         1.30 o                         
   2   2  11         35.02         35.67         1.66 o                         
   3   2  11         18.20         21.59         1.05 o                         
   4   2  11          0.03          1.09         1.13 o                         
 -10   3  11         95.62         98.14         2.05 o                         
  -9   3  11         11.34         14.24         1.08 o                         
  -8   3  11          0.00          0.49         0.73 o                         
  -7   3  11        178.48        166.89         2.78 o                         
  -6   3  11        255.99        255.98         4.46 o                         
  -5   3  11         26.21         40.36         2.31 o                         
  -4   3  11        117.23        134.40         2.62 o                         
  -3   3  11         14.95         19.11         1.36 o                         
  -2   3  11        124.37        132.51         2.67 o                         
  -1   3  11         96.75        105.35         2.66 o                         
   0   3  11        365.28        351.42         5.36 o                         
   1   3  11         13.99         19.02         1.61 o                         
   2   3  11         22.43         23.12         1.31 o                         
   3   3  11          2.65          4.08         0.81 o                         
   4   3  11         15.23         11.64         1.18 o                         
 -10   4  11        106.35         94.71         2.03 o                         
  -9   4  11        393.78        367.63         4.45 o                         
  -8   4  11         50.39         54.34         1.48 o                         
  -7   4  11         17.43         18.81         1.05 o                         
  -6   4  11        317.34        314.41         5.59 o                         
  -5   4  11         76.04         75.12         2.37 o                         
  -4   4  11        645.31        644.37         7.37 o                         
  -3   4  11        328.97        330.82         4.33 o                         
  -2   4  11        323.04        321.81         4.50 o                         
  -1   4  11         15.51         18.65         2.19 o                         
   0   4  11        444.66        398.85         5.90 o                         
   1   4  11          0.77          0.21         1.28 o                         
   2   4  11        114.68        111.34         2.39 o                         
   3   4  11         93.59         96.48         2.50 o                         
   4   4  11         37.78         28.53         1.56 o                         
 -10   5  11         65.93         68.28         2.11 o                         
  -9   5  11         36.67         32.37         1.33 o                         
  -8   5  11         14.57         11.40         0.88 o                         
  -7   5  11         51.34         54.51         1.70 o                         
  -6   5  11          4.24          3.32         1.05 o                         
  -5   5  11         21.16         11.27         1.80 o                         
  -4   5  11        282.74        257.38         4.07 o                         
  -3   5  11        299.66        298.20         4.28 o                         
  -2   5  11         41.04         45.03         1.72 o                         
  -1   5  11        212.21        213.60         3.40 o                         
   0   5  11        307.37        317.86         5.41 o                         
   1   5  11         18.64         23.06         2.61 o                         
   2   5  11          7.08          9.34         1.13 o                         
   3   5  11         19.21         15.81         1.18 o                         
  -9   6  11         15.05         16.32         1.25 o                         
  -8   6  11        358.81        325.42         4.02 o                         
  -7   6  11        230.57        224.29         3.12 o                         
  -6   6  11         40.78         41.65         2.66 o                         
  -5   6  11          5.00          2.55         1.28 o                         
  -4   6  11         13.29         19.16         1.59 o                         
  -3   6  11          0.61          0.49         1.03 o                         
  -2   6  11         55.45         58.78         2.13 o                         
  -1   6  11         11.53         12.12         1.59 o                         
   0   6  11         17.45         25.72         2.04 o                         
   1   6  11         52.44         52.02         2.15 o                         
   2   6  11          8.22          7.02         1.06 o                         
   3   6  11        144.51        156.17         3.13 o                         
  -9   7  11        178.84        174.37         4.91 o                         
  -8   7  11        152.35        147.74         2.42 o                         
  -7   7  11          0.33          0.37         0.55 o                         
  -6   7  11         10.55         11.37         1.13 o                         
  -5   7  11         77.10         74.68         3.09 o                         
  -4   7  11        735.18        729.70         9.75 o                         
  -3   7  11        113.90        136.21         2.65 o                         
  -2   7  11         40.95         43.58         1.74 o                         
  -1   7  11         93.11         92.41         2.16 o                         
   0   7  11          8.25         13.74         1.24 o                         
   1   7  11          7.68          5.94         1.14 o                         
   2   7  11         19.27         22.94         1.26 o                         
   3   7  11          6.49          1.88         1.06 o                         
  -9   8  11        620.39        539.45        12.29 o                         
  -8   8  11          9.85          9.45         0.61 o                         
  -7   8  11        351.90        328.52         4.24 o                         
  -6   8  11          0.47         -0.08         0.81 o                         
  -5   8  11        165.04        163.86         4.23 o                         
  -4   8  11         57.53         61.56         2.33 o                         
  -3   8  11         79.11         83.78         2.37 o                         
  -2   8  11          0.22         -0.12         0.92 o                         
  -1   8  11        342.86        362.45         4.65 o                         
   0   8  11        200.48        187.64         3.37 o                         
   1   8  11        140.46        130.68         2.62 o                         
   2   8  11         20.71         21.46         1.02 o                         
  -8   9  11          0.28          0.59         0.90 o                         
  -7   9  11         82.07         88.51         1.75 o                         
  -6   9  11         39.84         39.95         1.43 o                         
  -5   9  11        170.17        168.83         4.36 o                         
  -4   9  11        868.11        851.75        11.30 o                         
  -3   9  11        194.57        198.29         3.43 o                         
  -2   9  11         59.47         63.11         1.84 o                         
  -1   9  11          0.16         -0.57         0.92 o                         
   0   9  11          4.44          2.08         1.03 o                         
   1   9  11          0.11          0.35         0.76 o                         
   2   9  11         15.18         18.45         1.11 o                         
  -7  10  11         12.91         13.59         0.89 o                         
  -6  10  11          8.13          6.60         0.62 o                         
  -5  10  11          0.10          0.37         0.71 o                         
  -4  10  11         79.09         75.66         2.00 o                         
  -3  10  11        209.23        215.48         3.44 o                         
  -2  10  11         39.28         34.34         1.58 o                         
  -1  10  11          0.02          0.62         1.09 o                         
   0  10  11        215.51        189.60         3.22 o                         
   1  10  11         17.89         13.51         0.98 o                         
  -6  11  11         32.67         30.21         1.04 o                         
  -5  11  11         35.64         39.90         1.59 o                         
  -4  11  11        330.78        327.64         4.45 o                         
  -3  11  11         31.44         32.39         2.46 o                         
  -2  11  11          0.01          0.26         0.86 o                         
  -1  11  11         25.33         28.27         1.78 o                         
   0  11  11        135.67        116.97         2.25 o                         
  -5  12  11         88.03         95.57         1.75 o                         
  -4  12  11         28.92         32.74         2.47 o                         
  -3  12  11         21.37         19.55         1.29 o                         
  -2  12  11         33.67         30.64         1.29 o                         
  -1  12  11         63.46         50.37         2.29 o                         
 -10   0  12         40.73         30.10         2.66 o                         
  -9   0  12        420.75        375.01         7.44 o                         
  -8   0  12        779.91        728.37        10.42 o                         
  -7   0  12         12.43         16.24         1.28 o                         
  -6   0  12          0.96         -1.26         1.26 o                         
  -5   0  12          6.50         13.27         2.45 o                         
  -4   0  12       1484.99       1484.23        23.51 o                         
  -3   0  12        341.23        315.14         6.36 o                         
  -2   0  12         35.63         46.48         2.43 o                         
  -1   0  12          6.98          7.80         1.49 o                         
   0   0  12       1965.78       1888.97        28.77 o                         
   1   0  12        263.99        249.17         6.21 o                         
   2   0  12         24.55         22.02         1.63 o                         
   3   0  12         16.43         19.00         3.03 o                         
 -10   1  12          7.40          9.81         1.76 o                         
  -9   1  12        126.83        117.55         2.18 o                         
  -8   1  12          8.89         15.36         0.76 o                         
  -7   1  12        123.57        127.25         2.17 o                         
  -6   1  12         15.58         23.46         1.31 o                         
  -5   1  12        105.69        109.81         2.92 o                         
  -4   1  12         75.05         79.28         2.27 o                         
  -3   1  12        365.08        354.45         4.90 o                         
  -2   1  12         25.58         26.60         1.44 o                         
  -1   1  12         23.49         26.84         1.45 o                         
   0   1  12          4.09          9.04         1.41 o                         
   1   1  12         18.50         21.91         1.53 o                         
   2   1  12          0.06          0.18         0.82 o                         
   3   1  12        238.46        225.49         3.52 o                         
 -10   2  12          0.46          1.29         0.86 o                         
  -9   2  12        428.45        399.99         5.54 o                         
  -8   2  12        794.33        761.03         9.12 o                         
  -7   2  12        104.82        105.70         2.28 o                         
  -6   2  12         64.88         64.85         1.97 o                         
  -5   2  12          0.08          0.48         1.09 o                         
  -4   2  12        314.36        300.44         4.53 o                         
  -3   2  12          6.73         11.79         1.21 o                         
  -2   2  12         80.72         84.93         2.24 o                         
  -1   2  12          0.02         -0.04         0.95 o                         
   0   2  12         34.56         36.74         2.71 o                         
   1   2  12        220.67        207.77         3.87 o                         
   2   2  12         35.59         36.27         1.98 o                         
   3   2  12         54.53         46.42         2.25 o                         
 -10   3  12          1.19          1.43         0.86 o                         
  -9   3  12          7.57          6.93         0.84 o                         
  -8   3  12        742.40        708.02         8.54 o                         
  -7   3  12         40.74         41.72         1.40 o                         
  -6   3  12        439.34        426.38         5.82 o                         
  -5   3  12         28.54         24.01         1.49 o                         
  -4   3  12        574.89        548.17         6.73 o                         
  -3   3  12        183.28        171.83         3.10 o                         
  -2   3  12         14.30         15.74         1.24 o                         
  -1   3  12        524.60        545.77         6.93 o                         
   0   3  12        212.18        207.51         4.15 o                         
   1   3  12         36.89         45.52         1.81 o                         
   2   3  12         16.82         15.84         1.08 o                         
   3   3  12         10.50         14.03         1.26 o                         
  -9   4  12        154.75        154.71         2.61 o                         
  -8   4  12         37.56         39.12         1.27 o                         
  -7   4  12          9.59         12.71         0.92 o                         
  -6   4  12         32.98         32.72         1.71 o                         
  -5   4  12         38.68         35.77         1.70 o                         
  -4   4  12         24.83         29.17         1.57 o                         
  -3   4  12          2.09          1.84         1.06 o                         
  -2   4  12         13.11         12.87         1.19 o                         
  -1   4  12         18.80         19.07         1.53 o                         
   0   4  12        683.78        663.36         9.86 o                         
   1   4  12         13.01         12.97         1.23 o                         
   2   4  12         37.81         31.18         1.28 o                         
   3   4  12         34.25         33.00         1.60 o                         
  -9   5  12         38.38         31.61         1.46 o                         
  -8   5  12        137.51        145.56         2.73 o                         
  -7   5  12         10.17          9.87         0.85 o                         
  -6   5  12        111.60        106.00         2.97 o                         
  -5   5  12        357.99        358.01         6.46 o                         
  -4   5  12         43.57         55.22         2.11 o                         
  -3   5  12          4.59          2.17         0.99 o                         
  -2   5  12          6.99         11.68         1.18 o                         
  -1   5  12        110.72        105.75         2.58 o                         
   0   5  12         19.59         20.75         1.37 o                         
   1   5  12         19.38         21.03         1.28 o                         
   2   5  12          3.79          5.37         0.81 o                         
  -9   6  12          1.26          1.82         0.70 o                         
  -8   6  12         19.10         17.10         1.17 o                         
  -7   6  12        181.09        177.03         2.83 o                         
  -6   6  12        181.31        188.75         3.45 o                         
  -5   6  12        507.01        489.34         8.57 o                         
  -4   6  12          7.36          9.55         1.24 o                         
  -3   6  12          8.03         13.33         1.30 o                         
  -2   6  12        188.78        179.08         2.96 o                         
  -1   6  12         48.84         60.53         1.78 o                         
   0   6  12         26.02         31.81         1.64 o                         
   1   6  12          0.90          0.54         0.86 o                         
   2   6  12          0.33          1.49         0.84 o                         
  -8   7  12        265.27        248.00         4.11 o                         
  -7   7  12          0.00          0.24         0.64 o                         
  -6   7  12          8.43          7.07         0.91 o                         
  -5   7  12        535.46        512.47         7.33 o                         
  -4   7  12        491.82        478.30         6.39 o                         
  -3   7  12         64.44         70.44         2.02 o                         
  -2   7  12        130.25        124.16         2.12 o                         
  -1   7  12         87.01         91.18         2.12 o                         
   0   7  12        514.89        470.19         6.44 o                         
   1   7  12          1.48         -0.79         0.79 o                         
   2   7  12         75.44         77.09         2.12 o                         
  -8   8  12         74.85         72.84         2.09 o                         
  -7   8  12        110.68        107.90         2.34 o                         
  -6   8  12         68.54         62.44         1.38 o                         
  -5   8  12         21.37         24.67         1.67 o                         
  -4   8  12        485.91        490.87         6.44 o                         
  -3   8  12          0.67          1.46         0.93 o                         
  -2   8  12         70.56         74.82         1.92 o                         
  -1   8  12         70.51         67.32         1.95 o                         
   0   8  12          6.90         13.41         0.98 o                         
   1   8  12         46.95         43.94         1.44 o                         
  -7   9  12        208.74        193.43         3.25 o                         
  -6   9  12          5.95          3.00         0.55 o                         
  -5   9  12        132.40        133.82         3.40 o                         
  -4   9  12         18.45         20.80         1.32 o                         
  -3   9  12         58.17         50.91         1.66 o                         
  -2   9  12         82.94         86.63         1.97 o                         
  -1   9  12        263.93        240.20         3.66 o                         
   0   9  12         62.24         42.07         1.55 o                         
  -6  10  12          3.79          4.39         0.66 o                         
  -5  10  12        298.25        274.80         3.66 o                         
  -4  10  12        136.59        134.36         2.29 o                         
  -3  10  12          0.15          1.17         0.70 o                         
  -2  10  12         24.49         22.27         1.16 o                         
  -1  10  12          0.63         -0.38         0.82 o                         
  -4  11  12        787.36        684.76        10.61 o                         
  -3  11  12         38.18         32.89         1.58 o                         
  -2  11  12          3.41          7.15         1.01 o                         
  -9   1  13         47.74         43.13         1.84 o                         
  -8   1  13        736.35        705.02         9.81 o                         
  -7   1  13        302.46        300.92         4.06 o                         
  -6   1  13        139.66        131.34         2.74 o                         
  -5   1  13         78.80         86.38         2.29 o                         
  -4   1  13          0.16          0.28         0.91 o                         
  -3   1  13        203.43        207.58         3.32 o                         
  -2   1  13          8.99          7.63         1.03 o                         
  -1   1  13        276.20        268.71         4.13 o                         
   0   1  13        686.54        663.17         8.93 o                         
   1   1  13        148.93        150.04         2.57 o                         
   2   1  13          0.00         -0.18         0.84 o                         
  -9   2  13        128.79        129.02         2.63 o                         
  -8   2  13          1.94          2.92         0.77 o                         
  -7   2  13         14.43         14.87         1.05 o                         
  -6   2  13          0.01          0.36         0.71 o                         
  -5   2  13        439.37        393.45         6.34 o                         
  -4   2  13        348.23        347.63         4.96 o                         
  -3   2  13         44.51         40.30         2.02 o                         
  -2   2  13         27.55         32.25         1.42 o                         
  -1   2  13         15.63         15.06         1.25 o                         
   0   2  13          4.59         11.01         1.41 o                         
   1   2  13        140.26        140.93         2.42 o                         
   2   2  13          2.38          2.15         1.34 o                         
  -9   3  13        438.61        390.08         7.15 o                         
  -8   3  13        186.96        191.85         3.06 o                         
  -7   3  13          2.52          1.88         0.70 o                         
  -6   3  13        115.93        111.55         2.60 o                         
  -5   3  13         33.82         35.54         3.77 o                         
  -4   3  13        130.23        136.33         3.06 o                         
  -3   3  13         87.93         79.60         2.04 o                         
  -2   3  13          0.00          0.05         0.90 o                         
  -1   3  13         38.55         42.02         1.67 o                         
   0   3  13        321.44        287.67         4.15 o                         
   1   3  13         53.41         50.82         1.47 o                         
  -9   4  13         11.07          6.64         1.33 o                         
  -8   4  13          0.27          1.17         0.83 o                         
  -7   4  13        102.44         99.07         1.79 o                         
  -6   4  13          0.01          0.24         0.86 o                         
  -5   4  13          0.08          1.44         1.85 o                         
  -4   4  13         36.82         38.17         2.03 o                         
  -3   4  13         70.68         78.35         2.13 o                         
  -2   4  13          4.81          8.88         1.08 o                         
  -1   4  13        185.44        176.15         3.51 o                         
   0   4  13          9.28         12.79         1.49 o                         
   1   4  13         73.05         65.96         1.52 o                         
  -8   5  13        199.63        188.08         5.18 o                         
  -7   5  13          0.01          0.41         0.60 o                         
  -6   5  13          2.87          3.53         0.92 o                         
  -5   5  13         84.54         85.35         3.39 o                         
  -4   5  13          5.60          4.05         1.30 o                         
  -3   5  13         31.56         41.37         1.74 o                         
  -2   5  13         91.05         88.83         2.06 o                         
  -1   5  13          0.01          0.28         0.85 o                         
   0   5  13        369.25        353.72         4.66 o                         
   1   5  13          0.02          0.45         0.66 o                         
  -8   6  13        106.23         97.12         2.09 o                         
  -7   6  13          1.78          1.51         0.77 o                         
  -6   6  13        235.10        224.93         3.29 o                         
  -5   6  13          5.15         10.08         1.55 o                         
  -4   6  13        100.81         95.21         2.34 o                         
  -3   6  13         22.95         29.43         1.17 o                         
  -2   6  13        105.24        101.87         1.91 o                         
  -1   6  13         31.70         34.96         1.58 o                         
   0   6  13          0.17          0.24         0.77 o                         
  -7   7  13         40.88         41.66         1.24 o                         
  -6   7  13         31.18         30.72         1.14 o                         
  -5   7  13          1.61          2.20         0.87 o                         
  -4   7  13         42.54         39.43         2.90 o                         
  -3   7  13        118.99        113.84         2.20 o                         
  -2   7  13          0.22         -0.52         0.93 o                         
  -1   7  13         13.74         14.76         1.93 o                         
   0   7  13          0.18          2.32         0.84 o                         
  -6   8  13         42.73         35.10         1.07 o                         
  -5   8  13         16.49         17.94         0.88 o                         
  -4   8  13        254.69        219.33         4.51 o                         
  -3   8  13          0.43          1.89         0.87 o                         
  -2   8  13          6.27         10.18         1.11 o                         
  -1   8  13         37.38         42.83         1.58 o                         
  -5   9  13          4.62          4.29         0.64 o                         
  -4   9  13        114.04        109.73         2.17 o                         
  -3   9  13         83.54         74.69         1.89 o                         
  -2   9  13         15.62         17.10         1.74 o                         
  -8   0  14         95.32         78.79         2.77 o                         
  -7   0  14         55.29         57.43         1.60 o                         
  -6   0  14         12.42          9.59         1.09 o                         
  -5   0  14        117.42        107.70         3.24 o                         
  -4   0  14          1.30          3.35         1.10 o                         
  -3   0  14         79.05         70.97         2.80 o                         
  -2   0  14         50.15         54.48         2.62 o                         
  -1   0  14        567.86        540.50        11.57 o                         
   0   0  14          0.05          0.31         0.96 o                         
  -8   1  14         39.04         38.71         1.73 o                         
  -7   1  14        122.29        127.24         2.20 o                         
  -6   1  14          8.99         10.66         0.72 o                         
  -5   1  14          0.20          1.01         0.83 o                         
  -4   1  14         74.76         71.80         1.67 o                         
  -3   1  14          4.20          4.39         1.08 o                         
  -2   1  14          1.30          1.42         0.93 o                         
  -1   1  14          0.38          1.46         0.85 o                         
   0   1  14        193.08        177.02         2.77 o                         
  -8   2  14        601.34        570.38        10.30 o                         
  -7   2  14         15.11         17.19         0.84 o                         
  -6   2  14         17.66         18.27         1.06 o                         
  -5   2  14        635.83        611.62         7.42 o                         
  -4   2  14          9.84         14.22         1.16 o                         
  -3   2  14          2.43          2.09         0.98 o                         
  -2   2  14         20.90         20.27         1.52 o                         
  -1   2  14          6.23          7.95         1.19 o                         
   0   2  14        125.72        113.88         2.07 o                         
  -8   3  14          0.61          1.64         0.84 o                         
  -7   3  14         17.51         18.71         1.71 o                         
  -6   3  14         33.43         31.05         1.26 o                         
  -5   3  14         15.15         13.12         1.74 o                         
  -4   3  14        479.03        451.69         6.85 o                         
  -3   3  14        124.27        130.00         2.66 o                         
  -2   3  14         98.79        100.51         2.37 o                         
  -1   3  14        141.32        123.82         2.28 o                         
   0   3  14         98.07        105.76         1.91 o                         
  -7   4  14          1.38          2.53         0.69 o                         
  -6   4  14        117.47        105.05         2.03 o                         
  -5   4  14         98.73         81.89         2.06 o                         
  -4   4  14          6.70         11.17         1.65 o                         
  -3   4  14          6.94          5.88         1.02 o                         
  -2   4  14         62.36         61.53         1.66 o                         
  -1   4  14        101.80         91.74         1.91 o                         
  -7   5  14          3.26          4.30         0.81 o                         
  -6   5  14          7.11          9.16         0.77 o                         
  -5   5  14        163.89        153.03         2.86 o                         
  -4   5  14          1.60          0.48         0.83 o                         
  -3   5  14         13.52         16.33         1.14 o                         
  -2   5  14         52.20         52.13         1.47 o                         
  -1   5  14         35.82         28.56         2.49 o                         
  -6   6  14         55.26         53.04         1.31 o                         
  -5   6  14          0.11          0.86         0.64 o                         
  -4   6  14        323.12        297.73         4.55 o                         
  -3   6  14         18.21         16.50         1.15 o                         
  -2   6  14        137.99        123.78         3.88 o                         
  -5   7  14        486.21        438.83         5.68 o                         
  -4   7  14         75.34         74.01         1.87 o                         
  -3   7  14         10.42         10.09         1.17 o                         
  -6   1  15          1.73          1.92         0.78 o                         
  -5   1  15         77.05         74.56         1.64 o                         
  -4   1  15          0.24          3.76         1.09 o                         
  -3   1  15         27.36         27.49         1.61 o                         
  -2   1  15         18.06         18.33         1.94 o                         
  -6   2  15         29.75         26.00         1.11 o                         
  -5   2  15         45.84         45.06         1.35 o                         
  -4   2  15         23.54         27.61         2.94 o                         
  -3   2  15        224.54        195.65         3.59 o                         
  -5   3  15          3.33          3.68         0.63 o                         
  -4   3  15         88.88         75.09         2.08 o                         
  -3   3  15         13.02         11.72         1.02 o                         
                                                                                
